# Supplementary material for: Analysis of RNA Polyadenylation in Healthy and Osteoarthritic Human Articular Cartilage
Source: Int J Mol Sci. 2023 Apr 1;24(7):6611. doi: 10.3390/ijms24076611 (PMC10094766; doi:10.3390/ijms24076611)
Supplement: Supplementary file 1 [file ijms-24-06611-s001.zip › Table S1.csv]

TABLE S1: Genes that were differentially expressed between healthy (n = 6) and osteoarthritic (n = 6) cartilage in QuantSeq-Reverse analysis. Ensembl gene ID, log2 fold change bertween healthy and osteoarthritic, adjusated p value, gene symbol and gene description are provided in columns A to E. Reads for individual samples are provided in columns F to Q.
ensembl_gene_ID	log2FoldChange_OAvs.Control.	Adjusted_p_ Value	external_gene_name	description	Control_63years_old	Control_71years_old	Control_67years_old	Control_75years_old	Control_75years_old	Control_70years_old	Osteoarthritic_70years_old	Osteoarthritic_85years_old	Osteoarthritic_70years_old	Osteoarthritic_71years_old	Osteoarthritic_76years_old	Osteoarthritic_77years_old
ENSG00000183454	7.069635161	1.61E-22	GRIN2A	glutamate ionotropic receptor NMDA type subunit 2A [Source:HGNC Symbol;Acc:HGNC:4585]	0.517351917	0	0.65417973	0	0.933823308	0	141.2337333	42.63788115	285.152842	125.1173893	257.397881	351.4613749
ENSG00000087116	6.982329845	8.64E-18	ADAMTS2	ADAM metallopeptidase with thrombospondin type 1 motif 2 [Source:HGNC Symbol;Acc:HGNC:218]	0.517351917	2.165713758	0	0	0.933823308	0	214.6752746	47.65410246	480.8115612	80.33105108	1697.972762	259.5407076
ENSG00000230615	6.915616112	8.88E-19	AL139220.2	novel transcript	0	0	0.65417973	0	0	1.668558121	363.818097	90.2919836	65.80450199	125.8282835	541.8154291	87.86534373
ENSG00000128268	6.672638851	1.02E-22	MGAT3	beta-1,4-mannosyl-glycoprotein 4-beta-N-acetylglucosaminyltransferase [Source:HGNC Symbol;Acc:HGNC:7046]	0	1.082856879	0	0	1.867646617	0	131.0649045	108.6847951	121.0802837	195.4959208	102.3903173	81.10647114
ENSG00000166509	6.421074963	3.15E-14	CLEC3A	C-type lectin domain family 3 member A [Source:HGNC Symbol;Acc:HGNC:2052]	583.0556104	98.53997601	20.27957164	8.935493564	3.735293233	10.01134873	20835.93021	15339.60477	20525.74026	47415.93607	159780.0902	32940.04148
ENSG00000186891	6.086340472	1.41E-11	TNFRSF18	TNF receptor superfamily member 18 [Source:HGNC Symbol;Acc:HGNC:11914]	0	0	0	0	0	0	110.7272469	69.39106147	17.5478672	29.85755881	173.4947043	60.82985335
ENSG00000166923	5.904966852	2.83E-11	GREM1	gremlin 1, DAN family BMP antagonist [Source:HGNC Symbol;Acc:HGNC:2001]	0.517351917	2.165713758	32.05480679	0.812317597	227.8528872	3.337116242	16198.94427	15837.88275	19702.74529	11166.72699	7066.353982	11173.76817
ENSG00000132031	5.90380411	3.10E-16	MATN3	matrilin 3 [Source:HGNC Symbol;Acc:HGNC:6909]	25.35024393	89.87712097	25.51300949	68.23467812	1.867646617	0	1823.609964	4562.253283	8777.443173	2637.417695	4519.394839	5535.516655
ENSG00000196666	5.455059247	8.43E-13	FAM180B	family with sequence similarity 180 member B [Source:HGNC Symbol;Acc:HGNC:34451]	16.03790942	0	5.233437843	4.87390558	0	0	146.8830826	392.937336	848.439379	382.4611104	436.5809363	536.654484
ENSG00000120251	5.392792254	4.79E-08	GRIA2	glutamate ionotropic receptor AMPA type subunit 2 [Source:HGNC Symbol;Acc:HGNC:4572]	0.517351917	0	0.65417973	0	0.933823308	0	425.9609396	0	64.92710863	47.62991524	911.5582415	123.0114812
ENSG00000168542	5.164367732	1.69E-13	COL3A1	collagen type III alpha 1 chain [Source:HGNC Symbol;Acc:HGNC:2201]	4080.354569	1112.094015	213.9167718	172.2113305	1351.242327	450.5106927	52979.59804	29726.12749	142928.2557	18535.85687	164386.2323	70655.90233
ENSG00000173868	5.147011712	1.01E-07	PHOSPHO1	phosphoethanolamine/phosphocholine phosphatase 1 [Source:HGNC Symbol;Acc:HGNC:16815]	0	0	0	0	2.801469925	0	272.2986378	30.09732787	5.26436016	270.1398178	136.5204231	58.12630432
ENSG00000156076	5.060891418	6.15E-08	WIF1	WNT inhibitory factor 1 [Source:HGNC Symbol;Acc:HGNC:18081]	0	0	18.97121218	65.79772533	141.9411429	1.668558121	8471.764258	3166.907721	3880.710831	5114.884181	9126.959117	2014.144033
ENSG00000259721	5.030891658	4.14E-08	AC090877.2	novel transcript	0	1.082856879	0	0	5.60293985	0	22.59739733	156.3388975	89.49412271	63.98048316	139.3645986	394.7181595
ENSG00000139219	4.857938726	5.49E-08	COL2A1	collagen type II alpha 1 chain [Source:HGNC Symbol;Acc:HGNC:2200]	31552.77606	721.1826815	925.6643185	678.2851932	20617.88482	518.9215757	150495.2766	390025.4196	570582.9402	346667.5846	2839559.384	411953.2847
ENSG00000279810	4.657811281	9.56E-06	AL109924.3	TEC	0	0	0	0	0	1.668558121	99.42854824	0	29.83137424	66.11316593	285.8396358	235.2087663
ENSG00000106819	4.522023462	1.49E-07	ASPN	asporin [Source:HGNC Symbol;Acc:HGNC:14872]	770.8543562	9.745711913	134.7610245	63.36077254	0.933823308	250.2837182	6019.946648	10441.26466	25110.99796	4222.000994	11324.08468	8451.294293
ENSG00000164764	4.403411156	3.41E-06	SBSPON	somatomedin B and thrombospondin type 1 domain containing [Source:HGNC Symbol;Acc:HGNC:30362]	145.3758887	29.23713574	30.74644733	0	0.933823308	0	1978.402136	1273.284176	2215.418234	1232.690642	2748.895602	3855.260928
ENSG00000163501	4.269940146	9.13E-05	IHH	Indian hedgehog signaling molecule [Source:HGNC Symbol;Acc:HGNC:5956]	0.517351917	0	0	0	0	1.668558121	405.623282	0.836036885	60.54014183	175.5908816	183.4493185	0
ENSG00000136110	4.240785304	9.02E-06	CNMD	chondromodulin [Source:HGNC Symbol;Acc:HGNC:17005]	181.0731709	0	141.9570015	318.4284979	139.1396729	1.668558121	2371.59685	953.0820491	1630.196863	13562.44064	20926.0211	3107.729619
ENSG00000136859	4.153504363	3.78E-08	ANGPTL2	angiopoietin like 2 [Source:HGNC Symbol;Acc:HGNC:490]	2149.597215	858.7055052	1001.549167	1136.432318	5102.410557	10.01134873	35682.42025	43522.40817	62497.60642	50796.94916	80275.43085	30309.48826
ENSG00000106565	4.151733685	7.29E-05	TMEM176B	transmembrane protein 176B [Source:HGNC Symbol;Acc:HGNC:29596]	0	1.082856879	3.270898652	0.812317597	0	0	7.909089065	37.62165983	42.11488128	39.81007841	2.844175481	389.3110615
ENSG00000239868	4.120060606	0.00016051	RN7SL34P	RNA, 7SL, cytoplasmic 34, pseudogene [Source:HGNC Symbol;Acc:HGNC:46050]	0	1.082856879	0	0	0	0	68.92206185	53.50636065	91.24890943	12.79609663	48.35098317	0
ENSG00000157734	4.077580571	6.24E-07	SNX22	sorting nexin 22 [Source:HGNC Symbol;Acc:HGNC:16315]	48.63108019	2.165713758	13.08359461	11.37244635	1.867646617	0	379.6362751	226.5659959	136.8733641	329.1440411	460.7564279	913.7995748
ENSG00000011201	4.056589856	4.80E-05	ANOS1	anosmin 1 [Source:HGNC Symbol;Acc:HGNC:6211]	67.77310112	0	0.65417973	3.249270387	14.94117293	0	75.70128105	388.7571516	672.9607071	370.3759081	2153.040839	1016.534438
ENSG00000054277	4.053408708	0.00022109	OPN3	opsin 3 [Source:HGNC Symbol;Acc:HGNC:14007]	0	0	0	0	0	1.668558121	22.59739733	71.89917213	14.91568712	128.6718606	0	83.81002018
ENSG00000112562	4.039578907	9.74E-06	SMOC2	SPARC related modular calcium binding 2 [Source:HGNC Symbol;Acc:HGNC:20323]	2590.8984	1.082856879	701.280671	344.422661	345.5146241	10.01134873	18188.64511	22996.8666	32991.74512	28932.68538	25432.61715	20876.80567
ENSG00000187942	4.037887758	0.000305228	LDLRAD2	low density lipoprotein receptor class A domain containing 2 [Source:HGNC Symbol;Acc:HGNC:32071]	0	0	0	0	0	0	79.09089065	35.94958606	33.34094768	65.40227167	34.13010577	0
ENSG00000101440	4.031563891	0.000101854	ASIP	agouti signaling protein [Source:HGNC Symbol;Acc:HGNC:745]	0	6.497141275	0	0	0	0	117.5064661	107.0127213	27.19919416	103.7905616	86.74735216	13.51774519
ENSG00000145949	3.989956801	0.00038257	MYLK4	myosin light chain kinase family member 4 [Source:HGNC Symbol;Acc:HGNC:27972]	0	0	0	0.812317597	0.933823308	0	123.1558154	0	26.3218008	0.710894257	164.9621779	540.7098076
ENSG00000189298	3.981553657	0.000316267	ZKSCAN3	zinc finger with KRAB and SCAN domains 3 [Source:HGNC Symbol;Acc:HGNC:13853]	0.517351917	0	1.308359461	0	0	0	119.7662058	61.86672951	187.762179	14.21788515	5.688350961	0
ENSG00000113140	3.919473288	7.49E-11	SPARC	secreted protein acidic and cysteine rich [Source:HGNC Symbol;Acc:HGNC:11219]	12411.27249	1850.602407	8158.929598	4454.7497	4421.653365	3759.261447	52174.00082	43788.2679	115072.7713	75959.05139	363939.2724	52593.49121
ENSG00000158008	3.916629763	8.33E-05	EXTL1	exostosin like glycosyltransferase 1 [Source:HGNC Symbol;Acc:HGNC:3515]	176.4170037	1.082856879	1.962539191	2.43695279	0.933823308	1.668558121	1055.298455	704.7790942	780.8800903	1541.929644	2657.881987	1416.659696
ENSG00000235236	3.901935124	0.000586767	AC137630.2	novel transcript	0	0	0	0	0	0	24.85713706	40.96580738	74.57843559	19.9050392	93.85779086	0
ENSG00000149294	3.864351187	9.31E-05	NCAM1	neural cell adhesion molecule 1 [Source:HGNC Symbol;Acc:HGNC:7656]	0	5.414284396	1.308359461	25.1818455	32.68381579	1.668558121	40.67531519	30.09732787	477.3019878	125.8282835	958.487137	1042.218154
ENSG00000091513	3.84700131	6.82E-16	TF	transferrin [Source:HGNC Symbol;Acc:HGNC:11740]	147.9626482	122.3628273	464.4676086	335.4871674	487.455767	373.7570191	4557.895041	4028.86175	12807.31087	5309.669208	2669.258689	3624.107485
ENSG00000138615	3.842298921	1.15E-06	CILP	cartilage intermediate layer protein [Source:HGNC Symbol;Acc:HGNC:1980]	11042.35931	837.0483676	11858.31597	1444.300687	70.97057143	4061.270467	114959.7394	70221.2461	131480.9046	194186.4535	135068.4715	51101.13214
ENSG00000204262	3.833884488	3.79E-07	COL5A2	collagen type V alpha 2 chain [Source:HGNC Symbol;Acc:HGNC:2210]	2377.74941	125.611398	329.0524044	30.05575108	308.1616918	278.6492062	12096.38679	7026.89002	11787.77979	9053.949261	23913.82744	13296.05417
ENSG00000154096	3.828262503	0.000520022	THY1	Thy-1 cell surface antigen [Source:HGNC Symbol;Acc:HGNC:11801]	14.48585367	0	0	0	0	0	181.9090485	51.83428688	239.5283873	24.17040475	109.500756	747.531309
ENSG00000106809	3.823779191	5.67E-05	OGN	osteoglycin [Source:HGNC Symbol;Acc:HGNC:8126]	4355.068437	95.29140537	175.3201677	62.54845495	5.60293985	503.9045526	16877.99606	21519.58943	45341.05666	7675.525296	56806.71687	24198.11566
ENSG00000286124	3.802983341	0.000903591	AC084277.1	novel transcript	0	0	0	0	0	0	39.54544532	47.65410246	46.50184808	23.45951049	0	31.09081394
ENSG00000066056	3.77620661	0.000122935	TIE1	tyrosine kinase with immunoglobulin like and EGF like domains 1 [Source:HGNC Symbol;Acc:HGNC:11809]	0	2.165713758	0	1.624635193	1.867646617	5.005674363	72.31167145	48.49013934	0.87739336	59.71511761	63.99394831	121.6597067
ENSG00000170099	3.759796282	0.0012047	SERPINA6	serpin family A member 6 [Source:HGNC Symbol;Acc:HGNC:1540]	0	0	0	0	0	0	888.077715	42.63788115	1.75478672	609.9472728	88.1694399	0
ENSG00000196542	3.747166013	7.29E-05	SPTSSB	serine palmitoyltransferase small subunit B [Source:HGNC Symbol;Acc:HGNC:24045]	34.66257843	2.165713758	1.308359461	8.123175967	163.419079	1.668558121	1102.75299	677.189877	787.0218438	2588.365991	156.4296514	1067.90187
ENSG00000185008	3.733797114	0.001200769	ROBO2	roundabout guidance receptor 2 [Source:HGNC Symbol;Acc:HGNC:10250]	0	0	0.65417973	0	0.933823308	0	433.8700287	0	1.75478672	27.72487603	71.10438702	16.22129423
ENSG00000196517	3.689692994	0.000262677	SLC6A9	solute carrier family 6 member 9 [Source:HGNC Symbol;Acc:HGNC:11056]	0	1.082856879	1.962539191	4.87390558	0.933823308	1.668558121	109.597377	68.55502459	23.68962072	147.8660055	38.39636899	0
ENSG00000159713	3.685401848	0.001230182	TPPP3	tubulin polymerization promoting protein family member 3 [Source:HGNC Symbol;Acc:HGNC:24162]	0	0	2.616718922	0	13.07352632	0	266.6492885	85.27576229	200.9230794	0	419.5158834	870.5427902
ENSG00000054938	3.675342469	3.20E-08	CHRDL2	chordin like 2 [Source:HGNC Symbol;Acc:HGNC:24168]	1310.969757	60.63998523	169.4325502	410.2203863	492.1248835	340.3858567	9249.114727	6088.856635	3698.213012	19506.22753	2629.440232	7541.550041
ENSG00000203943	3.654771622	0.001243619	SAMD13	sterile alpha motif domain containing 13 [Source:HGNC Symbol;Acc:HGNC:24582]	0	2.165713758	0	0	0	0	53.10388372	30.93336475	26.3218008	29.85755881	0	87.86534373
ENSG00000115526	3.642052148	3.62E-05	CHST10	carbohydrate sulfotransferase 10 [Source:HGNC Symbol;Acc:HGNC:19650]	353.3513593	33.56856325	23.55047029	12.99708155	24.27940602	0	968.2984755	2300.773508	1686.350038	2349.50552	1329.652037	1784.342365
ENSG00000112280	3.630314202	1.48E-05	COL9A1	collagen type IX alpha 1 chain [Source:HGNC Symbol;Acc:HGNC:2217]	674.6268997	66.05426963	28.12972841	51.17600859	149.4117293	684.1088296	386.4154943	5137.44666	7721.938961	2145.478869	15045.68829	4466.263011
ENSG00000185565	3.627530257	0.000799933	LSAMP	limbic system associated membrane protein [Source:HGNC Symbol;Acc:HGNC:6705]	1.552055751	1.082856879	4.579258113	0.812317597	3.735293233	1.668558121	0	42.63788115	178.9882454	3.554471287	4.266263221	431.2160716
ENSG00000169583	3.611919041	0.001882765	CLIC3	chloride intracellular channel 3 [Source:HGNC Symbol;Acc:HGNC:2064]	0	0	0.65417973	0	0	1.668558121	7.909089065	0	43.869668	5.687154058	369.7428125	27.03549038
ENSG00000163453	3.606050782	5.56E-06	IGFBP7	insulin like growth factor binding protein 7 [Source:HGNC Symbol;Acc:HGNC:5476]	496.1404883	40.06570453	152.4238772	118.5983691	70.03674813	1.668558121	1652.999615	1295.857172	2855.915387	5483.127407	4189.470483	1513.987461
ENSG00000189056	3.56139157	0.000671078	RELN	reelin [Source:HGNC Symbol;Acc:HGNC:9957]	22.24613243	3.248570638	5.233437843	27.61879829	0	0	538.9479263	142.9623074	80.72018911	1254.728364	11.37670192	33.79436297
ENSG00000115318	3.560528178	6.08E-05	LOXL3	lysyl oxidase like 3 [Source:HGNC Symbol;Acc:HGNC:13869]	47.07902444	1.082856879	94.20188118	30.86806867	123.2646767	0	205.6363157	801.7593729	1786.372881	619.8997924	1882.844168	1176.043832
ENSG00000091986	3.525735864	1.25E-12	CCDC80	coiled-coil domain containing 80 [Source:HGNC Symbol;Acc:HGNC:30649]	4023.445858	1266.942549	2591.205912	1684.746696	7695.637884	2918.308154	43454.79506	19063.31306	51619.68354	23119.70304	70153.01032	66912.83869
ENSG00000179954	3.468092153	0.000331616	SSC5D	scavenger receptor cysteine rich family member with 5 domains [Source:HGNC Symbol;Acc:HGNC:26641]	166.5873172	11.91142567	38.59660409	10.56012876	0.933823308	0	882.4283657	565.1609344	593.9953047	115.8757639	1540.121023	1742.437355
ENSG00000133110	3.460643442	0.002289235	POSTN	periostin [Source:HGNC Symbol;Acc:HGNC:16953]	0.517351917	2.165713758	1.962539191	0	121.3970301	0	4098.038005	50.99825	603.6466316	152.8422653	816.2783629	796.1951917
ENSG00000006638	3.444134844	0.001102934	TBXA2R	thromboxane A2 receptor [Source:HGNC Symbol;Acc:HGNC:11608]	9.312334504	0	0.65417973	0	0.933823308	1.668558121	132.1947744	75.24331967	76.33322231	0.710894257	55.46142187	66.23695143
ENSG00000139998	3.429465859	0.00119262	RAB15	RAB15, member RAS oncogene family [Source:HGNC Symbol;Acc:HGNC:20150]	7.242926837	0	0	0	11.2058797	1.668558121	36.15583573	56.01447131	38.60530784	140.0461687	335.6127067	17.57306875
ENSG00000164106	3.415902455	8.73E-09	SCRG1	stimulator of chondrogenesis 1 [Source:HGNC Symbol;Acc:HGNC:17036]	8559.587465	643.2169862	1840.861761	2775.689228	1823.756921	1027.831803	32213.71976	31630.61951	34856.20601	67215.05203	39448.71392	17235.12512
ENSG00000162551	3.411290498	0.00448362	ALPL	alkaline phosphatase, biomineralization associated [Source:HGNC Symbol;Acc:HGNC:438]	0	4.331427517	3.925078382	2.43695279	0.933823308	0	577.3635017	0	0.87739336	2.843577029	2039.27382	4.055323557
ENSG00000075702	3.383502958	0.000758466	WDR62	WD repeat domain 62 [Source:HGNC Symbol;Acc:HGNC:24502]	0	0	12.42941488	1.624635193	0	10.01134873	90.38958931	33.44147541	46.50184808	133.6481204	113.7670192	155.4540697
ENSG00000049089	3.359497052	2.57E-12	COL9A2	collagen type IX alpha 2 chain [Source:HGNC Symbol;Acc:HGNC:2218]	783.2708022	191.6656676	285.8765422	282.6865236	113.9264436	188.5470677	2106.077431	2485.53766	4238.687322	3592.148682	5968.502246	3556.518759
ENSG00000183798	3.352171411	0.000771216	EMILIN3	elastin microfibril interfacer 3 [Source:HGNC Symbol;Acc:HGNC:16123]	475.4464116	14.07713943	52.33437843	40.61587983	0.933823308	0	1956.934609	1408.722152	1595.978522	2929.595234	3468.471999	1741.08558
ENSG00000162636	3.342199802	0.002718887	FAM102B	family with sequence similarity 102 member B [Source:HGNC Symbol;Acc:HGNC:27637]	7.242926837	2.165713758	1.308359461	0.812317597	0.933823308	0	2.259739733	127.0776066	0.87739336	3.554471287	260.2420565	62.18162787
ENSG00000145431	3.33938636	4.83E-06	PDGFC	platelet derived growth factor C [Source:HGNC Symbol;Acc:HGNC:8801]	85.36306629	115.8656861	52.98855816	177.8975537	95.24997745	1.668558121	3487.908278	480.721209	705.4242614	836.0116466	821.9667139	1178.747381
ENSG00000196154	3.337648384	7.05E-07	S100A4	S100 calcium binding protein A4 [Source:HGNC Symbol;Acc:HGNC:10494]	869.1512204	497.0313075	103.3603974	41.42819743	584.573391	100.1134873	6136.323245	1915.360504	5524.068594	3466.320399	5379.757922	7038.68992
ENSG00000146826	3.31084928	0.005913353	MAP11	microtubule associated protein 11 [Source:HGNC Symbol;Acc:HGNC:25604]	0	0	0	0	0	3.337116242	3.389609599	27.58921721	0	159.9512079	52.61724639	167.6200404
ENSG00000198732	3.310754279	8.85E-06	SMOC1	SPARC related modular calcium binding 1 [Source:HGNC Symbol;Acc:HGNC:20318]	2777.662442	742.8398191	357.8363125	251.818455	110.1911504	563.9726449	7650.348866	7148.115369	8026.394457	2151.166023	25172.37509	17341.9153
ENSG00000108821	3.302617831	0.004152337	COL1A1	collagen type I alpha 1 chain [Source:HGNC Symbol;Acc:HGNC:2197]	364.2157495	833.799797	80.46410684	12.99708155	55.09557519	181.8728352	49791.10527	639.5682172	1345.044021	61.13690613	166.3842656	10581.69093
ENSG00000166033	3.298189048	2.16E-14	HTRA1	HtrA serine peptidase 1 [Source:HGNC Symbol;Acc:HGNC:9476]	3523.683906	3362.27061	2623.914899	2577.483734	6757.145459	2167.456999	50725.50765	20039.80414	55532.85793	13524.76325	53096.48996	39075.74602
ENSG00000109158	3.295631263	0.000958197	GABRA4	gamma-aminobutyric acid type A receptor subunit alpha4 [Source:HGNC Symbol;Acc:HGNC:4078]	186.2466901	0	22.24211083	21.93257511	5.60293985	0	527.6492276	514.9987213	683.4894274	1161.601216	1055.189103	1028.700409
ENSG00000126500	3.281738173	0.004581638	AP006333.1	fibronectin leucine rich transmembrane protein 1 [Source:NCBI gene;Acc:23769]	0.517351917	0	0	1.624635193	0.933823308	1.668558121	18.07791786	33.44147541	103.5324165	0.710894257	0	55.42275528
ENSG00000202193	3.262827306	0.006441336	RNA5SP427	RNA, 5S ribosomal pseudogene 427 [Source:HGNC Symbol;Acc:HGNC:43327]	0	0	3.270898652	0	0	0	30.50648639	76.07935655	28.95398088	0	78.21482572	71.64404951
ENSG00000029559	3.23918565	0.005010497	IBSP	integrin binding sialoprotein [Source:HGNC Symbol;Acc:HGNC:5341]	120.5429966	1013.554039	1021.174559	0	1064.558572	148.5016728	37002.10826	484.0653565	1693.369185	17485.15515	65457.2766	2001.978063
ENSG00000276644	3.212640391	0.002449111	DACH1	dachshund family transcription factor 1 [Source:HGNC Symbol;Acc:HGNC:2663]	1.034703834	1.082856879	0.65417973	0.812317597	0	0	4.519479466	30.09732787	31.58616096	17.06146218	5.688350961	2.703549038
ENSG00000188488	3.211604554	1.45E-07	SERPINA5	serpin family A member 5 [Source:HGNC Symbol;Acc:HGNC:8723]	2926.142442	398.4913315	2679.520176	2989.328756	3678.330012	283.6548806	22447.12464	14938.30706	16752.07142	35445.18767	40795.43101	18997.83909
ENSG00000145934	3.205005614	0.004152337	TENM2	teneurin transmembrane protein 2 [Source:HGNC Symbol;Acc:HGNC:29943]	0	0	1.962539191	1.624635193	0.933823308	5.005674363	2.259739733	6.688295082	40.36009456	4.976259801	176.3388798	33.79436297
ENSG00000072071	3.186331083	0.000272351	ADGRL1	adhesion G protein-coupled receptor L1 [Source:HGNC Symbol;Acc:HGNC:20973]	84.84571437	28.15427886	9.158516226	0.812317597	29.88234587	1.668558121	230.4934527	97.81631557	794.9183841	249.5238843	647.0499218	296.0386197
ENSG00000171847	3.186056453	0.008919364	FAM90A1	family with sequence similarity 90 member A1 [Source:HGNC Symbol;Acc:HGNC:25526]	0	0	0	0	6.536763158	0	39.54544532	49.32617623	53.52099496	109.4777156	0	358.2202475
ENSG00000115884	3.171755058	8.38E-05	SDC1	syndecan 1 [Source:HGNC Symbol;Acc:HGNC:10658]	1069.883764	40.06570453	69.34305142	50.363691	39.22057895	188.5470677	1408.947723	3209.545602	3916.683959	2237.184228	5449.440221	3275.349659
ENSG00000242767	3.168481481	0.00877907	ZBTB20-AS4	ZBTB20 antisense RNA 4 [Source:HGNC Symbol;Acc:HGNC:42423]	0	1.082856879	0	0	0	1.668558121	92.64932905	38.45769672	36.85052112	14.9287794	0	1.351774519
ENSG00000082497	3.165591029	8.38E-05	SERTAD4	SERTA domain containing 4 [Source:HGNC Symbol;Acc:HGNC:25236]	2456.386902	81.21426594	110.5563744	143.7802146	160.617609	153.5073471	5928.427189	11019.80218	4973.065564	8299.690454	5732.435681	5284.086595
ENSG00000146938	3.143087673	0.005368935	NLGN4X	neuroligin 4 X-linked [Source:HGNC Symbol;Acc:HGNC:14287]	0	8.662855033	0	41.42819743	112.058797	0	73.44154132	674.6817664	451.8575804	816.8175016	964.1754879	1332.849676
ENSG00000160161	3.141602837	1.90E-05	CILP2	cartilage intermediate layer protein 2 [Source:HGNC Symbol;Acc:HGNC:24213]	8389.378685	1146.745435	15896.56745	5215.078971	420.2204888	5766.536866	28210.59082	54473.65533	137069.0229	35106.09111	136501.9359	52858.43902
ENSG00000123500	3.139536368	0.011078102	COL10A1	collagen type X alpha 1 chain [Source:HGNC Symbol;Acc:HGNC:2185]	0	0	117.7523515	0	0.933823308	1.668558121	4286.726273	1168.779566	799.3053509	5830.754698	5396.822974	469.0657581
ENSG00000222267	3.138313023	0.009758413	RNU6-892P	RNA, U6 small nuclear 892, pseudogene [Source:HGNC Symbol;Acc:HGNC:47855]	0	0	0	0	3.735293233	0	103.9480277	13.37659016	11.40611368	2.132682772	2.844175481	120.3079322
ENSG00000003249	3.134519765	0.011222424	DBNDD1	dysbindin domain containing 1 [Source:HGNC Symbol;Acc:HGNC:28455]	0	1.082856879	0	0	0	0	1.129869866	0	5.26436016	73.93300276	102.3903173	55.42275528
ENSG00000283175	3.134281415	0.01141344	AC007920.2	novel transcript, antisense to MASP1	0.517351917	1.082856879	0	0	0	0	0	10.03244262	19.30265392	95.97072474	0	367.6826692
ENSG00000103056	3.12977032	0.010363136	SMPD3	sphingomyelin phosphodiesterase 3 [Source:HGNC Symbol;Acc:HGNC:14240]	3.104111501	2.165713758	0.65417973	0.812317597	0	0	0	5.852258196	30.7087676	0	207.6248101	247.374737
ENSG00000151468	3.099467772	0.000331772	CCDC3	coiled-coil domain containing 3 [Source:HGNC Symbol;Acc:HGNC:23813]	22.76348434	38.98284765	39.25078382	26.80648069	0	66.74232484	70.05193172	188.1082992	642.2519395	302.8409536	1257.125562	158.1576187
ENSG00000180767	3.096940443	0.013104978	CHST13	carbohydrate sulfotransferase 13 [Source:HGNC Symbol;Acc:HGNC:21755]	0	0	0	0	0	0	129.9350346	21.73695902	2.63218008	0	89.59152764	13.51774519
ENSG00000021300	3.085828313	0.001221066	PLEKHB1	pleckstrin homology domain containing B1 [Source:HGNC Symbol;Acc:HGNC:19079]	113.8174217	0	13.08359461	19.49562232	36.41910903	0	589.7920703	217.3695902	375.524358	789.0926256	496.3086214	331.1847571
ENSG00000111816	3.083459121	0.001882765	FRK	fyn related Src family tyrosine kinase [Source:HGNC Symbol;Acc:HGNC:3955]	39.8360976	0	0	19.49562232	28.94852256	101.7820454	1333.246442	293.4489467	369.3826045	212.5573829	482.087744	393.366385
ENSG00000170801	3.078747698	0.00345046	HTRA3	HtrA serine peptidase 3 [Source:HGNC Symbol;Acc:HGNC:30406]	175.3822998	0	4.579258113	8.123175967	63.49998497	0	874.5192766	767.4818606	1037.078951	178.4344586	1052.344928	755.6419561
ENSG00000187634	3.073407779	0.005441963	SAMD11	sterile alpha motif domain containing 11 [Source:HGNC Symbol;Acc:HGNC:28706]	95.19275271	0	0	17.05866953	13.07352632	0	115.2467264	214.0254426	349.2025572	428.6692372	903.0257151	719.1440441
ENSG00000182013	3.02864853	0.010319958	PNMA8A	PNMA family member 8A [Source:HGNC Symbol;Acc:HGNC:25578]	46.04432061	0	0	0	0.933823308	0	186.428528	143.7983443	193.9039325	461.370373	294.3721622	110.8455106
ENSG00000136457	3.026784748	0.00212427	CHAD	chondroadherin [Source:HGNC Symbol;Acc:HGNC:1909]	10322.20545	116.948543	4742.803045	480.0796996	7.470586467	996.1291983	60764.40142	23500.99684	28825.88145	51708.31559	67722.66237	18931.60214
ENSG00000130600	3.024390089	2.74E-07	H19	H19 imprinted maternally expressed transcript [Source:HGNC Symbol;Acc:HGNC:4713]	9783.124749	13387.3596	9070.856142	6422.995237	3639.109433	8110.861027	10352.99759	83979.90512	146253.5766	27280.56712	139011.9208	87339.50345
ENSG00000106991	3.023960811	0.000255024	ENG	endoglin [Source:HGNC Symbol;Acc:HGNC:3349]	37.24933802	68.21998339	1.308359461	8.935493564	135.4043797	61.73665048	781.8699476	269.203877	486.9533148	218.244537	423.7821466	1576.169089
ENSG00000138449	2.977678023	0.000194723	SLC40A1	solute carrier family 40 member 1 [Source:HGNC Symbol;Acc:HGNC:10909]	1159.385646	64.97141275	325.7815057	203.8917168	313.7646316	55.062418	11940.46475	3908.472438	3791.216708	894.3049757	1567.14069	1630.24007
ENSG00000146006	2.952222937	0.015245275	LRRTM2	leucine rich repeat transmembrane neuronal 2 [Source:HGNC Symbol;Acc:HGNC:19409]	0.517351917	0	5.887617574	0.812317597	0.933823308	0	0	8.360368852	104.4098098	34.83381861	135.0983353	1.351774519
ENSG00000272345	2.950002507	0.010363136	AL031775.1	novel transcript, antisense to ACOT13	11.38174217	0	3.270898652	0	0	0	50.84414399	47.65410246	107.9193833	71.08942573	4.266263221	50.0156572
ENSG00000164683	2.933810599	0.018919111	HEY1	hes related family bHLH transcription factor with YRPW motif 1 [Source:HGNC Symbol;Acc:HGNC:4880]	2.069407668	0	0	6.498540774	0	0	1.129869866	0	83.35236919	146.444217	164.9621779	64.88517691
ENSG00000145861	2.927836986	0.013987836	C1QTNF2	C1q and TNF related 2 [Source:HGNC Symbol;Acc:HGNC:14325]	13.96850176	2.165713758	0.65417973	0	0	1.668558121	40.67531519	96.1442418	68.43668207	17.77235643	0	259.5407076
ENSG00000122861	2.921508576	0.021122806	PLAU	plasminogen activator, urokinase [Source:HGNC Symbol;Acc:HGNC:9052]	0	0	0.65417973	0	0.933823308	1.668558121	85.87010985	0	0	0.710894257	82.48108894	237.9123153
ENSG00000204248	2.919460015	1.95E-07	COL11A2	collagen type XI alpha 2 chain [Source:HGNC Symbol;Acc:HGNC:2187]	7262.068858	1044.956888	1921.980048	1414.244936	4072.403448	897.6842691	11363.10125	21605.70122	22591.12423	28804.72441	35911.98171	27459.94758
ENSG00000239922	2.917937418	0.002903673	AC092958.1	novel transcript	191.9375612	5.414284396	15.0461338	42.24051503	1.867646617	0	547.9868852	545.0960492	682.612034	745.7280759	439.4251118	459.6033365
ENSG00000177675	2.902282543	0.022708444	CD163L1	CD163 molecule like 1 [Source:HGNC Symbol;Acc:HGNC:30375]	0	0	0.65417973	0	0	0	0	42.63788115	22.81222736	54.73885781	0	186.5448836
ENSG00000107518	2.897321636	0.023056737	ATRNL1	attractin like 1 [Source:HGNC Symbol;Acc:HGNC:29063]	1.552055751	0	0	0	0	0	0	0	30.7087676	169.9037275	449.3797259	71.64404951
ENSG00000205978	2.886408476	0.00556565	NYNRIN	NYN domain and retroviral integrase containing [Source:HGNC Symbol;Acc:HGNC:20165]	17.07261326	0	25.51300949	17.87098713	0	0	143.493473	107.8487582	88.61672935	62.55869464	310.0151274	167.6200404
ENSG00000244242	2.87665336	0.003032994	IFITM10	interferon induced transmembrane protein 10 [Source:HGNC Symbol;Acc:HGNC:40022]	24.83289201	42.23141829	32.70898652	30.05575108	72.83821805	10.01134873	1.129869866	112.0289426	75.45582895	569.4263001	433.7367608	1477.489549
ENSG00000127083	2.869009387	0.000194723	OMD	osteomodulin [Source:HGNC Symbol;Acc:HGNC:8134]	1801.419375	133.1913961	1513.771896	294.8712876	44.8235188	1149.636545	5450.492236	5612.31561	7010.372946	14481.62692	12820.12098	3471.356965
ENSG00000101825	2.866165182	0.023911674	MXRA5	matrix remodeling associated 5 [Source:HGNC Symbol;Acc:HGNC:7539]	216.7704532	0	0	0	66.30145489	1.668558121	2877.77855	1905.328061	3123.520361	215.40096	3161.301047	6745.35485
ENSG00000198756	2.864054168	2.83E-11	COLGALT2	collagen beta(1-O)galactosyltransferase 2 [Source:HGNC Symbol;Acc:HGNC:16790]	1012.457701	305.3656399	835.3875157	395.5986696	1197.161481	1126.276732	5909.219401	5888.207783	3599.067562	10214.83958	8794.190586	4605.495786
ENSG00000179300	2.852847235	0.025580541	RTL3	retrotransposon Gag like 3 [Source:HGNC Symbol;Acc:HGNC:22997]	0	0	0	0	0	0	0	172.2235984	133.3637907	29.14666455	273.0408461	0
ENSG00000175920	2.852494251	0.02070168	DOK7	docking protein 7 [Source:HGNC Symbol;Acc:HGNC:26594]	0.517351917	1.082856879	9.158516226	0.812317597	0.933823308	0	72.31167145	30.93336475	0	113.0321869	169.2284411	0
ENSG00000148468	2.850710224	0.002642076	FAM171A1	family with sequence similarity 171 member A1 [Source:HGNC Symbol;Acc:HGNC:23522]	51.21783977	32.48570638	10.46687569	1.624635193	0.933823308	0	133.3246442	230.7461803	100.022843	283.6468087	213.313161	191.9519817
ENSG00000181652	2.848591704	0.023770539	ATG9B	autophagy related 9B [Source:HGNC Symbol;Acc:HGNC:21899]	1.034703834	0	1.962539191	0	1.867646617	0	0	26.75318033	24.56701408	1.421788515	173.4947043	1.351774519
ENSG00000173269	2.824891117	0.017824625	MMRN2	multimerin 2 [Source:HGNC Symbol;Acc:HGNC:19888]	1.034703834	0	4.579258113	0	0.933823308	0	0	23.40903279	27.19919416	26.30308752	22.75340385	50.0156572
ENSG00000185090	2.809836921	0.028367481	MANEAL	mannosidase endo-alpha like [Source:HGNC Symbol;Acc:HGNC:26452]	0	0	0	0	0	0	1.129869866	58.52258196	11.40611368	54.73885781	22.75340385	0
ENSG00000176971	2.806802368	2.86E-05	FIBIN	fin bud initiation factor homolog [Source:HGNC Symbol;Acc:HGNC:33747]	3617.324603	574.9970028	3026.235433	935.7898714	307.2278684	4533.472415	7491.037214	24391.37613	33148.79853	10532.60932	22491.7397	14997.93829
ENSG00000210194	2.795075474	0.028270537	MT-TE	mitochondrially encoded tRNA-Glu (GAA/G) [Source:HGNC Symbol;Acc:HGNC:7479]	0	0	0	1.624635193	0	0	0	24.24506967	11.40611368	34.83381861	42.66263221	2.703549038
ENSG00000138083	2.786235976	0.028351176	SIX3	SIX homeobox 3 [Source:HGNC Symbol;Acc:HGNC:10889]	0	5.414284396	0	0	0.933823308	0	144.6233429	30.93336475	1.75478672	17.06146218	0	117.6043832
ENSG00000113578	2.782336606	1.67E-05	FGF1	fibroblast growth factor 1 [Source:HGNC Symbol;Acc:HGNC:3665]	160.8964462	327.0227775	121.0232501	10.56012876	402.4778459	171.8614865	1564.869765	1014.112742	1134.469614	2139.08082	2505.718598	1659.979109
ENSG00000100399	2.778844944	0.00051698	CHADL	chondroadherin like [Source:HGNC Symbol;Acc:HGNC:25165]	337.8308017	21.65713758	53.64273789	43.05283262	14.94117293	190.2156258	286.9869461	841.0531065	515.9072956	869.4236767	2443.146738	1267.964499
ENSG00000140092	2.77322918	0.001646578	FBLN5	fibulin 5 [Source:HGNC Symbol;Acc:HGNC:3602]	21.21142859	10.82856879	31.40062706	0.812317597	35.48528572	0	132.1947744	211.517332	196.5361126	72.51121425	81.0590012	325.7776591
ENSG00000187689	2.771357055	0.025580541	AMTN	amelotin [Source:HGNC Symbol;Acc:HGNC:33188]	0	0	39.25078382	44.67746782	0	0	105.0778976	270.0399139	72.82364887	24.17040475	499.1527969	1274.723371
ENSG00000139278	2.768855081	1.91E-08	GLIPR1	GLI pathogenesis related 1 [Source:HGNC Symbol;Acc:HGNC:17001]	233.3257145	63.88855587	386.6202207	148.6541202	159.6837857	118.4676266	1398.778895	1351.035606	1219.57677	2738.364679	1097.851736	712.3851715
ENSG00000178662	2.768760061	0.020001449	CSRNP3	cysteine and serine rich nuclear protein 3 [Source:HGNC Symbol;Acc:HGNC:30729]	1.552055751	2.165713758	0.65417973	2.43695279	2.801469925	1.668558121	185.2986581	3.344147541	0.87739336	2.132682772	24.17549159	1.351774519
ENSG00000091137	2.747578411	0.014793642	SLC26A4	solute carrier family 26 member 4 [Source:HGNC Symbol;Acc:HGNC:8818]	41.38815335	2.165713758	3.270898652	0.812317597	49.49263534	0	302.8051242	265.0236926	517.6620824	1.421788515	211.8910733	135.1774519
ENSG00000134198	2.735515599	3.69E-06	TSPAN2	tetraspanin 2 [Source:HGNC Symbol;Acc:HGNC:20659]	544.7715685	189.4999539	101.3978582	66.61004293	279.2131692	70.07944109	1707.233368	1342.675238	2243.494821	798.334251	2517.0953	1212.541744
ENSG00000184613	2.733342812	0.034664216	NELL2	neural EGFL like 2 [Source:HGNC Symbol;Acc:HGNC:7751]	1.552055751	2.165713758	0	0	0	0	0	11.70451639	192.1491458	95.25983048	0	22.98016682
ENSG00000071991	2.729963696	0.001208327	CDH19	cadherin 19 [Source:HGNC Symbol;Acc:HGNC:1758]	63.63428578	90.95997785	74.57648927	12.99708155	190.4999549	0	604.4803785	359.4958606	548.3708499	1047.147241	1173.222386	324.4258846
ENSG00000052850	2.728661914	0.023780626	ALX4	ALX homeobox 4 [Source:HGNC Symbol;Acc:HGNC:450]	22.76348434	0	0	0	0	35.03972054	137.8441237	190.6164098	138.6281509	52.60617504	241.7549159	328.4812081
ENSG00000172061	2.726940386	0.035597694	LRRC15	leucine rich repeat containing 15 [Source:HGNC Symbol;Acc:HGNC:20818]	0	1.082856879	0	0	0	0	1781.804779	30.93336475	19.30265392	42.65365544	0	1462.62003
ENSG00000049323	2.720822375	0.001002539	LTBP1	latent transforming growth factor beta binding protein 1 [Source:HGNC Symbol;Acc:HGNC:6714]	762.0593736	610.7312799	226.3461867	1.624635193	539.7498722	225.2553463	3730.830299	2696.218955	1814.449468	4128.162952	7103.328263	2166.894554
ENSG00000164161	2.716576659	0.015488408	HHIP	hedgehog interacting protein [Source:HGNC Symbol;Acc:HGNC:14866]	164.0005577	49.81141644	35.97988517	14.62171674	0	0	283.5973365	263.3516188	77.21061567	128.6718606	1867.201203	1065.198321
ENSG00000092758	2.715538024	1.98E-06	COL9A3	collagen type IX alpha 3 chain [Source:HGNC Symbol;Acc:HGNC:2219]	19859.07068	1941.562384	6408.344639	10222.20464	3321.609508	3854.36926	42136.23693	40246.81565	78979.44069	78456.42292	74338.21454	34113.38176
ENSG00000168938	2.706444415	1.00E-06	PPIC	peptidylprolyl isomerase C [Source:HGNC Symbol;Acc:HGNC:9256]	517.3519169	268.548506	404.2830734	181.1468241	37.35293233	170.1929283	1650.739875	1835.100963	1766.192834	1212.074709	3313.464435	2106.064701
ENSG00000115380	2.705856426	0.003243645	EFEMP1	EGF containing fibulin extracellular matrix protein 1 [Source:HGNC Symbol;Acc:HGNC:3218]	975.2083634	174.3399575	196.9080989	43.86515022	432.3601918	1.668558121	1630.402217	4547.204619	4195.695047	926.2952173	1471.860811	5236.774487
ENSG00000155893	2.703174824	2.71E-20	PXYLP1	2-phosphoxylose phosphatase 1 [Source:HGNC Symbol;Acc:HGNC:26303]	535.459234	319.4427794	273.4471273	296.4959228	234.3896504	348.7286473	1906.090465	1300.873393	2583.046052	2802.345162	2632.284407	2437.249458
ENSG00000134602	2.697398564	7.13E-07	STK26	serine/threonine kinase 26 [Source:HGNC Symbol;Acc:HGNC:18174]	926.5772832	243.6427978	365.0322896	176.2729185	334.3087444	161.8501377	3157.986277	3105.040992	1615.281176	5094.979142	1122.027227	2329.107496
ENSG00000078596	2.694136791	7.42E-05	ITM2A	integral membrane protein 2A [Source:HGNC Symbol;Acc:HGNC:6173]	3611.11638	293.4542143	1083.321634	521.5078971	756.3968798	195.2213002	5692.284387	8611.179918	11449.98335	7065.578023	14111.37665	4756.894532
ENSG00000121904	2.689167193	0.011520601	CSMD2	CUB and Sushi multiple domains 2 [Source:HGNC Symbol;Acc:HGNC:19290]	47.07902444	55.22570084	1.962539191	0	99.91909399	3.337116242	310.7142133	305.9895	266.7275814	27.01398178	749.4402391	815.1200349
ENSG00000147145	2.679218804	5.11E-06	LPAR4	lysophosphatidic acid receptor 4 [Source:HGNC Symbol;Acc:HGNC:4478]	352.8340073	16.24285319	192.9830205	248.5691846	307.2278684	297.0033456	2008.908622	1000.736152	1934.652359	1329.372261	2825.68834	1491.007294
ENSG00000188487	2.677459159	0.027082854	INSC	INSC spindle orientation adaptor protein [Source:HGNC Symbol;Acc:HGNC:33116]	2.586759585	0	0.65417973	0	84.04409775	0	98.29867838	137.9460861	430.8001397	174.8799873	248.8653546	489.3423759
ENSG00000152931	2.67612518	0.007238919	PART1	prostate androgen-regulated transcript 1 [Source:HGNC Symbol;Acc:HGNC:17263]	219.3572128	49.81141644	88.3142636	65.79772533	0	1.668558121	795.428386	907.9360573	1503.852219	199.050392	661.2707992	425.8089735
ENSG00000122176	2.664828325	3.95E-07	FMOD	fibromodulin [Source:HGNC Symbol;Acc:HGNC:3774]	24733.04309	3562.599133	20488.25498	13871.9476	5035.175279	6177.002164	58496.75259	91466.61543	108659.0259	122120.97	93347.26136	56742.08721
ENSG00000041982	2.662143077	0.020063073	TNC	tenascin C [Source:HGNC Symbol;Acc:HGNC:5318]	1756.409758	378.9999077	5.233437843	0	1063.624748	190.2156258	3582.817346	10461.32954	16180.88834	177.7235643	6931.255646	9165.031239
ENSG00000116194	2.652497888	0.00763174	ANGPTL1	angiopoietin like 1 [Source:HGNC Symbol;Acc:HGNC:489]	82.25895479	5.414284396	11.12105542	2.43695279	0.933823308	1.668558121	112.9869866	120.3893115	186.8847857	94.54893622	372.586988	191.9519817
ENSG00000050628	2.648487575	0.019734643	PTGER3	prostaglandin E receptor 3 [Source:HGNC Symbol;Acc:HGNC:9595]	12.41644601	1.082856879	3.270898652	18.68330472	0	91.77069666	39.54544532	123.733459	38.60530784	787.6708371	54.03933413	619.1127297
ENSG00000168546	2.646140111	0.030427248	GFRA2	GDNF family receptor alpha 2 [Source:HGNC Symbol;Acc:HGNC:4244]	5.173519169	79.04855218	19.62539191	12.18476395	0	1.668558121	120.8960757	78.58746721	1015.144117	0	867.4735216	29.73903942
ENSG00000144152	2.645331787	0.006844823	FBLN7	fibulin 7 [Source:HGNC Symbol;Acc:HGNC:26740]	286.612962	6.497141275	94.20188118	58.48686696	60.69851504	0	169.48048	1938.769537	1234.492457	378.9066391	531.8608149	815.1200349
ENSG00000090539	2.642803514	0.021997021	CHRD	chordin [Source:HGNC Symbol;Acc:HGNC:1949]	13.96850176	3.248570638	0	0	47.62498873	1.668558121	162.7012608	19.22884836	107.0419899	72.51121425	89.59152764	460.955111
ENSG00000048052	2.641095325	1.60E-06	HDAC9	histone deacetylase 9 [Source:HGNC Symbol;Acc:HGNC:14065]	343.0043209	89.87712097	332.323303	106.4136052	114.8602669	33.37116242	1063.207544	1563.388975	970.3970561	1229.847065	1005.416032	1473.434226
ENSG00000214688	2.640682067	0.00040254	C10orf105	chromosome 10 open reading frame 105 [Source:HGNC Symbol;Acc:HGNC:20304]	276.7832755	166.7599594	87.66008387	63.36077254	27.08087594	445.5050183	1761.467122	966.4586393	2552.337284	150.7095825	1301.210282	1808.674306
ENSG00000157680	2.634150733	0.034321477	DGKI	diacylglycerol kinase iota [Source:HGNC Symbol;Acc:HGNC:2855]	3.104111501	0	1.308359461	0.812317597	0	1.668558121	20.3376576	6.688295082	0	20.61593346	2.844175481	91.92066729
ENSG00000123572	2.633945392	0.000642727	NRK	Nik related kinase [Source:HGNC Symbol;Acc:HGNC:25391]	166.0699653	11.91142567	5.887617574	26.80648069	143.8087895	60.06809236	715.2076254	527.5392746	570.3056839	204.0266518	782.1482572	570.448847
ENSG00000185274	2.630241075	0.034523606	GALNT17	polypeptide N-acetylgalactosaminyltransferase 17 [Source:HGNC Symbol;Acc:HGNC:16347]	11.38174217	0	15.70031353	2.43695279	0	0	0	110.3568688	85.98454927	57.58243484	291.5279868	35.14613749
ENSG00000135744	2.625729116	0.000209498	AGT	angiotensinogen [Source:HGNC Symbol;Acc:HGNC:333]	673.0748439	50.89427332	563.9029276	34.92965666	118.5955602	210.2383233	1959.194348	1581.781787	1341.534447	3366.084308	2495.763984	1992.515641
ENSG00000224963	2.623232542	0.041538262	U82695.1	novel pseudogene	349.2125439	0	0	14.62171674	1.867646617	1.668558121	1008.973791	1020.801037	759.8226497	966.1052957	2373.464439	3770.099133
ENSG00000205542	2.621140035	0.045404296	TMSB4X	thymosin beta 4 X-linked [Source:HGNC Symbol;Acc:HGNC:11881]	0.517351917	0	0.65417973	0	0	0	0	8.360368852	17.5478672	0.710894257	27.01966707	13.51774519
ENSG00000260244	2.618516281	0.047365295	AC104083.1	novel transcript, overlapping GUCY1A3	0	0	1.962539191	0	0	0	0	24.24506967	0	152.8422653	38.39636899	160.8611678
ENSG00000187908	2.615752009	0.047622448	DMBT1	deleted in malignant brain tumors 1 [Source:HGNC Symbol;Acc:HGNC:2926]	0	0	0	0	0	0	4.519479466	55.17843442	3.50957344	0	35.55219351	16.22129423
ENSG00000186340	2.61386177	0.011287101	THBS2	thrombospondin 2 [Source:HGNC Symbol;Acc:HGNC:11786]	173.3128922	527.3513002	143.9195407	7.31085837	46.69116542	0	1317.428264	933.8532008	1354.695348	203.3157576	1835.915273	3678.178466
ENSG00000170374	2.613733758	0.045802024	SP7	Sp7 transcription factor [Source:HGNC Symbol;Acc:HGNC:17321]	3.104111501	1.082856879	0	0.812317597	0.933823308	0	24.85713706	0	0.87739336	0.710894257	209.0468978	2.703549038
ENSG00000103260	2.60890837	0.000112213	METRN	meteorin, glial cell differentiation regulator [Source:HGNC Symbol;Acc:HGNC:14151]	332.1399307	36.81713389	33.36316625	51.98832619	57.89704512	68.41088296	300.5453845	571.0131926	503.6237886	1064.919597	1168.956123	725.9029167
ENSG00000185432	2.601358662	1.30E-05	METTL7A	methyltransferase like 7A [Source:HGNC Symbol;Acc:HGNC:24550]	6476.728648	868.4512171	2025.340445	961.7840345	1231.712944	2280.918952	21253.98206	17488.21956	8356.29436	31444.98568	10374.13007	9069.055248
ENSG00000168386	2.595771442	0.049702605	FILIP1L	filamin A interacting protein 1 like [Source:HGNC Symbol;Acc:HGNC:24589]	0.517351917	0	1.308359461	0	0	0	82.48050025	0	35.97312776	0	34.13010577	12.16597067
ENSG00000183196	2.595215291	0.001528009	CHST6	carbohydrate sulfotransferase 6 [Source:HGNC Symbol;Acc:HGNC:6938]	461.4779099	215.488519	151.1155177	285.1234764	82.17645113	0	1093.714031	1266.595881	1493.323499	1679.132236	2450.257177	1750.548002
ENSG00000205403	2.594722356	0.02710991	CFI	complement factor I [Source:HGNC Symbol;Acc:HGNC:5394]	28.45435543	0	79.15574738	0	96.18380076	0	479.0648234	194.7965943	386.9304717	84.59641662	590.1664122	1065.198321
ENSG00000082196	2.569274469	0.003032994	C1QTNF3	C1q and TNF related 3 [Source:HGNC Symbol;Acc:HGNC:14326]	27.93700351	32.48570638	80.46410684	38.99124464	123.2646767	0	197.7272266	229.9101434	96.51326959	643.3593029	878.8502235	463.65866
ENSG00000181350	2.539764912	0.037731825	LRRC75A	leucine rich repeat containing 75A [Source:HGNC Symbol;Acc:HGNC:32403]	0.517351917	0	0	20.30793992	1.867646617	0	115.2467264	10.86847951	66.68189535	90.28357068	14.2208774	37.84968653
ENSG00000177283	2.539501697	0.001040044	FZD8	frizzled class receptor 8 [Source:HGNC Symbol;Acc:HGNC:4046]	1777.103835	113.6999723	283.914003	47.11442061	656.4777858	200.2269745	4390.674301	4172.660094	6757.683658	2026.048633	2430.347948	3303.736924
ENSG00000179403	2.536192277	0.001186203	VWA1	von Willebrand factor A domain containing 1 [Source:HGNC Symbol;Acc:HGNC:30910]	386.4618819	146.1856787	175.9743475	56.86223177	80.30880452	1.668558121	607.8699881	917.1324631	817.7306114	1249.04121	1540.121023	1249.039656
ENSG00000198108	2.521991493	0.048209995	CHSY3	chondroitin sulfate synthase 3 [Source:HGNC Symbol;Acc:HGNC:24293]	86.91512204	0	11.77523515	0	0	0	376.2466655	53.50636065	230.7544537	376.0630621	666.9591502	71.64404951
ENSG00000283703	2.517388877	0.020252688	VSIG10L2	V-set and immunoglobulin domain containing 10 like 2 [Source:HGNC Symbol;Acc:HGNC:27879]	20.69407668	132.1085393	30.74644733	0	0.933823308	8.342790605	407.8830218	135.4379754	350.957344	69.66763722	787.8366081	197.3590798
ENSG00000139329	2.501757377	0.002091404	LUM	lumican [Source:HGNC Symbol;Acc:HGNC:6724]	46692.04521	1162.988288	8548.166537	1774.101631	17170.20917	3826.003772	150343.874	93360.23897	93917.06264	134821.0959	76765.71831	41104.75957
ENSG00000144810	2.494063121	0.04856423	COL8A1	collagen type VIII alpha 1 chain [Source:HGNC Symbol;Acc:HGNC:2215]	9.829686421	0	3.925078382	0	30.81616918	1.668558121	502.7920906	112.8649795	6.141753519	0.710894257	31.28593029	78.4029221
ENSG00000125965	2.487164523	0.009665046	GDF5	growth differentiation factor 5 [Source:HGNC Symbol;Acc:HGNC:4220]	708.7721262	60.63998523	29.43808787	33.30502146	72.83821805	3.337116242	1514.025621	1399.525746	1794.269421	737.1973448	388.2299531	1765.417522
ENSG00000132000	2.475121198	0.000100248	PODNL1	podocan like 1 [Source:HGNC Symbol;Acc:HGNC:26275]	610.9926139	54.14284396	257.7468138	52.80064379	352.0513872	91.77069666	1594.246382	1239.006664	1330.128334	1458.044122	1774.7655	1912.760944
ENSG00000153993	2.46449272	0.017858777	SEMA3D	semaphorin 3D [Source:HGNC Symbol;Acc:HGNC:10726]	1166.628573	0	77.84738792	145.4048498	631.2645564	518.9215757	3425.765435	1249.039106	920.3856346	3892.856953	10682.72311	2529.170125
ENSG00000134986	2.45518542	0.023790046	NREP	neuronal regeneration related protein [Source:HGNC Symbol;Acc:HGNC:16834]	444.4052966	2.165713758	34.67152571	11.37244635	117.6617369	0	675.6621801	624.5195532	1137.979188	597.1511761	1306.898633	1420.715019
ENSG00000099250	2.447098614	0.008196831	NRP1	neuropilin 1 [Source:HGNC Symbol;Acc:HGNC:8004]	168.139373	97.45711913	37.94242436	45.48978541	0.933823308	1.668558121	529.9089674	432.2310697	318.4937897	309.2390019	560.3025697	588.0219158
ENSG00000049540	2.446612553	0.025994068	ELN	elastin [Source:HGNC Symbol;Acc:HGNC:3327]	93.64069696	2.165713758	9.158516226	17.05866953	0.933823308	31.7026043	151.4025621	27.58921721	14.03829376	78.1983683	654.1603605	563.6899744
ENSG00000079462	2.44210372	0.028221808	PAFAH1B3	platelet activating factor acetylhydrolase 1b catalytic subunit 3 [Source:HGNC Symbol;Acc:HGNC:8576]	5.173519169	2.165713758	13.73777434	16.24635193	0	0	85.87010985	20.06488524	85.98454927	76.77657979	2.844175481	100.0313144
ENSG00000157593	2.430833367	0.000228222	SLC35B2	solute carrier family 35 member B2 [Source:HGNC Symbol;Acc:HGNC:16872]	538.5633455	22.73999446	253.8217354	174.6482833	382.8675564	141.8274403	950.2205577	1838.445111	1761.805867	2810.875893	1685.173972	652.9070927
ENSG00000169231	2.40952793	0.000556521	THBS3	thrombospondin 3 [Source:HGNC Symbol;Acc:HGNC:11787]	121.0603486	424.4798966	48.40930005	62.54845495	115.7940902	181.8728352	333.3116106	608.6348524	737.8878157	427.2474486	1712.193639	2303.42378
ENSG00000183691	2.393014417	0.042465562	NOG	noggin [Source:HGNC Symbol;Acc:HGNC:7866]	83.81101054	2.165713758	0.65417973	102.3520172	14.94117293	0	14.68830826	188.1082992	261.4632213	367.532331	1120.605139	155.4540697
ENSG00000162493	2.387487838	0.000331772	PDPN	podoplanin [Source:HGNC Symbol;Acc:HGNC:29602]	721.7059241	427.7284673	1249.483285	868.3675109	2281.330342	842.6218511	6608.608849	2461.29259	1522.277479	11682.83622	15015.82445	2365.605408
ENSG00000130635	2.381493421	1.48E-05	COL5A1	collagen type V alpha 1 chain [Source:HGNC Symbol;Acc:HGNC:2209]	1145.417144	1932.899529	875.946659	930.1036482	2854.697854	1114.596825	6374.725786	3687.758701	14198.85674	2507.324046	15614.52339	9412.405976
ENSG00000164684	2.37453062	0.000117042	ZNF704	zinc finger protein 704 [Source:HGNC Symbol;Acc:HGNC:32291]	519.4213246	99.62283288	314.6604503	452.4609014	66.30145489	66.74232484	1938.856691	1284.988693	2098.724917	1458.044122	1423.509828	912.4478003
ENSG00000142871	2.362570715	8.30E-08	CCN1	cellular communication network factor 1 [Source:HGNC Symbol;Acc:HGNC:2654]	14188.37632	14951.00493	6182.652632	5042.86764	4929.653245	12949.67958	34287.03097	43634.43711	61546.51202	32032.18434	89893.01024	61874.77506
ENSG00000183346	2.355712126	0.032571289	CABCOCO1	ciliary associated calcium binding coiled-coil 1 [Source:HGNC Symbol;Acc:HGNC:28678]	37.24933802	0	32.05480679	12.99708155	109.2573271	0	180.7791786	272.5480246	66.68189535	577.2461369	482.087744	85.1617947
ENSG00000101096	2.340835972	0.008083673	NFATC2	nuclear factor of activated T cells 2 [Source:HGNC Symbol;Acc:HGNC:7776]	2631.769201	285.8742161	143.265361	152.7157082	154.0808459	261.963625	1669.947663	3721.200176	3773.668841	1438.849977	11437.8517	2629.201439
ENSG00000112559	2.324254021	1.33E-05	MDFI	MyoD family inhibitor [Source:HGNC Symbol;Acc:HGNC:6967]	307.3070386	82.29712282	62.14707439	59.29918456	168.0881955	60.06809236	718.597235	511.6545737	536.9647363	914.9209092	543.2375168	904.3371532
ENSG00000256043	2.321984864	0.013808396	CTSO	cathepsin O [Source:HGNC Symbol;Acc:HGNC:2542]	324.8970038	93.12569161	115.7898123	0	173.6911354	18.35413933	566.0648031	1304.217541	930.9143549	808.9976648	841.8759423	633.9822494
ENSG00000242808	2.316749856	0.024874612	SOX2-OT	SOX2 overlapping transcript [Source:HGNC Symbol;Acc:HGNC:20209]	2.069407668	8.662855033	0.65417973	31.68038627	0.933823308	1.668558121	28.24674666	50.99825	31.58616096	84.59641662	54.03933413	100.0313144
ENSG00000129480	2.305731734	0.02369118	DTD2	D-aminoacyl-tRNA deacylase 2 [Source:HGNC Symbol;Acc:HGNC:20277]	162.4485019	35.73427701	61.49289466	23.5572103	1.867646617	0	506.1817002	549.2762336	94.75848287	373.9303793	211.8910733	379.8486398
ENSG00000113296	2.302784704	0.016215465	THBS4	thrombospondin 4 [Source:HGNC Symbol;Acc:HGNC:11788]	804.4822308	233.8970859	148.4987988	294.05897	21.47793609	116.7990685	49.71427412	955.5901598	1149.385301	1035.062039	1786.142202	6300.621033
ENSG00000172901	2.302421252	0.00957416	LVRN	laeverin [Source:HGNC Symbol;Acc:HGNC:26904]	86.91512204	268.548506	92.23934199	92.60420602	375.39697	659.0804578	4777.089795	187.2722623	207.0648329	2821.539307	1749.167921	619.1127297
ENSG00000033011	2.296403593	0.002233583	ALG1	ALG1 chitobiosyldiphosphodolichol beta-mannosyltransferase [Source:HGNC Symbol;Acc:HGNC:18294]	129.3379792	19.49142383	56.25945681	13.80939914	8.404409775	91.77069666	151.4025621	602.7825942	195.6587193	328.4331469	329.9243558	312.2599139
ENSG00000102466	2.294446882	0.015216746	FGF14	fibroblast growth factor 14 [Source:HGNC Symbol;Acc:HGNC:3671]	96.74480846	30.31999262	53.64273789	25.99416309	53.22792858	0	528.7790975	196.468668	35.0957344	660.420765	93.85779086	267.6513548
ENSG00000119699	2.293063243	0.019137918	TGFB3	transforming growth factor beta 3 [Source:HGNC Symbol;Acc:HGNC:11769]	76.05073179	57.3914146	18.97121218	23.5572103	0.933823308	0	111.8571168	284.252541	278.1336951	216.1118542	98.12405408	259.5407076
ENSG00000060718	2.292606111	0.000139252	COL11A1	collagen type XI alpha 1 chain [Source:HGNC Symbol;Acc:HGNC:2186]	3129.979097	6605.426963	1944.222159	1369.567468	3349.624207	9402.325012	17528.80111	13129.12325	17525.93236	14032.34174	59269.77284	22573.28269
ENSG00000211448	2.286778693	0.024029275	DIO2	iodothyronine deiodinase 2 [Source:HGNC Symbol;Acc:HGNC:2884]	682.9045303	468.8770287	96.16442037	0	184.8970151	178.535719	1755.817772	1603.518746	928.2821748	390.9918415	2645.083197	4298.64297
ENSG00000126107	2.283750163	0.002618534	HECTD3	HECT domain E3 ubiquitin protein ligase 3 [Source:HGNC Symbol;Acc:HGNC:26117]	58.97811853	71.46855403	35.32570544	30.86806867	7.470586467	1.668558121	116.3765962	158.8470082	278.1336951	143.60064	268.7745829	271.7066783
ENSG00000125864	2.276391396	0.00023035	BFSP1	beaded filament structural protein 1 [Source:HGNC Symbol;Acc:HGNC:1040]	66.73839728	44.39713205	18.97121218	41.42819743	94.31615414	208.5697651	561.5453236	257.4993606	238.6509939	477.0100467	645.6278341	437.9749441
ENSG00000115325	2.267730075	1.27E-06	DOK1	docking protein 1 [Source:HGNC Symbol;Acc:HGNC:2990]	445.4400005	230.6485153	603.8078912	536.9419314	697.5660113	548.9556218	780.7400777	2700.399139	3158.616096	2928.173446	4778.214807	1643.757815
ENSG00000091409	2.26590781	0.025647017	ITGA6	integrin subunit alpha 6 [Source:HGNC Symbol;Acc:HGNC:6142]	169.6914287	125.611398	1.962539191	129.1584979	0.933823308	31.7026043	701.649187	162.1911557	390.4400452	871.5563595	920.090768	216.283923
ENSG00000136828	2.2625832	0.025612471	RALGPS1	Ral GEF with PH domain and SH3 binding motif 1 [Source:HGNC Symbol;Acc:HGNC:16851]	106.5744949	180.8370988	0	21.12025751	145.6764361	46.71962739	759.2725502	293.4489467	535.2099496	73.2221085	1306.898633	569.0970725
ENSG00000137267	2.255813277	0.001378555	TUBB2A	tubulin beta 2A class IIa [Source:HGNC Symbol;Acc:HGNC:12412]	1301.140071	278.2942179	347.3694368	225.8242919	346.4484474	368.7513448	781.8699476	2920.27684	1531.051413	8221.492086	1150.468982	1704.587668
ENSG00000068078	2.254746513	0.001302708	FGFR3	fibroblast growth factor receptor 3 [Source:HGNC Symbol;Acc:HGNC:3690]	2167.704532	366.0056252	283.914003	103.1643348	710.6395376	307.0146943	2682.311063	4913.388774	2801.516998	6339.044092	3198.275328	2406.158644
ENSG00000106571	2.253077475	1.37E-07	GLI3	GLI family zinc finger 3 [Source:HGNC Symbol;Acc:HGNC:4319]	1038.842649	673.5369789	512.8769086	523.1325323	456.6395978	670.7603647	1877.843718	2849.213705	5693.405513	1274.633403	4530.771541	3547.056338
ENSG00000159674	2.245337701	0.015943004	SPON2	spondin 2 [Source:HGNC Symbol;Acc:HGNC:11253]	348.695192	134.274253	136.0693839	48.7390558	3.735293233	105.1191616	1584.077553	252.4831393	145.6472977	632.695889	2084.780627	317.667012
ENSG00000132357	2.24394265	0.046909228	CARD6	caspase recruitment domain family member 6 [Source:HGNC Symbol;Acc:HGNC:16394]	16.55526134	10.82856879	1.308359461	29.24343348	3.735293233	6.674232484	72.31167145	161.3551188	23.68962072	44.07544395	0	237.9123153
ENSG00000145681	2.240395635	0.012053003	HAPLN1	hyaluronan and proteoglycan link protein 1 [Source:HGNC Symbol;Acc:HGNC:2380]	17997.12113	1375.228237	1207.615782	893.5493564	24211.23692	1074.55143	32051.0185	66509.24233	44867.26425	53784.83772	47536.1269	47229.64992
ENSG00000164932	2.237295549	0.025224008	CTHRC1	collagen triple helix repeat containing 1 [Source:HGNC Symbol;Acc:HGNC:18831]	329.0358192	71.46855403	330.3607639	205.516352	983.3159437	0	393.1947135	2198.777008	3175.28657	1217.761863	3441.452332	2608.924822
ENSG00000198771	2.208796394	0.041298125	RCSD1	RCSD domain containing 1 [Source:HGNC Symbol;Acc:HGNC:28310]	120.0256447	7.579998154	1.308359461	37.36660945	12.13970301	6.674232484	53.10388372	138.7821229	395.7044053	337.6747722	392.4962163	12.16597067
ENSG00000136542	2.198246472	0.038188113	GALNT5	polypeptide N-acetylgalactosaminyltransferase 5 [Source:HGNC Symbol;Acc:HGNC:4127]	647.2072481	23.82285134	209.3375137	91.79188843	14.00734963	0	1347.934751	965.6226024	749.2939294	698.0981607	1631.134638	1431.529216
ENSG00000189129	2.197710735	0.006138084	PLAC9	placenta associated 9 [Source:HGNC Symbol;Acc:HGNC:19255]	5089.708159	173.2571007	563.2487479	338.7364378	1246.654117	562.3040868	10102.16648	7792.699807	3083.160267	8472.437759	10901.72462	5027.249436
ENSG00000242193	2.191544406	0.018618299	CRYZL2P	crystallin zeta like 2, pseudogene [Source:HGNC Symbol;Acc:HGNC:52164]	195.5590246	127.7771117	43.83004194	17.05866953	22.4117594	1.668558121	717.4673652	208.1731844	108.7967766	491.2279318	310.0151274	675.8872595
ENSG00000124787	2.190866324	0.045391807	RPP40	ribonuclease P/MRP subunit p40 [Source:HGNC Symbol;Acc:HGNC:20992]	36.7319861	1.082856879	5.233437843	5.686223177	0	15.01702309	54.23375359	35.94958606	108.7967766	10.66341386	96.70196634	150.0469716
ENSG00000105664	2.181977562	5.74E-05	COMP	cartilage oligomeric matrix protein [Source:HGNC Symbol;Acc:HGNC:2227]	44235.6583	37055.36241	52422.6927	29361.21953	12725.21022	116161.6793	173613.5439	177294.1621	253687.7613	149985.8922	446208.4703	263755.5406
ENSG00000137285	2.181479625	0.028866017	TUBB2B	tubulin beta 2B class IIb [Source:HGNC Symbol;Acc:HGNC:30829]	3425.387042	102.8714035	1528.81803	1390.687726	315.6322782	13.34846497	1613.454169	7792.699807	8079.915451	17768.80196	3368.925857	4966.419583
ENSG00000139291	2.160132601	1.82E-06	TMEM19	transmembrane protein 19 [Source:HGNC Symbol;Acc:HGNC:25605]	243.1554009	82.29712282	97.47277983	82.04407727	72.83821805	228.5924626	679.0517897	738.2205696	370.2599979	580.8006082	823.3888016	673.1837105
ENSG00000129675	2.142551353	0.00012729	ARHGEF6	Rac/Cdc42 guanine nucleotide exchange factor 6 [Source:HGNC Symbol;Acc:HGNC:685]	159.3443904	108.2856879	114.4814528	98.2904292	185.8308384	30.03404618	404.4934122	856.1017705	431.6775331	509.0002882	1018.214822	198.7108543
ENSG00000144218	2.135731021	0.002538059	AFF3	AF4/FMR2 family member 3 [Source:HGNC Symbol;Acc:HGNC:6473]	213.1489898	71.46855403	289.1474408	179.5221889	15.87499624	348.7286473	996.5452222	548.4401967	1467.001698	631.9849947	1662.420568	458.2515619
ENSG00000231690	2.126438576	0.015084504	LINC00574	long intergenic non-protein coding RNA 574 [Source:HGNC Symbol;Acc:HGNC:21598]	76.5680837	62.80569899	31.40062706	80.41944207	10.27205639	0	291.5064255	279.2363197	112.3063501	118.0084467	346.9894086	316.3152374
ENSG00000083857	2.123895907	1.45E-07	FAT1	FAT atypical cadherin 1 [Source:HGNC Symbol;Acc:HGNC:3595]	345.0737286	356.2599133	172.7034488	130.7831331	330.5734512	100.1134873	1097.10364	861.1179918	1167.810562	1048.56903	1002.571857	1453.157608
ENSG00000102359	2.115000107	1.21E-05	SRPX2	sushi repeat containing protein X-linked 2 [Source:HGNC Symbol;Acc:HGNC:30668]	874.3247396	591.239856	427.8335437	266.4401717	998.2571166	1171.327801	2658.583796	2223.858115	1778.476341	4337.165864	6038.184545	3211.816257
ENSG00000134824	2.104804481	0.001087016	FADS2	fatty acid desaturase 2 [Source:HGNC Symbol;Acc:HGNC:3575]	254.5371431	54.14284396	129.5275866	138.0939914	91.51468422	23.3598137	319.7531722	547.6041598	339.5512303	784.1163658	1113.494701	300.0939432
ENSG00000123243	2.096473269	1.22E-05	ITIH5	inter-alpha-trypsin inhibitor heavy chain 5 [Source:HGNC Symbol;Acc:HGNC:21449]	642.0337289	256.6370804	236.8130624	127.5338627	210.1102444	343.7229729	860.9608382	1288.33284	1481.039992	856.6275801	2413.282895	1481.544873
ENSG00000196562	2.094585855	2.50E-05	SULF2	sulfatase 2 [Source:HGNC Symbol;Acc:HGNC:20392]	1657.595542	420.1484691	374.1908058	281.0618885	666.7498422	1146.299429	2883.427899	3504.666623	3952.657086	2818.69573	3202.541591	4677.139836
ENSG00000248309	2.090379974	0.048610442	MEF2C-AS1	MEF2C antisense RNA 1 [Source:HGNC Symbol;Acc:HGNC:48908]	7.760278754	8.662855033	28.78390814	20.30793992	1.867646617	8.342790605	47.45453439	28.4252541	27.19919416	97.39251325	2.844175481	266.2995802
ENSG00000160678	2.089477257	0.000189652	S100A1	S100 calcium binding protein A1 [Source:HGNC Symbol;Acc:HGNC:10486]	696.8730321	98.53997601	692.7763345	373.6660945	213.8455376	425.4823209	1990.830705	1754.841422	1211.68023	3983.851418	1561.452339	1266.612724
ENSG00000137449	2.087251347	0.005201498	CPEB2	cytoplasmic polyadenylation element binding protein 2 [Source:HGNC Symbol;Acc:HGNC:21745]	110.7133102	24.90570822	163.5449326	42.24051503	39.22057895	86.7650223	492.6232618	84.43972541	126.3446438	526.0617504	267.3524952	865.1356921
ENSG00000175318	2.081142211	0.04146581	GRAMD2A	GRAM domain containing 2A [Source:HGNC Symbol;Acc:HGNC:27287]	42.9402091	0	15.0461338	4.87390558	87.77939098	18.35413933	115.2467264	86.11179918	73.70104223	116.5866582	211.8910733	398.7734831
ENSG00000137441	2.08094065	0.00448362	FGFBP2	fibroblast growth factor binding protein 2 [Source:HGNC Symbol;Acc:HGNC:29451]	13534.4435	1874.425258	9899.70186	3765.904378	18966.88522	1456.65124	48992.28728	26451.37101	22355.10542	91440.19563	35306.17233	22144.77017
ENSG00000179222	2.079157362	0.002688023	MAGED1	MAGE family member D1 [Source:HGNC Symbol;Acc:HGNC:6813]	2257.723765	464.5456012	1426.111812	731.8981546	731.1836504	56.73097612	3124.090181	4257.935856	5366.137789	6608.473016	4200.847185	4213.481176
ENSG00000154122	2.076804527	5.89E-10	ANKH	ANKH inorganic pyrophosphate transport regulator [Source:HGNC Symbol;Acc:HGNC:15492]	5533.596103	1808.370988	4534.773891	3362.182533	3719.418237	2516.185647	20878.86526	12257.97281	15018.34214	14166.70076	20311.67919	11611.74312
ENSG00000137801	2.076341583	5.09E-05	THBS1	thrombospondin 1 [Source:HGNC Symbol;Acc:HGNC:11785]	1959.729061	753.6683879	1685.821165	1589.705537	930.0880151	1892.144909	4305.934061	13695.95625	11176.23662	3849.492403	4647.382735	2742.750499
ENSG00000154978	2.070856031	4.36E-07	VOPP1	VOPP1 WW domain binding protein [Source:HGNC Symbol;Acc:HGNC:34518]	1827.804322	476.4570268	1360.03966	968.2825753	1560.418748	535.6071569	4511.570377	4149.251061	5748.681294	6729.32504	3732.980318	5039.415407
ENSG00000172986	2.069050039	0.032306202	GXYLT2	glucoside xylosyltransferase 2 [Source:HGNC Symbol;Acc:HGNC:33383]	179.0037633	5.414284396	121.6774299	60.92381975	134.4705564	0	424.8310698	433.9031434	837.0332654	299.9973766	349.8335841	482.5835033
ENSG00000128918	2.067846779	0.000648662	ALDH1A2	aldehyde dehydrogenase 1 family member A2 [Source:HGNC Symbol;Acc:HGNC:15472]	818.4507326	229.5656584	88.3142636	159.214249	413.6837256	145.1645565	2229.233246	1230.646295	1207.293263	2050.219038	1104.962174	907.0407022
ENSG00000119147	2.055504347	0.011854975	ECRG4	ECRG4 augurin precursor [Source:HGNC Symbol;Acc:HGNC:24642]	78544.36803	4679.024575	29224.1711	7134.585452	83315.71557	20386.44312	98853.44448	146713.6049	92115.77407	514819.6686	191915.0068	89518.56397
ENSG00000162576	2.053867986	0.002210627	MXRA8	matrix remodeling associated 8 [Source:HGNC Symbol;Acc:HGNC:7542]	8774.805863	1125.088297	4203.104768	957.7224465	558.4263384	3901.088887	17346.89206	18353.51774	16051.91152	11237.81642	16079.54608	13855.68882
ENSG00000143891	2.048102087	0.000155741	GALM	galactose mutarotase [Source:HGNC Symbol;Acc:HGNC:24063]	1073.505228	94.20854849	475.588664	788.7603864	486.5219436	317.026043	3130.8694	1912.852393	1940.794112	3062.53246	2740.363076	1884.373679
ENSG00000101844	2.044364224	0.000796831	ATG4A	autophagy related 4A cysteine peptidase [Source:HGNC Symbol;Acc:HGNC:16489]	199.180488	79.04855218	42.52168248	64.17309014	21.47793609	93.43925478	584.1427209	457.3121762	407.110519	217.5336427	457.9122524	190.6002072
ENSG00000134627	2.043578295	4.74E-05	PIWIL4	piwi like RNA-mediated gene silencing 4 [Source:HGNC Symbol;Acc:HGNC:18444]	107.6091987	63.88855587	91.58516226	44.67746782	111.1249737	55.062418	715.2076254	202.3209262	263.218008	164.2165734	429.4704976	348.7578259
ENSG00000166997	2.029702432	0.001579822	CNPY4	canopy FGF signaling regulator 4 [Source:HGNC Symbol;Acc:HGNC:28631]	519.9386765	102.8714035	217.1876705	45.48978541	119.5293835	60.06809236	916.3244617	551.7843442	914.243881	1035.062039	807.7458365	711.033397
ENSG00000139211	2.025577826	0.00633942	AMIGO2	adhesion molecule with Ig like domain 2 [Source:HGNC Symbol;Acc:HGNC:24073]	82.77630671	53.05998708	76.53902846	146.2171674	16.80881955	38.37683678	93.77919891	212.3533688	261.4632213	911.3664379	156.4296514	348.7578259
ENSG00000030582	2.020546753	7.47E-06	GRN	granulin precursor [Source:HGNC Symbol;Acc:HGNC:4601]	966.4133808	370.3370527	457.2716316	291.6220172	799.3527519	201.8955327	1706.103498	2447.079963	1980.276813	2830.070038	2740.363076	1659.979109
ENSG00000171451	2.019051547	5.74E-05	DSEL	dermatan sulfate epimerase like [Source:HGNC Symbol;Acc:HGNC:18144]	261.78007	381.1656215	126.9108677	352.545837	251.1984699	285.3234387	798.8179956	907.9360573	758.9452563	521.0854906	1696.550674	2584.59288
ENSG00000182871	2.017651548	0.043675063	COL18A1	collagen type XVIII alpha 1 chain [Source:HGNC Symbol;Acc:HGNC:2195]	32.59317077	3.248570638	3.270898652	3.249270387	42.02204888	81.75934793	354.7791381	194.7965943	119.3254969	59.00422336	73.9485625	100.0313144
ENSG00000175040	2.01578761	0.019665393	CHST2	carbohydrate sulfotransferase 2 [Source:HGNC Symbol;Acc:HGNC:1970]	87.43247396	110.4514017	12.42941488	12.99708155	69.10292482	3.337116242	274.5583775	114.5370533	173.7238853	162.0838907	294.3721622	471.7693071
ENSG00000112759	2.015377567	3.61E-05	SLC29A1	solute carrier family 29 member 1 (Augustine blood group) [Source:HGNC Symbol;Acc:HGNC:11003]	2997.537007	491.6170231	1524.238772	1166.488069	1717.301064	1223.053103	10056.97168	4318.130512	4242.196895	10349.90949	6092.22388	4635.234826
ENSG00000205060	2.012019515	4.50E-05	SLC35B4	solute carrier family 35 member B4 [Source:HGNC Symbol;Acc:HGNC:20584]	598.5761679	436.3913223	145.8820799	145.4048498	297.8896354	131.8160916	1273.363339	1466.408697	1279.239519	886.4851389	984.0847163	1753.251551
ENSG00000017483	2.00360092	0.035092189	SLC38A5	solute carrier family 38 member 5 [Source:HGNC Symbol;Acc:HGNC:18070]	8.277630671	9.745711913	16.35449326	11.37244635	21.47793609	0	58.75323305	110.3568688	5.26436016	48.3408095	39.81845673	93.27244181
ENSG00000117318	1.995038068	0.023223073	ID3	inhibitor of DNA binding 3, HLH protein [Source:HGNC Symbol;Acc:HGNC:5362]	2397.408783	180.8370988	2526.442119	138.0939914	276.4116993	423.8137628	1633.791827	6150.723364	4205.346374	11129.0496	2738.940988	3717.379927
ENSG00000182492	1.993203793	1.01E-07	BGN	biglycan [Source:HGNC Symbol;Acc:HGNC:1044]	25216.76713	8008.809478	12320.16686	18743.41623	8777.939098	14915.24104	44232.14553	51269.96199	61259.60439	45463.82044	86966.35367	77263.37618
ENSG00000103021	1.985525644	0.01456388	CCDC113	coiled-coil domain containing 113 [Source:HGNC Symbol;Acc:HGNC:25002]	58.46076661	1.082856879	28.12972841	48.7390558	29.88234587	6.674232484	111.8571168	97.81631557	131.609004	177.7235643	110.9228437	204.1179524
ENSG00000210144	1.983763025	0.00448362	MT-TY	mitochondrially encoded tRNA-Tyr (UAU/C) [Source:HGNC Symbol;Acc:HGNC:7502]	18.10731709	54.14284396	58.87617574	16.24635193	47.62498873	93.43925478	198.8570965	157.1749344	170.2143118	354.0253401	375.4311634	45.96033365
ENSG00000106333	1.963556535	0.011481942	PCOLCE	procollagen C-endopeptidase enhancer [Source:HGNC Symbol;Acc:HGNC:8738]	2132.00725	380.0827646	155.6947758	155.152661	662.0807256	355.4028798	1849.596971	3279.772701	2615.509606	798.334251	4634.583946	4550.073031
ENSG00000198682	1.956731697	4.04E-10	PAPSS2	3'-phosphoadenosine 5'-phosphosulfate synthase 2 [Source:HGNC Symbol;Acc:HGNC:8604]	1976.284323	846.7940795	1488.913066	2265.553777	2043.205399	1112.928267	4980.466371	5944.222254	8229.072323	6718.661626	7703.449289	5455.761959
ENSG00000105472	1.9545179	0.013161705	CLEC11A	C-type lectin domain containing 11A [Source:HGNC Symbol;Acc:HGNC:10576]	210.5622302	173.2571007	280.6431043	159.214249	24.27940602	105.1191616	340.0908298	450.6238811	1097.619093	72.51121425	1144.780631	1284.185793
ENSG00000164692	1.954077243	0.043745165	COL1A2	collagen type I alpha 2 chain [Source:HGNC Symbol;Acc:HGNC:2198]	4254.702165	5081.847334	696.0472331	151.9033906	514.5366429	308.6832524	21078.85223	3099.188733	12524.79021	1680.554024	6619.818431	10545.19302
ENSG00000153064	1.953808243	0.001846466	BANK1	B cell scaffold protein with ankyrin repeats 1 [Source:HGNC Symbol;Acc:HGNC:18233]	214.7010455	83.3799797	84.38918522	166.5251073	354.8528572	100.1134873	1782.934649	669.6655451	578.2022242	687.4347468	311.4372151	323.07411
ENSG00000197892	1.949949363	4.30E-05	KIF13B	kinesin family member 13B [Source:HGNC Symbol;Acc:HGNC:14405]	623.4090599	219.8199465	232.887984	359.0443777	125.1323233	585.6639005	1192.012709	1606.862893	1664.415204	915.6318034	2103.267768	1384.217107
ENSG00000153707	1.939533365	0.000129699	PTPRD	protein tyrosine phosphatase receptor type D [Source:HGNC Symbol;Acc:HGNC:9668]	1186.805297	468.8770287	432.4128018	297.3082404	515.4704662	1233.064451	2865.349981	3819.852529	2941.022542	1028.66399	3633.434177	2794.117931
ENSG00000174080	1.937458518	0.000656296	CTSF	cathepsin F [Source:HGNC Symbol;Acc:HGNC:2531]	896.0535201	139.6885374	1092.48015	523.1325323	184.8970151	568.9783193	2369.33711	1450.523996	2582.168658	3469.87487	2670.680776	1772.176394
ENSG00000115902	1.92666686	0.001270743	SLC1A4	solute carrier family 1 member 4 [Source:HGNC Symbol;Acc:HGNC:10942]	1566.024252	430.9770379	1528.16385	1099.065708	200.7720113	276.9806481	3336.505716	3496.306254	4573.851585	4526.974631	3222.45082	2299.368457
ENSG00000111328	1.925546977	5.79E-05	CDK2AP1	cyclin dependent kinase 2 associated protein 1 [Source:HGNC Symbol;Acc:HGNC:14002]	3293.462303	551.1741515	1662.924875	1007.27382	1073.896805	815.9249212	5169.154639	5524.531737	6022.428022	7565.336686	6140.574863	3732.249447
ENSG00000180616	1.918712147	0.003759104	SSTR2	somatostatin receptor 2 [Source:HGNC Symbol;Acc:HGNC:11331]	1380.812266	144.0199649	439.6087788	358.2320601	262.4043496	589.0010167	3494.687497	1499.850172	1580.185441	4426.73854	927.2012067	1595.093932
ENSG00000198695	1.916598245	0.004486482	MT-ND6	mitochondrially encoded NADH:ubiquinone oxidoreductase core subunit 6 [Source:HGNC Symbol;Acc:HGNC:7462]	96.22745655	14.07713943	105.9771163	128.3461803	328.7058045	76.75367357	698.2595774	387.0850779	407.110519	514.6874423	796.3691346	402.8288067
ENSG00000204291	1.899516189	0.019332649	COL15A1	collagen type XV alpha 1 chain [Source:HGNC Symbol;Acc:HGNC:2192]	647.2072481	1098.016875	152.4238772	129.9708155	926.3527219	188.5470677	951.3504275	817.6440737	2930.493822	634.1176775	4628.895595	3986.383056
ENSG00000011028	1.889993614	1.64E-05	MRC2	mannose receptor C type 2 [Source:HGNC Symbol;Acc:HGNC:16875]	2641.598888	913.931206	1639.374404	1818.779099	3404.719782	886.0043623	8867.218712	5540.416438	7267.4492	4664.177222	10735.34035	7223.883029
ENSG00000102781	1.879162113	0.028400693	KATNAL1	katanin catalytic subunit A1 like 1 [Source:HGNC Symbol;Acc:HGNC:28361]	218.3225089	9.745711913	163.5449326	38.99124464	136.338203	8.342790605	392.0648436	278.4002828	309.7198561	725.8230367	484.9319194	382.5521889
ENSG00000141696	1.877079613	0.001479852	P3H4	prolyl 3-hydroxylase family member 4 (inactive) [Source:HGNC Symbol;Acc:HGNC:16946]	1050.224391	428.8113242	605.1162506	307.0560516	200.7720113	103.4506035	1088.064681	1647.828701	1372.243215	2321.780644	2704.810882	1760.010424
ENSG00000115486	1.875185767	0.000532653	GGCX	gamma-glutamyl carboxylase [Source:HGNC Symbol;Acc:HGNC:4247]	338.3481537	253.3885097	322.5106071	238.0090558	380.0660865	45.05106927	927.6231603	655.452918	706.3016547	811.8412418	1767.655061	1415.307921
ENSG00000165272	1.872119178	0.000636563	AQP3	aquaporin 3 (Gill blood group) [Source:HGNC Symbol;Acc:HGNC:636]	991.2462728	133.1913961	1202.382344	1073.883863	619.1248534	463.8591577	2778.350002	2000.636266	2624.28354	5196.637021	2909.591517	2319.645075
ENSG00000071073	1.868549106	0.035782803	MGAT4A	alpha-1,3-mannosyl-glycoprotein 4-beta-N-acetylglucosaminyltransferase A [Source:HGNC Symbol;Acc:HGNC:7047]	4.656167252	30.31999262	23.55047029	87.73030044	43.88969549	36.70827866	178.5194389	167.207377	154.4212313	191.2305552	9.954614182	313.6116884
ENSG00000163975	1.85580725	0.003265495	MELTF	melanotransferrin [Source:HGNC Symbol;Acc:HGNC:7037]	13928.66566	1792.128135	8812.455148	3701.731288	7512.608516	2646.33318	29296.39577	16631.28176	16601.15976	53764.93268	25132.55663	12755.34436
ENSG00000130592	1.852227304	0.042076345	LSP1	lymphocyte specific protein 1 [Source:HGNC Symbol;Acc:HGNC:6707]	2333.257145	290.2056436	378.7700639	181.1468241	187.698485	36.70827866	1077.895853	2086.748065	3313.91472	1741.69093	3961.936445	3018.512501
ENSG00000072682	1.847852962	0.000344672	P4HA2	prolyl 4-hydroxylase subunit alpha 2 [Source:HGNC Symbol;Acc:HGNC:8547]	1331.663834	407.1541866	1429.382711	1200.605408	1370.852617	455.5163671	2315.103356	4278.836778	6180.358827	3845.937932	5769.409962	1601.852805
ENSG00000261857	1.839779124	0.030017631	MIA	MIA SH3 domain containing [Source:HGNC Symbol;Acc:HGNC:7076]	8781.014086	554.4227221	2349.813592	1419.118841	9637.990365	495.561762	17921.99582	13270.41348	10028.6061	28818.9423	22589.86375	7107.630421
ENSG00000122756	1.836040212	0.037877441	CNTFR	ciliary neurotrophic factor receptor [Source:HGNC Symbol;Acc:HGNC:2170]	278.8526832	15.15999631	145.8820799	21.12025751	19.61028948	51.72530175	280.2077269	283.4165041	526.436016	577.2461369	510.5294988	140.58455
ENSG00000120696	1.835607883	0.001137012	KBTBD7	kelch repeat and BTB domain containing 7 [Source:HGNC Symbol;Acc:HGNC:25266]	457.8564465	99.62283288	318.5855287	92.60420602	142.8749662	193.552742	1058.688065	1203.057078	1098.496487	789.8035199	558.8804819	363.6273456
ENSG00000112761	1.833734607	0.001726688	CCN6	cellular communication network factor 6 [Source:HGNC Symbol;Acc:HGNC:12771]	1052.811151	60.63998523	569.1363655	297.3082404	520.1395827	558.9669706	2149.012486	1814.200041	1550.354067	2256.378373	2044.962171	2115.527122
ENSG00000103227	1.826347916	0.001317346	LMF1	lipase maturation factor 1 [Source:HGNC Symbol;Acc:HGNC:14154]	70.3598607	33.56856325	66.07215277	88.54261804	78.4411579	106.7877197	203.376576	196.468668	301.8233158	438.6217568	73.9485625	494.7494739
ENSG00000005243	1.824846502	0.002993646	COPZ2	COPI coat complex subunit zeta 2 [Source:HGNC Symbol;Acc:HGNC:19356]	590.2985372	46.5628458	244.0090394	180.3345065	239.0587669	233.598137	862.0907081	1315.08602	894.9412271	1399.750793	1140.514368	379.8486398
ENSG00000161013	1.824758745	0.000179688	MGAT4B	alpha-1,3-mannosyl-glycoprotein 4-beta-N-acetylglucosaminyltransferase B [Source:HGNC Symbol;Acc:HGNC:7048]	146.9279444	181.9199557	171.3950894	205.516352	144.7426128	56.73097612	202.2467061	504.1302418	837.0332654	722.2685654	770.7715552	396.0699341
ENSG00000175764	1.805879646	0.005927434	TTLL11	tubulin tyrosine ligase like 11 [Source:HGNC Symbol;Acc:HGNC:18113]	42.9402091	55.22570084	11.77523515	32.49270387	14.00734963	10.01134873	114.1168565	64.37484016	166.7047384	90.28357068	75.37065024	140.58455
ENSG00000064309	1.798994286	9.50E-05	CDON	cell adhesion associated, oncogene regulated [Source:HGNC Symbol;Acc:HGNC:17104]	1428.408643	682.1998339	852.3961887	680.722146	450.1028346	1132.950964	2471.025398	2306.625766	6374.26276	1513.493874	3324.841137	3260.48014
ENSG00000124155	1.79844759	5.19E-09	PIGT	phosphatidylinositol glycan anchor biosynthesis class T [Source:HGNC Symbol;Acc:HGNC:14938]	1435.134218	885.7769272	743.8023535	620.6106439	649.9410226	892.6785948	3598.635525	2791.52716	3082.282873	3459.92235	3862.390303	1907.353846
ENSG00000169604	1.794357255	0.005088121	ANTXR1	ANTXR cell adhesion molecule 1 [Source:HGNC Symbol;Acc:HGNC:21014]	445.9573524	358.425627	320.5480679	117.7860515	207.3087745	46.71962739	1443.973689	1052.570438	1083.580799	277.9596546	857.5189074	1038.162831
ENSG00000134532	1.791103828	0.001406151	SOX5	SRY-box transcription factor 5 [Source:HGNC Symbol;Acc:HGNC:11201]	1348.219095	346.5142013	236.8130624	195.7685408	814.2939249	473.8705064	2483.453966	2005.652488	2944.532116	1321.552424	2043.540083	2014.144033
ENSG00000175899	1.781176194	0.015198332	A2M	alpha-2-macroglobulin [Source:HGNC Symbol;Acc:HGNC:7]	4131.572408	742.8398191	971.4568996	389.9124464	2850.028737	860.9759905	9338.374446	2548.240426	3045.432352	9449.206468	3804.084705	10697.94354
ENSG00000211455	1.780273382	1.39E-06	STK38L	serine/threonine kinase 38 like [Source:HGNC Symbol;Acc:HGNC:17848]	1112.306621	874.9483584	764.0819251	919.5435195	590.1763309	942.7353384	3465.31088	2084.239955	3993.017181	4154.46604	3637.70044	1224.707714
ENSG00000178947	1.772591201	0.016748981	SMIM10L2A	small integral membrane protein 10 like 2A [Source:HGNC Symbol;Acc:HGNC:34499]	63.11693386	22.73999446	30.0922676	6.498540774	17.74264286	60.06809236	254.2207199	69.39106147	107.0419899	64.69137741	120.8774579	162.2129423
ENSG00000074527	1.770996715	0.014739391	NTN4	netrin 4 [Source:HGNC Symbol;Acc:HGNC:13658]	369.9066206	189.4999539	234.8505232	299.7451932	28.94852256	283.6548806	910.6751123	535.8996434	1025.672838	152.1313711	1449.107407	1369.347588
ENSG00000139044	1.763754031	0.002832099	B4GALNT3	beta-1,4-N-acetyl-galactosaminyltransferase 3 [Source:HGNC Symbol;Acc:HGNC:24137]	164.5179096	23.82285134	101.3978582	69.85931332	97.11762407	41.71395303	185.2986581	166.3713402	428.1679596	318.4806273	463.6006033	291.9832961
ENSG00000163069	1.763558775	0.00202534	SGCB	sarcoglycan beta [Source:HGNC Symbol;Acc:HGNC:10806]	764.1287813	165.6771025	435.0295207	209.5779399	134.4705564	135.1532078	700.5193172	1024.981221	1023.040658	1295.960231	1612.647498	1144.953018
ENSG00000140391	1.762217985	0.000128722	TSPAN3	tetraspanin 3 [Source:HGNC Symbol;Acc:HGNC:17752]	981.9339383	211.1570914	280.6431043	337.1118026	374.4631466	644.0634347	1699.324279	1614.387225	1573.166294	2258.511055	1895.642958	1098.992684
ENSG00000239672	1.761601059	0.000764351	NME1	NME/NM23 nucleoside diphosphate kinase 1 [Source:HGNC Symbol;Acc:HGNC:7849]	525.1121957	213.3228052	147.1904393	188.4576824	172.757312	73.41655733	502.7920906	726.5160532	919.5082412	941.2239967	1107.80635	612.3538571
ENSG00000171067	1.750651341	7.83E-10	C11orf24	chromosome 11 open reading frame 24 [Source:HGNC Symbol;Acc:HGNC:1174]	663.2451575	513.2741607	536.4273789	415.0942919	426.7572519	297.0033456	1220.259456	1268.267955	2238.230461	1472.972901	1810.317693	1831.654473
ENSG00000134243	1.741781214	0.000620911	SORT1	sortilin 1 [Source:HGNC Symbol;Acc:HGNC:11186]	93.64069696	81.21426594	139.3402826	233.1351503	288.5514023	442.1679021	840.6231806	591.0780778	825.6271517	969.659767	712.4659579	606.946759
ENSG00000143512	1.736645193	0.016766199	HHIPL2	HHIP like 2 [Source:HGNC Symbol;Acc:HGNC:25842]	2129.937842	161.345675	637.1710574	263.1909013	356.7205038	233.598137	1512.895751	2364.312311	2523.383303	1878.182628	3629.167913	2333.16282
ENSG00000121858	1.734450355	0.004152337	TNFSF10	TNF superfamily member 10 [Source:HGNC Symbol;Acc:HGNC:11925]	127.7859235	99.62283288	196.2539191	460.5840773	85.91174437	216.9125557	1590.856772	565.9969713	647.5162996	416.5840348	467.8668666	619.1127297
ENSG00000159176	1.723753157	0.005582785	CSRP1	cysteine and glycine rich protein 1 [Source:HGNC Symbol;Acc:HGNC:2469]	295.9252965	82.29712282	195.5997394	91.79188843	146.6102594	25.02837182	546.8570153	657.9610287	422.0262061	688.1456411	460.7564279	262.2442567
ENSG00000063660	1.723494585	0.040077115	GPC1	glypican 1 [Source:HGNC Symbol;Acc:HGNC:4449]	391.1180492	244.7256547	49.71765951	6.498540774	123.2646767	93.43925478	430.4804191	608.6348524	415.8844526	656.8662938	895.9152764	510.9707682
ENSG00000170266	1.72019534	5.09E-06	GLB1	galactosidase beta 1 [Source:HGNC Symbol;Acc:HGNC:4298]	564.4309414	413.6513278	353.2570544	212.0148927	247.4631767	146.8331147	1263.194511	1147.042607	1069.542506	985.2994406	1001.149769	1174.692057
ENSG00000137726	1.717695909	0.005236854	FXYD6	FXYD domain containing ion transport regulator 6 [Source:HGNC Symbol;Acc:HGNC:4030]	3211.203348	351.9284857	1793.760821	982.904292	2368.17591	604.0180398	5060.687132	5044.646565	4518.575804	8445.423777	7403.388776	2984.718138
ENSG00000160050	1.712309796	0.008137273	CCDC28B	coiled-coil domain containing 28B [Source:HGNC Symbol;Acc:HGNC:28163]	100.8836238	176.5056713	60.1845352	86.91798285	54.16175188	15.01702309	206.7661856	221.5497746	224.6127001	215.40096	575.9455348	341.9989533
ENSG00000168461	1.697571583	0.004152337	RAB31	RAB31, member RAS oncogene family [Source:HGNC Symbol;Acc:HGNC:9771]	472.3423001	781.8226668	160.2740339	147.8418026	629.3969098	664.0861322	1820.220355	1465.57266	1748.644966	644.0701971	1498.880478	2857.651333
ENSG00000144455	1.692919048	3.37E-05	SUMF1	sulfatase modifying factor 1 [Source:HGNC Symbol;Acc:HGNC:20376]	708.7721262	266.3827923	370.9199071	221.7627039	221.3161241	563.9726449	1610.06456	1198.040857	931.7917482	1445.248025	1466.17246	1282.834019
ENSG00000198948	1.692000377	0.010822975	MFAP3L	microfibril associated protein 3 like [Source:HGNC Symbol;Acc:HGNC:29083]	160.3790942	42.23141829	120.3690704	60.11150216	137.2720263	83.42790605	579.6232415	326.0543852	89.49412271	608.5254843	415.2496202	137.8810009
ENSG00000155850	1.691814996	0.009402314	SLC26A2	solute carrier family 26 member 2 [Source:HGNC Symbol;Acc:HGNC:10994]	3476.604882	1604.793895	461.1967099	401.2848928	1255.99235	417.1395303	3782.804313	6271.948713	4477.338316	4824.12843	3378.880471	4344.603304
ENSG00000151348	1.690942784	0.000155741	EXT2	exostosin glycosyltransferase 2 [Source:HGNC Symbol;Acc:HGNC:3513]	1043.498816	335.6856325	285.8765422	289.1850644	451.0366579	380.4312516	1156.986743	1406.214041	2354.923778	1799.98426	1561.452339	1176.043832
ENSG00000172819	1.688588655	0.025186028	RARG	retinoic acid receptor gamma [Source:HGNC Symbol;Acc:HGNC:9866]	800.3434155	80.13140906	209.3375137	34.11733906	269.8749361	320.3631592	1330.986703	506.6383524	940.5656818	949.7547278	1247.170948	1290.944666
ENSG00000116455	1.688584642	0.045761602	WDR77	WD repeat domain 77 [Source:HGNC Symbol;Acc:HGNC:29652]	97.26216038	38.98284765	20.93375137	23.5572103	227.8528872	23.3598137	175.1298293	305.1534631	372.0147846	90.28357068	440.8471995	244.6711879
ENSG00000165915	1.682588747	0.000273427	SLC39A13	solute carrier family 39 member 13 [Source:HGNC Symbol;Acc:HGNC:20859]	909.5046699	498.1141644	432.4128018	223.3873391	678.8895452	230.2610207	2055.233287	1228.974221	2244.372215	1765.861335	1719.304078	1048.977027
ENSG00000135441	1.682447207	0.025580541	BLOC1S1	biogenesis of lysosomal organelles complex 1 subunit 1 [Source:HGNC Symbol;Acc:HGNC:4200]	187.7987458	5.414284396	103.3603974	162.4635193	310.9631617	128.4789753	456.467426	506.6383524	360.6086709	644.0701971	699.6671682	600.1878864
ENSG00000142892	1.682332686	2.47E-05	PIGK	phosphatidylinositol glycan anchor biosynthesis class K [Source:HGNC Symbol;Acc:HGNC:8965]	336.278746	162.4285319	238.7756016	110.4751932	134.4705564	130.1475334	838.3634409	409.6580738	659.7998067	569.4263001	544.6596045	706.9780734
ENSG00000170619	1.68177847	0.044605665	COMMD5	COMM domain containing 5 [Source:HGNC Symbol;Acc:HGNC:17902]	56.90871086	40.06570453	90.93098253	25.99416309	65.36763158	5.005674363	42.93505492	266.6957664	272.8693349	177.0126701	58.30559735	247.374737
ENSG00000114541	1.676929231	0.019858941	FRMD4B	FERM domain containing 4B [Source:HGNC Symbol;Acc:HGNC:24886]	892.9494086	241.4770841	471.6635856	67.42236053	272.676406	1206.367522	1354.71397	2027.389447	1261.691652	1322.263319	1807.473518	3507.854877
ENSG00000160307	1.67240096	0.030464126	S100B	S100 calcium binding protein B [Source:HGNC Symbol;Acc:HGNC:10500]	6348.425372	178.6713851	2140.476078	967.4702577	2257.050936	1289.795428	7083.154193	8998.264995	5188.904331	14674.99015	7185.809352	4697.416453
ENSG00000169302	1.672273708	0.021122806	STK32A	serine/threonine kinase 32A [Source:HGNC Symbol;Acc:HGNC:28317]	281.9567947	45.47998893	18.97121218	95.04115881	98.05144738	183.5413933	543.4674057	622.0114426	269.3597615	380.3284277	214.7352488	552.8757783
ENSG00000151914	1.671062468	0.004543695	DST	dystonin [Source:HGNC Symbol;Acc:HGNC:1090]	1221.467876	2840.333594	923.0475996	509.3231331	1402.602609	3181.940337	4999.674159	4697.691258	4326.426658	2857.794914	6176.127056	11634.72328
ENSG00000182218	1.661720397	0.015488408	HHIPL1	HHIP like 1 [Source:HGNC Symbol;Acc:HGNC:19710]	262.8147738	50.89427332	102.0520379	100.727382	178.3602519	86.7650223	866.6101875	405.4778893	439.5740733	258.0546154	681.1800276	93.27244181
ENSG00000121316	1.65843559	0.015454343	PLBD1	phospholipase B domain containing 1 [Source:HGNC Symbol;Acc:HGNC:26215]	1226.641395	477.5398837	524.6521438	98.2904292	307.2278684	108.4562779	1703.843759	2240.578852	1438.047717	1450.224285	1170.37821	1585.631511
ENSG00000110931	1.656975604	0.04289846	CAMKK2	calcium/calmodulin dependent protein kinase kinase 2 [Source:HGNC Symbol;Acc:HGNC:1470]	353.8687112	74.71712466	54.29691762	12.18476395	110.1911504	88.43358042	561.5453236	666.3213975	386.0530784	201.1830748	499.1527969	209.5250504
ENSG00000033100	1.656454735	0.024342412	CHPF2	chondroitin polymerizing factor 2 [Source:HGNC Symbol;Acc:HGNC:29270]	650.3113596	472.1255993	366.9948288	14.62171674	653.6763158	352.0657635	1042.869887	1417.08252	1533.683593	1161.601216	2027.897118	1699.18057
ENSG00000058091	1.654915082	0.013922209	CDK14	cyclin dependent kinase 14 [Source:HGNC Symbol;Acc:HGNC:8883]	143.8238329	137.5228237	95.51024064	44.67746782	181.1617218	45.05106927	193.2077472	374.5445246	237.7736005	121.562918	571.6792716	755.6419561
ENSG00000165801	1.650459067	0.011164406	ARHGEF40	Rho guanine nucleotide exchange factor 40 [Source:HGNC Symbol;Acc:HGNC:25516]	1021.252684	717.9341109	219.8043894	117.7860515	526.6763459	283.6548806	1911.739814	1218.941779	694.0181477	1177.951784	2377.730702	2557.55739
ENSG00000171791	1.646126681	0.018786079	BCL2	BCL2 apoptosis regulator [Source:HGNC Symbol;Acc:HGNC:990]	409.2253663	34.65142013	469.7010464	477.6427469	155.9484925	205.2326489	1127.610127	1249.875143	1540.70274	1134.587235	668.3812379	370.3862182
ENSG00000104324	1.638016834	0.022970872	CPQ	carboxypeptidase Q [Source:HGNC Symbol;Acc:HGNC:16910]	1935.413521	167.8428163	654.1797304	357.4197425	549.0881053	116.7990685	1846.207362	2582.517938	2229.456528	2402.111695	2397.63993	1673.496854
ENSG00000226445	1.636716157	0.027989859	BX322234.1	novel transcript	146.4105925	377.9170508	52.98855816	16.24635193	97.11762407	113.4619522	310.7142133	586.8978934	366.7504244	395.9681013	675.4916766	471.7693071
ENSG00000142156	1.630204337	0.000782793	COL6A1	collagen type VI alpha 1 chain [Source:HGNC Symbol;Acc:HGNC:2211]	6215.46593	2794.853605	2759.984283	1380.939914	5714.998647	1419.942961	10452.42613	9376.989704	9528.491889	9286.411683	14468.32067	13190.61576
ENSG00000143387	1.625449302	0.009857921	CTSK	cathepsin K [Source:HGNC Symbol;Acc:HGNC:2536]	1681.39373	345.4313445	725.485321	320.8654507	598.5807406	171.8614865	2769.311043	2559.108906	2540.93117	2419.884052	1552.919812	1073.308968
ENSG00000184232	1.623676418	0.001317346	OAF	out at first homolog [Source:HGNC Symbol;Acc:HGNC:28752]	3574.384394	741.7569622	843.2376725	766.8278113	1362.448207	936.0611059	3500.336846	5944.222254	4015.829408	4797.114448	3892.254145	4710.934199
ENSG00000198860	1.612026879	0.022378406	TSEN15	tRNA splicing endonuclease subunit 15 [Source:HGNC Symbol;Acc:HGNC:16791]	845.8703842	174.3399575	104.0145771	353.3581546	150.3455526	136.8217659	820.285523	1349.363533	1385.404115	1443.115342	500.5748846	482.5835033
ENSG00000171812	1.607287134	0.009597336	COL8A2	collagen type VIII alpha 2 chain [Source:HGNC Symbol;Acc:HGNC:2216]	854.6653667	252.3056528	595.9577344	460.5840773	693.8307181	140.1588822	567.1946729	2682.006328	1997.824681	1772.259383	2108.956119	781.325672
ENSG00000168268	1.60200303	0.021955737	NT5DC2	5'-nucleotidase domain containing 2 [Source:HGNC Symbol;Acc:HGNC:25717]	61.56487811	15.15999631	75.230669	56.04991417	15.87499624	70.07944109	239.5324117	83.60368852	182.4978189	136.4916974	274.4629339	70.29227499
ENSG00000170175	1.596425603	0.005242122	CHRNB1	cholinergic receptor nicotinic beta 1 subunit [Source:HGNC Symbol;Acc:HGNC:1961]	149.514704	68.21998339	82.42664603	131.5954507	70.97057143	43.38251115	214.6752746	296.7930942	326.3903299	364.688754	489.1981827	85.1617947
ENSG00000185532	1.594970493	0.020111666	PRKG1	protein kinase cGMP-dependent 1 [Source:HGNC Symbol;Acc:HGNC:9414]	347.1431362	162.4285319	222.4211083	98.2904292	118.5955602	23.3598137	471.1557343	791.7269303	405.3557323	639.0939373	713.8880456	218.9874721
ENSG00000118855	1.590869008	0.041385973	MFSD1	major facilitator superfamily domain containing 1 [Source:HGNC Symbol;Acc:HGNC:25874]	355.9381188	86.62855033	323.8189665	222.5750215	72.83821805	13.34846497	819.1556532	622.8474795	667.6963469	767.0549036	425.2042344	359.572022
ENSG00000152952	1.587927465	8.37E-06	PLOD2	procollagen-lysine,2-oxoglutarate 5-dioxygenase 2 [Source:HGNC Symbol;Acc:HGNC:9082]	2611.592477	2261.005164	2231.40706	1536.092575	4457.138651	2831.543131	6957.738637	4854.866192	11132.36695	8374.334351	10732.49618	7296.878853
ENSG00000143753	1.581401455	0.000301591	DEGS1	delta 4-desaturase, sphingolipid 1 [Source:HGNC Symbol;Acc:HGNC:13709]	416.985645	357.3427701	478.8595627	360.6690129	305.3602218	90.10213854	728.7660638	953.918086	936.178715	1267.524461	967.0196634	1438.288088
ENSG00000166147	1.578672191	5.74E-05	FBN1	fibrillin 1 [Source:HGNC Symbol;Acc:HGNC:3603]	970.5521961	1043.874032	505.6809316	781.449528	722.7792407	378.7626935	1633.791827	2463.800701	2290.874063	1713.25516	3870.922829	1664.034433
ENSG00000177700	1.576490449	0.008196831	POLR2L	RNA polymerase II subunit L [Source:HGNC Symbol;Acc:HGNC:9199]	1320.282092	211.1570914	443.5338572	257.5046782	234.3896504	327.0373917	1108.402339	2166.17157	1467.879091	1861.83206	1217.307106	1151.71189
ENSG00000119681	1.565012265	0.04969474	LTBP2	latent transforming growth factor beta binding protein 2 [Source:HGNC Symbol;Acc:HGNC:6715]	3099.972686	323.7742069	1740.118083	255.880043	2318.683275	1102.916918	2910.544776	6121.462073	10219.00046	1578.185251	5738.124032	2990.125236
ENSG00000148143	1.559786987	0.005510506	ZNF462	zinc finger protein 462 [Source:HGNC Symbol;Acc:HGNC:21684]	855.1827187	217.6542327	290.4558003	195.7685408	719.0439474	161.8501377	1754.687903	1204.729152	1319.599613	1046.436347	1369.470494	989.4989479
ENSG00000180155	1.557695624	0.009808479	LYNX1	Ly6/neurotoxin 1 [Source:HGNC Symbol;Acc:HGNC:29604]	569.0871086	159.1799612	447.4589356	142.967897	113.9264436	80.09078981	834.9738313	712.3034262	851.9489525	927.0061115	733.797274	743.4759854
ENSG00000168675	1.557136895	0.001151826	LDLRAD4	low density lipoprotein receptor class A domain containing 4 [Source:HGNC Symbol;Acc:HGNC:1224]	789.4790252	252.3056528	320.5480679	359.0443777	886.1983196	589.0010167	988.6361331	1075.979471	2068.016149	2277.7052	2207.080173	1265.26095
ENSG00000127080	1.546201901	0.000539849	IPPK	inositol-pentakisphosphate 2-kinase [Source:HGNC Symbol;Acc:HGNC:14645]	68.29045303	109.3685448	51.6801987	81.23175967	79.37498121	51.72530175	299.4155146	188.9443361	186.0073923	299.2864823	280.1512848	93.27244181
ENSG00000157045	1.543918771	0.00158811	NTAN1	N-terminal asparagine amidase [Source:HGNC Symbol;Acc:HGNC:29909]	378.1842513	351.9284857	665.9549656	525.5694851	623.79397	141.8274403	1038.350407	851.0855491	1435.415537	2269.885364	1712.193639	942.1868397
ENSG00000136205	1.540779146	0.016317886	TNS3	tensin 3 [Source:HGNC Symbol;Acc:HGNC:21616]	2753.346902	429.894181	1218.736838	600.302704	2434.477365	747.5140382	3078.895386	5741.065291	3494.657753	8031.683319	2979.273816	2481.858017
ENSG00000161547	1.538513133	0.024143613	SRSF2	serine and arginine rich splicing factor 2 [Source:HGNC Symbol;Acc:HGNC:10783]	846.3877361	767.7455273	592.032656	352.545837	605.1175038	35.03972054	1449.623039	1185.500303	1634.58383	2592.631356	1658.154305	1647.813139
ENSG00000134575	1.536621756	0.005279868	ACP2	acid phosphatase 2, lysosomal [Source:HGNC Symbol;Acc:HGNC:123]	272.6444602	245.8085116	278.0263854	147.029485	84.97792106	68.41088296	347.9999189	921.3126475	550.1256367	332.6985124	732.3751863	506.9154446
ENSG00000122592	1.532713093	0.002311017	HOXA7	homeobox A7 [Source:HGNC Symbol;Acc:HGNC:5108]	425.2632757	211.1570914	283.914003	289.997382	118.5955602	78.42223169	673.4024404	913.7883155	622.0718922	987.4321234	490.6202704	613.7056316
ENSG00000183098	1.529864595	0.019636479	GPC6	glypican 6 [Source:HGNC Symbol;Acc:HGNC:4454]	10694.18147	1558.231049	4261.326764	1734.298069	1733.17606	1373.223334	8994.894007	12232.05567	11654.416	15675.21837	9126.959117	9289.394494
ENSG00000121957	1.529304225	0.008338441	GPSM2	G protein signaling modulator 2 [Source:HGNC Symbol;Acc:HGNC:29501]	719.6365164	387.6627627	217.8418502	401.2848928	178.3602519	225.2553463	1201.051668	718.9917213	533.4551628	1242.643162	2246.89863	635.3340239
ENSG00000154380	1.528509501	0.000325613	ENAH	ENAH actin regulator [Source:HGNC Symbol;Acc:HGNC:18271]	2290.834288	918.2626335	1220.045197	1059.262146	700.3674813	1895.482026	3882.232861	3090.828365	3985.120641	3336.22675	2911.013604	7053.55944
ENSG00000109705	1.51840661	0.045217669	NKX3-2	NK3 homeobox 2 [Source:HGNC Symbol;Acc:HGNC:951]	315.5846693	161.345675	285.2223625	272.9387125	22.4117594	320.3631592	747.9738516	443.935586	780.002697	171.325516	1097.851736	1147.656567
ENSG00000131238	1.516219403	0.00020207	PPT1	palmitoyl-protein thioesterase 1 [Source:HGNC Symbol;Acc:HGNC:9325]	2196.676239	711.4369696	1046.687569	814.7545495	1214.904124	508.9102269	3070.986297	3202.857307	3240.213678	3245.943179	3930.650514	2579.185782
ENSG00000084636	1.511362019	0.000685458	COL16A1	collagen type XVI alpha 1 chain [Source:HGNC Symbol;Acc:HGNC:2193]	1448.585367	1014.636896	647.6379331	644.9801718	675.1542519	1580.124541	2404.363076	1758.18557	3112.114248	1778.657432	4260.57487	4551.424805
ENSG00000004399	1.511228284	0.013592193	PLXND1	plexin D1 [Source:HGNC Symbol;Acc:HGNC:9107]	448.02676	85.54569346	146.5362596	296.4959228	281.0808158	61.73665048	802.2076052	721.4998319	373.7695713	738.6191333	897.3373641	516.3778662
ENSG00000182600	1.509815455	0.025913303	SNORC	secondary ossification center associated regulator of chondrocyte maturation [Source:HGNC Symbol;Acc:HGNC:33763]	895.5361682	120.1971136	348.0236166	905.7341203	121.3970301	261.963625	1619.103519	1263.251734	1087.967766	1908.751081	1476.127074	886.7640844
ENSG00000173698	1.509010936	0.004051815	ADGRG2	adhesion G protein-coupled receptor G2 [Source:HGNC Symbol;Acc:HGNC:4516]	776.0278754	354.0941995	658.1048088	628.7338198	849.7792106	2162.451325	2769.311043	1893.623545	2618.141786	4104.703442	3169.833573	1750.548002
ENSG00000117906	1.508790199	6.15E-08	RCN2	reticulocalbin 2 [Source:HGNC Symbol;Acc:HGNC:9935]	1241.644601	683.2826908	692.1221548	897.6109443	1342.837917	962.7580359	2402.103336	3261.379889	3291.102493	2798.790691	3117.216327	2001.978063
ENSG00000162599	1.508059562	0.002508507	NFIA	nuclear factor I A [Source:HGNC Symbol;Acc:HGNC:7784]	4745.669134	773.1598117	2298.787573	1505.224507	1180.352662	1560.101843	4665.232678	7251.783942	6534.825745	4931.473463	5964.235983	6745.35485
ENSG00000156253	1.505397232	0.009075148	RWDD2B	RWD domain containing 2B [Source:HGNC Symbol;Acc:HGNC:1302]	419.5724046	126.6942549	261.6718922	245.3199142	92.44850753	230.2610207	197.7272266	675.5178032	740.5199958	684.5911698	723.8426598	1149.008341
ENSG00000064601	1.491238619	0.002748994	CTSA	cathepsin A [Source:HGNC Symbol;Acc:HGNC:9251]	538.0459936	672.454122	350.6403355	142.967897	631.2645564	523.92725	1529.843799	1176.303897	933.546535	838.8552236	1562.874427	2402.10332
ENSG00000115355	1.483650913	0.011717254	CCDC88A	coiled-coil domain containing 88A [Source:HGNC Symbol;Acc:HGNC:25523]	1079.196099	1794.293849	883.7968158	996.7136911	1514.661406	3517.320519	9782.413303	2877.638959	1852.177383	6074.591429	5054.099829	3556.518759
ENSG00000104447	1.482319432	0.002903673	TRPS1	transcriptional repressor GATA binding 1 [Source:HGNC Symbol;Acc:HGNC:12340]	4721.353594	3656.807681	2741.66725	2343.536266	7545.292331	2487.820159	13731.30849	9575.966483	10264.62492	3968.211744	15724.02414	15673.82555
ENSG00000117411	1.482192422	0.000235248	B4GALT2	beta-1,4-galactosyltransferase 2 [Source:HGNC Symbol;Acc:HGNC:925]	980.8992345	717.9341109	1209.578322	1420.743477	772.271876	393.7797166	2173.869623	2418.654709	2003.966434	2638.839483	4348.74431	2315.589751
ENSG00000130309	1.479825455	2.42E-05	COLGALT1	collagen beta(1-O)galactosyltransferase 1 [Source:HGNC Symbol;Acc:HGNC:26182]	1309.935054	733.0941072	534.4648397	868.3675109	882.4630264	368.7513448	2165.960534	2644.384668	2239.107855	2230.786179	2318.003017	1869.50416
ENSG00000149257	1.479722417	0.015900228	SERPINH1	serpin family H member 1 [Source:HGNC Symbol;Acc:HGNC:1546]	3518.510387	1311.339681	1176.869335	817.1915023	1037.477696	490.5560876	5166.894899	3109.221176	3993.017181	2346.661943	7801.573343	2567.019812
ENSG00000131148	1.479057357	0.004566926	EMC8	ER membrane protein complex subunit 8 [Source:HGNC Symbol;Acc:HGNC:7864]	186.2466901	225.2342309	117.7523515	262.3785837	52.29410527	393.7797166	584.1427209	645.4204754	544.8612765	532.4597987	570.2571839	750.234858
ENSG00000130988	1.477879298	0.042661658	RGN	regucalcin [Source:HGNC Symbol;Acc:HGNC:9989]	281.9567947	86.62855033	229.6170854	34.92965666	43.88969549	231.9295788	567.1946729	287.5966885	465.0184808	555.9193092	692.5567295	214.9321485
ENSG00000126562	1.477259041	0.022393493	WNK4	WNK lysine deficient protein kinase 4 [Source:HGNC Symbol;Acc:HGNC:14544]	40.87080144	155.9313906	83.08082576	30.86806867	58.83086843	81.75934793	235.0129322	97.81631557	206.1874396	243.8367303	440.8471995	129.7703538
ENSG00000118418	1.471975358	0.005430468	HMGN3	high mobility group nucleosomal binding domain 3 [Source:HGNC Symbol;Acc:HGNC:12312]	580.4688508	164.5942456	177.2827069	131.5954507	263.338173	452.1792508	567.1946729	1148.71468	1023.040658	1031.507567	546.0816923	859.7285941
ENSG00000118762	1.46630745	8.32E-08	PKD2	polycystin 2, transient receptor potential cation channel [Source:HGNC Symbol;Acc:HGNC:9009]	1009.35359	409.3199003	846.5085711	666.9127469	607.9189737	679.1031553	1684.635971	1936.261426	2507.590223	1938.60864	1990.922836	1812.72963
ENSG00000116005	1.4640681	0.000180947	PCYOX1	prenylcysteine oxidase 1 [Source:HGNC Symbol;Acc:HGNC:20588]	3687.167112	1093.685448	1843.47848	1525.532447	1689.286365	1037.843151	4911.544309	5884.863635	4943.23419	5065.121583	6225.900127	3962.051115
ENSG00000110321	1.461471312	4.99E-05	EIF4G2	eukaryotic translation initiation factor 4 gamma 2 [Source:HGNC Symbol;Acc:HGNC:3297]	5980.070808	1747.731003	4430.105134	3776.464507	4163.918132	2659.681645	9504.465316	12268.00525	12436.17348	13390.40423	8607.897092	8226.899722
ENSG00000000003	1.454335593	0.008312815	TSPAN6	tetraspanin 6 [Source:HGNC Symbol;Acc:HGNC:11858]	3446.081119	670.2884082	2018.798648	2073.034507	1539.874635	1466.662588	7227.777535	4486.173926	3237.581498	9813.895222	5479.304063	2276.38829
ENSG00000002586	1.451873453	0.000245603	CD99	CD99 molecule (Xg blood group) [Source:HGNC Symbol;Acc:HGNC:7082]	4429.049761	1109.928301	2600.364428	1918.694163	1524.933463	1773.677283	6319.362163	6048.726864	6554.128399	7990.451452	5642.844154	5192.165927
ENSG00000125304	1.446819154	0.001442932	TM9SF2	transmembrane 9 superfamily member 2 [Source:HGNC Symbol;Acc:HGNC:11865]	3047.202791	629.1398468	1447.699743	1252.593734	1441.823188	909.364176	4592.921007	3477.077406	4268.518696	4635.030558	5238.971235	2575.130459
ENSG00000111199	1.445735651	0.008255638	TRPV4	transient receptor potential cation channel subfamily V member 4 [Source:HGNC Symbol;Acc:HGNC:18083]	3850.650318	722.2655384	1201.073985	805.8190559	2219.698004	902.6899435	4186.167855	4624.120012	3370.067895	4072.002306	5420.998466	6266.82667
ENSG00000163430	1.443298897	0.000418597	FSTL1	follistatin like 1 [Source:HGNC Symbol;Acc:HGNC:3972]	2499.844463	1897.165252	1435.924508	960.1593993	2597.896444	1486.685286	3581.687477	3925.193176	6811.204653	2886.230685	7561.240515	5839.665922
ENSG00000164114	1.441441828	0.010762045	MAP9	microtubule associated protein 9 [Source:HGNC Symbol;Acc:HGNC:26118]	109.1612545	148.3513924	191.0204813	48.7390558	251.1984699	56.73097612	255.3505898	424.7067377	286.9076287	408.0533037	584.4780613	362.2755711
ENSG00000198892	1.435443974	0.014008258	SHISA4	shisa family member 4 [Source:HGNC Symbol;Acc:HGNC:27139]	736.7091297	85.54569346	491.2889775	225.0119743	348.316094	251.9522763	1049.649106	1383.641045	837.9106587	1332.215838	944.2662596	608.2985335
ENSG00000166311	1.434768661	0.036311331	SMPD1	sphingomyelin phosphodiesterase 1 [Source:HGNC Symbol;Acc:HGNC:11120]	1069.366412	113.6999723	515.4936276	325.7393563	254.9337632	121.8047428	917.4543315	1601.846672	1211.68023	1568.232732	880.2723113	867.8392412
ENSG00000110811	1.434303295	0.001279391	P3H3	prolyl 3-hydroxylase 3 [Source:HGNC Symbol;Acc:HGNC:19318]	1648.283207	1024.382608	875.946659	372.0414593	468.7793008	1191.350498	2274.428041	2907.736287	2401.425626	3109.451481	3046.11194	1937.092886
ENSG00000198668	1.433800048	0.018465705	CALM1	calmodulin 1 [Source:HGNC Symbol;Acc:HGNC:1442]	9527.552902	2710.390769	2264.116047	2635.970601	8837.70379	4438.364602	21122.91715	11951.14727	8926.600044	27429.85492	8673.313128	9609.765055
ENSG00000167397	1.427808272	0.00020207	VKORC1	vitamin K epoxide reductase complex subunit 1 [Source:HGNC Symbol;Acc:HGNC:23663]	2266.001396	840.2969382	2133.934281	1540.154163	1149.536493	862.6445486	4424.570397	3640.940635	2940.145149	4711.807137	5442.329782	3226.685777
ENSG00000173457	1.427056494	0.035075729	PPP1R14B	protein phosphatase 1 regulatory inhibitor subunit 14B [Source:HGNC Symbol;Acc:HGNC:9057]	325.4143557	83.3799797	200.1789975	178.7098713	40.15440226	46.71962739	546.8570153	228.2380697	428.1679596	419.4276118	452.2239014	478.5281797
ENSG00000067836	1.424240387	0.049302073	ROGDI	rogdi atypical leucine zipper [Source:HGNC Symbol;Acc:HGNC:29478]	153.1361674	46.5628458	26.16718922	21.93257511	89.6470376	70.07944109	162.7012608	243.2867336	187.762179	114.4539754	113.7670192	374.4415418
ENSG00000106367	1.423196697	0.005397794	AP1S1	adaptor related protein complex 1 subunit sigma 1 [Source:HGNC Symbol;Acc:HGNC:559]	63.11693386	42.23141829	61.49289466	61.73613735	117.6617369	43.38251115	233.8830623	86.11179918	118.4481036	238.1495762	172.0726166	251.4300605
ENSG00000184924	1.422533952	0.017909589	PTRHD1	peptidyl-tRNA hydrolase domain containing 1 [Source:HGNC Symbol;Acc:HGNC:33782]	200.7325438	53.05998708	224.3836475	101.5396996	108.3235038	106.7877197	218.0648842	329.3985328	385.175685	649.7573512	541.8154291	150.0469716
ENSG00000213614	1.418093617	1.79E-05	HEXA	hexosaminidase subunit alpha [Source:HGNC Symbol;Acc:HGNC:4878]	1315.625925	534.9312983	1365.927277	793.634292	1201.830598	926.0497572	2066.531986	2074.207512	2808.536145	3275.089843	3422.965191	3141.523982
ENSG00000147408	1.416113819	0.03502821	CSGALNACT1	chondroitin sulfate N-acetylgalactosaminyltransferase 1 [Source:HGNC Symbol;Acc:HGNC:24290]	3487.986624	1637.279601	832.7707968	760.3292705	1571.624628	365.4142285	3168.155105	7242.587537	4593.154239	5055.169064	1707.927376	3173.966571
ENSG00000172201	1.415885788	0.018905425	ID4	inhibitor of DNA binding 4, HLH protein [Source:HGNC Symbol;Acc:HGNC:5363]	383.8751224	189.4999539	336.9025612	224.1996567	882.4630264	390.4426003	963.7789961	553.456418	667.6963469	2459.69413	1112.072613	1084.123164
ENSG00000106624	1.413358436	0.014793642	AEBP1	AE binding protein 1 [Source:HGNC Symbol;Acc:HGNC:303]	4449.226485	5617.861489	2599.056069	4328.028155	2163.668605	1772.008725	7409.686584	8243.323688	11752.68406	2415.618686	10775.15881	18535.5322
ENSG00000150764	1.412901452	0.004601288	DIXDC1	DIX domain containing 1 [Source:HGNC Symbol;Acc:HGNC:23695]	2309.458957	448.302748	1025.099638	1012.960043	2230.903884	1198.024731	2782.869481	5115.709701	4800.219072	3314.189028	4414.160346	2495.375762
ENSG00000126903	1.411618618	0.007336829	SLC10A3	solute carrier family 10 member 3 [Source:HGNC Symbol;Acc:HGNC:22979]	408.1906624	122.3628273	126.9108677	151.091073	308.1616918	71.74799921	473.415474	657.1249918	556.2673902	576.5352427	541.8154291	527.1920624
ENSG00000197982	1.410695954	0.021054596	C1orf122	chromosome 1 open reading frame 122 [Source:HGNC Symbol;Acc:HGNC:24789]	607.8885024	60.63998523	341.4818193	462.2087125	321.2352181	403.7910653	715.2076254	1092.700209	1003.738004	1798.562471	1079.364595	542.0615821
ENSG00000172037	1.399220901	0.00202534	LAMB2	laminin subunit beta 2 [Source:HGNC Symbol;Acc:HGNC:6487]	557.1880145	188.417097	443.5338572	186.0207296	235.3234737	160.1815796	883.5582355	590.242041	973.0292362	760.6568553	947.110435	711.033397
ENSG00000065882	1.393639531	0.015608208	TBC1D1	TBC1 domain family member 1 [Source:HGNC Symbol;Acc:HGNC:11578]	456.3043907	469.9598856	790.9032941	914.6696139	1266.264406	790.8965494	1651.869745	2380.197012	2371.594252	4788.583717	996.883506	848.9143979
ENSG00000009780	1.391543478	0.017277453	FAM76A	family with sequence similarity 76 member A [Source:HGNC Symbol;Acc:HGNC:28530]	111.7480141	168.9256732	94.85606091	180.3345065	54.16175188	98.44492914	521.9998783	112.8649795	439.5740733	309.2390019	174.9167921	412.2912283
ENSG00000182718	1.389940491	0.020533897	ANXA2	annexin A2 [Source:HGNC Symbol;Acc:HGNC:537]	5056.080284	451.5513186	2479.341178	2102.27794	3217.021297	1615.164261	4669.752158	8139.655114	9468.82914	8802.292694	5209.107393	5273.272399
ENSG00000145730	1.383196733	3.77E-05	PAM	peptidylglycine alpha-amidating monooxygenase [Source:HGNC Symbol;Acc:HGNC:8596]	9017.443912	5118.664468	5076.434708	3637.558198	5018.366459	4216.446372	20200.94334	11111.76624	11728.99444	17846.28944	14384.41749	10341.07507
ENSG00000196628	1.381378807	0.011164406	TCF4	transcription factor 4 [Source:HGNC Symbol;Acc:HGNC:11634]	4494.236102	2762.367899	2287.666517	1029.206395	4233.021057	1618.501377	7518.154091	5705.951742	8737.083078	2725.568583	9445.506771	10903.41327
ENSG00000006016	1.381011302	0.023889102	CRLF1	cytokine receptor like factor 1 [Source:HGNC Symbol;Acc:HGNC:2364]	739.2958893	865.2026465	608.3871493	1137.244635	990.7865301	1019.489012	2145.622876	966.4586393	4331.691018	491.9388261	3482.692876	3438.914376
ENSG00000130035	1.378248152	0.017277453	GALNT8	polypeptide N-acetylgalactosaminyltransferase 8 [Source:HGNC Symbol;Acc:HGNC:4130]	573.7432759	250.1399391	834.0791563	760.3292705	100.8529173	343.7229729	1384.090586	1085.175877	1278.362125	1546.19501	1550.075637	1036.811056
ENSG00000172270	1.373751844	0.043675063	BSG	basigin (Ok blood group) [Source:HGNC Symbol;Acc:HGNC:1116]	529.251011	109.3685448	340.8276395	288.3727468	386.6028497	38.37683678	671.1427007	856.9378073	681.7346407	1227.003488	651.3161851	644.7964456
ENSG00000105329	1.373355528	0.011662724	TGFB1	transforming growth factor beta 1 [Source:HGNC Symbol;Acc:HGNC:11766]	123.6471081	36.81713389	118.4065312	40.61587983	46.69116542	123.473301	220.324624	208.1731844	164.0725583	294.3102225	273.0408461	174.3789129
ENSG00000166557	1.368242037	0.013171737	TMED3	transmembrane p24 trafficking protein 3 [Source:HGNC Symbol;Acc:HGNC:28889]	1562.920141	643.2169862	1103.601205	1276.963262	1258.79382	168.5243702	2849.531803	2734.676652	2487.410175	3584.328845	2575.400898	2122.285995
ENSG00000177363	1.367485354	0.010251259	LRRN4CL	LRRN4 C-terminal like [Source:HGNC Symbol;Acc:HGNC:33724]	603.749687	177.5885282	452.6923734	316.8038627	242.7940602	543.9499475	1466.571087	1689.630545	788.7766306	481.9863065	651.3161851	1253.094979
ENSG00000057019	1.367182106	0.001787572	DCBLD2	discoidin, CUB and LCCL domain containing 2 [Source:HGNC Symbol;Acc:HGNC:24627]	438.1970736	134.274253	262.9802516	245.3199142	340.8455075	220.249672	597.7011593	498.2779836	556.2673902	589.3313393	942.8441718	1211.189969
ENSG00000116704	1.365557702	0.000906845	SLC35D1	solute carrier family 35 member D1 [Source:HGNC Symbol;Acc:HGNC:20800]	699.4597917	821.8883713	452.6923734	349.2965666	853.5145038	855.9703161	759.2725502	2090.092213	2021.514301	1959.224573	2261.119507	1626.184746
ENSG00000177830	1.364685208	0.032096065	CHID1	chitinase domain containing 1 [Source:HGNC Symbol;Acc:HGNC:28474]	1819.526692	109.3685448	766.698644	502.0122748	835.771861	799.23934	2347.869582	2117.68143	1981.154207	2607.560136	2618.06353	1624.832972
ENSG00000100300	1.359788257	0.005790641	TSPO	translocator protein [Source:HGNC Symbol;Acc:HGNC:1158]	3413.487948	1488.928209	2842.410929	3650.55528	2854.697854	1079.557104	9516.893885	5220.214311	4747.575471	10534.0311	7726.202693	3299.681601
ENSG00000126088	1.347292899	0.002343828	UROD	uroporphyrinogen decarboxylase [Source:HGNC Symbol;Acc:HGNC:12591]	135.0288503	227.3999446	245.3173989	96.66579401	133.5367331	135.1532078	296.025905	608.6348524	312.3520361	660.420765	379.6974267	305.5010413
ENSG00000104331	1.347268606	0.008230026	IMPAD1	inositol monophosphatase domain containing 1 [Source:HGNC Symbol;Acc:HGNC:26019]	828.280419	590.1569992	365.6864693	552.3759658	130.7352632	281.9863225	1396.519155	1604.354783	1105.515633	1086.246425	1211.618755	911.0960258
ENSG00000106992	1.332727583	0.001424923	AK1	adenylate kinase 1 [Source:HGNC Symbol;Acc:HGNC:361]	1278.893939	1218.213989	756.2317683	496.3260516	846.0439174	398.7853909	2985.116187	1738.120684	2121.537144	2741.91915	1804.629342	1593.742158
ENSG00000167552	1.329763801	0.027469297	TUBA1A	tubulin alpha 1a [Source:HGNC Symbol;Acc:HGNC:20766]	1070.401116	250.1399391	1042.76249	607.6135623	691.0292482	377.0941354	1491.428224	1782.430639	1517.890513	2641.68306	2815.733726	513.6743172
ENSG00000001461	1.319530769	0.011737885	NIPAL3	NIPA like domain containing 3 [Source:HGNC Symbol;Acc:HGNC:25233]	355.4207669	218.7370896	221.7669286	237.1967382	290.4190489	333.7116242	515.2206591	339.4309754	938.8108951	328.4331469	1507.413005	697.5156518
ENSG00000146433	1.317605291	0.009266304	TMEM181	transmembrane protein 181 [Source:HGNC Symbol;Acc:HGNC:20958]	499.7619517	423.3970398	121.6774299	386.663176	405.2793158	443.8364602	820.285523	1026.653295	1387.158902	376.0630621	1072.254156	1244.984332
ENSG00000161999	1.315503821	0.027116641	JMJD8	jumonji domain containing 8 [Source:HGNC Symbol;Acc:HGNC:14148]	969.0001404	468.8770287	291.10998	567.8100001	168.0881955	163.5186959	1262.064641	864.4621393	1150.262695	1787.899057	861.7851706	996.2578205
ENSG00000164761	1.315365935	0.013523395	TNFRSF11B	TNF receptor superfamily member 11b [Source:HGNC Symbol;Acc:HGNC:11909]	2171.325995	1109.928301	1360.03966	1324.89	1944.220128	4476.741439	8441.257772	3974.519352	3928.967466	8043.768521	4917.579406	2946.868451
ENSG00000114993	1.314592138	0.036297872	RTKN	rhotekin [Source:HGNC Symbol;Acc:HGNC:10466]	536.4939378	247.9742253	183.8245042	194.1439056	451.0366579	48.38818551	665.4933513	823.4963319	716.8303751	538.1469528	995.4614182	659.6659653
ENSG00000131116	1.312962281	0.012345816	ZNF428	zinc finger protein 428 [Source:HGNC Symbol;Acc:HGNC:20804]	815.863973	236.0627997	434.375341	339.5487554	126.0661466	337.0487405	1170.545182	1064.274955	821.2401849	757.102384	1306.898633	832.6931037
ENSG00000213064	1.310208341	1.77E-07	SFT2D2	SFT2 domain containing 2 [Source:HGNC Symbol;Acc:HGNC:25140]	1173.871499	1164.071145	1008.745144	823.690043	1180.352662	1550.090494	3334.245976	2780.65868	2891.888514	2939.547754	3486.959139	1887.077228
ENSG00000168056	1.309192168	0.004059974	LTBP3	latent transforming growth factor beta binding protein 3 [Source:HGNC Symbol;Acc:HGNC:6716]	3959.811572	2270.750876	4304.502626	1359.007339	4551.454805	2199.159604	6874.128267	6801.996098	6976.154605	4605.883893	12153.16183	10432.99574
ENSG00000188783	1.309060724	0.009787633	PRELP	proline and arginine rich end leucine rich repeat protein [Source:HGNC Symbol;Acc:HGNC:9357]	56454.99323	21388.58908	94251.59884	33309.08305	22609.72994	57570.26085	127501.2949	104987.84	130758.8098	175963.3901	126955.4609	71595.38562
ENSG00000178209	1.305203784	0.000112213	PLEC	plectin [Source:HGNC Symbol;Acc:HGNC:9069]	3813.918331	2266.419448	2211.781668	1435.365193	2055.345102	2339.318486	5595.115579	6408.222725	3691.193865	5001.851994	6737.851714	8214.733752
ENSG00000104763	1.304592541	0.005582785	ASAH1	N-acylsphingosine amidohydrolase 1 [Source:HGNC Symbol;Acc:HGNC:735]	764.1287813	688.6969752	342.135999	330.6132619	248.397	468.864832	1497.077573	1294.185098	1178.339282	1298.092914	1520.211794	497.453023
ENSG00000160991	1.301710808	1.74E-05	ORAI2	ORAI calcium release-activated calcium modulator 2 [Source:HGNC Symbol;Acc:HGNC:21667]	844.3183284	781.8226668	584.836679	617.3613735	474.3822406	764.1996195	1822.480095	1082.667766	1320.477007	1605.199233	2464.478054	1908.705621
ENSG00000110328	1.301607073	0.04146581	GALNT18	polypeptide N-acetylgalactosaminyltransferase 18 [Source:HGNC Symbol;Acc:HGNC:30488]	3166.193732	1145.662578	819.6872022	740.8336482	1748.117233	887.6729204	1007.843921	4456.912635	4946.743763	3125.802049	6072.314651	2691.383067
ENSG00000135052	1.300680376	0.024689484	GOLM1	golgi membrane protein 1 [Source:HGNC Symbol;Acc:HGNC:15451]	1818.491988	447.2198911	342.135999	292.4343348	1074.830628	553.9612962	1950.155389	2157.811201	2093.460557	1674.155976	1881.42208	1999.274514
ENSG00000260916	1.290292708	0.013987836	CCPG1	cell cycle progression 1 [Source:HGNC Symbol;Acc:HGNC:24227]	2137.698121	695.1941164	853.0503684	780.6372104	1023.470346	1009.477663	1489.168484	2655.253147	4232.545568	1854.723117	4782.481071	1589.686834
ENSG00000144711	1.288069897	0.001233648	IQSEC1	IQ motif and Sec7 domain ArfGEF 1 [Source:HGNC Symbol;Acc:HGNC:29112]	2244.272616	976.736905	792.8658332	721.3380259	1735.97753	1258.092823	3285.661572	4128.350139	2412.83174	3063.243355	2682.057478	3830.928987
ENSG00000137547	1.283513329	0.046909228	MRPL15	mitochondrial ribosomal protein L15 [Source:HGNC Symbol;Acc:HGNC:14054]	173.3128922	35.73427701	196.9080989	149.4664378	142.8749662	50.05674363	184.1687882	397.9535574	497.4820351	329.1440411	173.4947043	359.572022
ENSG00000058668	1.280555897	0.032096065	ATP2B4	ATPase plasma membrane Ca2+ transporting 4 [Source:HGNC Symbol;Acc:HGNC:817]	2447.074567	1853.850977	467.0843275	420.7805151	1608.97756	986.1178496	3604.284874	4082.36811	4071.10519	1624.393378	3431.497717	3137.468659
ENSG00000183049	1.278436349	1.60E-06	CAMK1D	calcium/calmodulin dependent protein kinase ID [Source:HGNC Symbol;Acc:HGNC:19341]	1453.241535	1976.213805	1756.472576	1826.089957	1205.565891	1126.276732	3336.505716	4140.890692	4416.798174	2514.432988	4579.122524	3998.549027
ENSG00000151789	1.277452567	0.004492934	ZNF385D	zinc finger protein 385D [Source:HGNC Symbol;Acc:HGNC:26191]	1719.677772	2345.468	1231.820432	831.813219	2895.786079	2285.924626	7790.452729	4197.741201	5401.233524	2933.8606	3549.531	4455.448815
ENSG00000182534	1.276900005	0.004152337	MXRA7	matrix remodeling associated 7 [Source:HGNC Symbol;Acc:HGNC:7541]	481.1372827	324.8570638	876.6008387	777.38794	420.2204888	327.0373917	1512.895751	1022.473111	1096.7417	1858.988483	1750.590008	792.1398681
ENSG00000136156	1.275829169	0.006607751	ITM2B	integral membrane protein 2B [Source:HGNC Symbol;Acc:HGNC:6174]	15801.4796	3454.313445	12518.38332	5920.170645	10493.37252	6634.187089	20621.25493	22323.85691	27640.52302	31003.52035	21402.42049	14543.74205
ENSG00000075188	1.275608158	0.001067769	NUP37	nucleoporin 37 [Source:HGNC Symbol;Acc:HGNC:29929]	153.1361674	83.3799797	94.20188118	88.54261804	84.97792106	125.1418591	175.1298293	286.7606516	199.1682927	256.6328269	428.0484098	220.3392466
ENSG00000119812	1.274715341	0.004981187	FAM98A	family with sequence similarity 98 member A [Source:HGNC Symbol;Acc:HGNC:24520]	486.8281538	556.5884359	422.6001058	272.1263949	195.1690714	590.6695749	1401.038634	722.3358688	1171.320135	543.1232126	1356.671704	1116.565753
ENSG00000092096	1.273892177	0.003383556	SLC22A17	solute carrier family 22 member 17 [Source:HGNC Symbol;Acc:HGNC:23095]	625.9958195	415.8170416	872.0215806	484.9536052	445.4337181	563.9726449	1602.155471	1107.748873	784.3896638	2748.317199	1075.098332	1184.154479
ENSG00000172757	1.271003469	4.45E-05	CFL1	cofilin 1 [Source:HGNC Symbol;Acc:HGNC:1874]	2182.190386	996.2283288	1342.376807	929.2913306	1427.815838	1084.562779	2212.285198	3794.771422	3146.332589	3661.105425	3246.626311	3506.503102
ENSG00000128602	1.270610734	0.000244098	SMO	smoothened, frizzled class receptor [Source:HGNC Symbol;Acc:HGNC:11119]	1093.1646	545.7598671	616.237306	549.939013	463.1763609	573.9839937	1641.700916	1037.521775	1494.200892	1679.84313	2323.691368	1301.758862
ENSG00000103512	1.268844573	0.023770539	NOMO1	NODAL modulator 1 [Source:HGNC Symbol;Acc:HGNC:30060]	981.4165864	556.5884359	635.2085182	564.5607297	491.1910602	111.7933941	1915.129424	975.655045	1282.749092	1513.493874	1821.694395	939.4832907
ENSG00000101160	1.267582235	0.001624206	CTSZ	cathepsin Z [Source:HGNC Symbol;Acc:HGNC:2547]	363.1810457	275.0456473	311.3895517	220.1380687	317.4999248	475.5390645	1356.97371	770.8260082	473.7924144	1042.881875	561.7246574	643.444671
ENSG00000104805	1.266309701	0.002915382	NUCB1	nucleobindin 1 [Source:HGNC Symbol;Acc:HGNC:8043]	1140.760977	489.4513094	463.8134289	467.0826181	423.955782	338.7172986	1281.272429	1287.496803	1111.657387	993.8301717	1998.033275	1576.169089
ENSG00000186283	1.259307016	0.027207188	TOR3A	torsin family 3 member A [Source:HGNC Symbol;Acc:HGNC:11997]	263.8494776	284.7913592	129.5275866	108.0382404	160.617609	255.2893925	484.7141727	261.6795451	268.4823681	365.3996483	573.1013593	1066.550095
ENSG00000107669	1.257685862	0.013161705	ATE1	arginyltransferase 1 [Source:HGNC Symbol;Acc:HGNC:782]	324.8970038	385.497049	142.6111812	131.5954507	246.5293534	118.4676266	908.4153726	627.0276639	566.7961105	463.5030558	425.2042344	367.6826692
ENSG00000141756	1.25730655	0.008231651	FKBP10	FKBP prolyl isomerase 10 [Source:HGNC Symbol;Acc:HGNC:18169]	2598.141327	1383.891092	1591.619284	2145.330773	1627.654026	458.8534833	3555.70047	3791.427274	3127.907328	3671.057945	6324.024181	3824.170114
ENSG00000134153	1.254895812	0.046871998	EMC7	ER membrane protein complex subunit 7 [Source:HGNC Symbol;Acc:HGNC:24301]	812.2425096	282.6256455	496.5224154	515.8216739	328.7058045	168.5243702	697.1297076	1521.587131	1386.281509	1258.99373	1430.620267	287.9279725
ENSG00000169047	1.254149235	0.032096065	IRS1	insulin receptor substrate 1 [Source:HGNC Symbol;Acc:HGNC:6125]	252.9850874	66.05426963	237.4672421	177.0852361	48.55881203	163.5186959	428.2206794	270.0399139	482.566348	314.2152617	322.8139171	558.2828763
ENSG00000141429	1.249959022	0.048279523	GALNT1	polypeptide N-acetylgalactosaminyltransferase 1 [Source:HGNC Symbol;Acc:HGNC:4123]	640.9990251	319.4427794	408.2081518	308.6806867	684.492485	85.09646417	614.6492073	1621.911557	1365.224068	1018.711471	995.4614182	546.1169057
ENSG00000137509	1.240252011	0.021216246	PRCP	prolylcarboxypeptidase [Source:HGNC Symbol;Acc:HGNC:9344]	1815.387876	419.0656122	1269.108677	1299.708155	668.6174888	413.802414	2716.207159	2707.923471	2352.291598	3190.493427	2160.151278	1389.624206
ENSG00000114378	1.232173983	0.020737424	HYAL1	hyaluronidase 1 [Source:HGNC Symbol;Acc:HGNC:5320]	633.7560982	189.4999539	154.3864164	134.0324035	204.5073045	208.5697651	543.4674057	772.4980819	524.6812292	602.8383302	736.6414495	559.6346509
ENSG00000115652	1.230641067	0.028221808	UXS1	UDP-glucuronate decarboxylase 1 [Source:HGNC Symbol;Acc:HGNC:17729]	725.8447394	174.3399575	363.0697504	293.2466524	1074.830628	552.2927381	1622.493128	1083.503803	1091.47734	1332.215838	1806.05143	882.7087609
ENSG00000243317	1.229259883	0.003825421	STMP1	short transmembrane mitochondrial protein 1 [Source:HGNC Symbol;Acc:HGNC:41909]	1381.329618	350.8456289	689.5054358	831.813219	846.9777407	699.1258527	1689.15545	1223.121963	2422.483067	2007.565383	2662.14825	1577.520864
ENSG00000135723	1.228771533	0.020108517	FHOD1	formin homology 2 domain containing 1 [Source:HGNC Symbol;Acc:HGNC:17905]	315.5846693	190.5828107	119.7148907	92.60420602	246.5293534	88.43358042	455.3375562	316.0219426	242.1605673	473.4555754	554.6142187	536.654484
ENSG00000144746	1.227023595	0.005797025	ARL6IP5	ADP ribosylation factor like GTPase 6 interacting protein 5 [Source:HGNC Symbol;Acc:HGNC:16937]	3089.625648	740.6741054	1447.045564	1245.282876	1971.301004	1258.092823	3766.986135	4609.071348	4120.239218	5123.414912	2363.509824	3556.518759
ENSG00000172638	1.225021142	0.004191061	EFEMP2	EGF containing fibulin extracellular matrix protein 2 [Source:HGNC Symbol;Acc:HGNC:3219]	1088.508433	649.7141275	821.6497414	570.2469529	825.4998046	1963.892909	1476.739915	2807.411861	2075.91269	2557.797538	2898.214815	2408.862193
ENSG00000173705	1.223135228	0.028865775	SUSD5	sushi domain containing 5 [Source:HGNC Symbol;Acc:HGNC:29061]	2111.830525	416.8998985	1522.930412	1705.866953	414.6175489	1840.419608	2976.077228	2935.325504	3064.735006	4357.070903	3330.529488	2898.204569
ENSG00000099795	1.222215922	0.012388225	NDUFB7	NADH:ubiquinone oxidoreductase subunit B7 [Source:HGNC Symbol;Acc:HGNC:7702]	860.8735897	259.885651	1122.572417	908.1710731	1042.146812	800.9078981	1411.207463	1585.961971	1223.963737	2960.874582	2889.682288	2003.329837
ENSG00000157637	1.220694759	0.001953261	SLC38A10	solute carrier family 38 member 10 [Source:HGNC Symbol;Acc:HGNC:28237]	1760.548573	1143.496864	1012.016043	1044.640429	534.1469324	797.5707819	2634.856528	3438.619709	1938.161932	3234.568871	1884.266256	1908.705621
ENSG00000159199	1.212883154	0.002485022	ATP5MC1	ATP synthase membrane subunit c locus 1 [Source:HGNC Symbol;Acc:HGNC:841]	1128.861883	581.4941441	675.7676615	770.8893993	364.1910903	425.4823209	1249.636072	1381.968971	1123.940894	2061.593346	1557.186076	2018.199357
ENSG00000152291	1.212479996	0.00025046	TGOLN2	trans-golgi network protein 2 [Source:HGNC Symbol;Acc:HGNC:15450]	4063.799307	1918.82239	2546.72169	3494.590301	4195.668124	1782.020073	6647.024424	8011.741471	6982.296358	8775.989606	6582.84415	5503.074067
ENSG00000161677	1.210544923	0.032096065	JOSD2	Josephin domain containing 2 [Source:HGNC Symbol;Acc:HGNC:28853]	59.49547045	71.46855403	69.99723115	33.30502146	44.8235188	41.71395303	59.88310292	70.22709836	128.9768239	223.9316911	135.0983353	159.5093932
ENSG00000144857	1.210147839	0.033292094	BOC	BOC cell adhesion associated, oncogene regulated [Source:HGNC Symbol;Acc:HGNC:17173]	5273.368089	1289.682543	1715.913433	1485.728884	795.6174587	2544.551135	3889.01208	5566.333582	4331.691018	5784.546572	4554.947032	7594.269248
ENSG00000178498	1.209681106	0.002888275	DTX3	deltex E3 ubiquitin ligase 3 [Source:HGNC Symbol;Acc:HGNC:24457]	323.8623	342.1827738	169.4325502	182.7714593	165.2867256	380.4312516	797.6881257	560.1447131	391.3174385	646.9137741	786.4145204	523.1367388
ENSG00000067606	1.200750885	6.46E-06	PRKCZ	protein kinase C zeta [Source:HGNC Symbol;Acc:HGNC:9412]	830.8671786	1050.371173	1315.555438	1103.939614	1025.337993	1274.778405	1570.519114	2523.995356	2437.398754	3229.592611	3248.048399	2348.032339
ENSG00000163382	1.199416137	0.004059974	NAXE	NAD(P)HX epimerase [Source:HGNC Symbol;Acc:HGNC:18453]	472.8596521	225.2342309	234.1963435	269.6894421	246.5293534	146.8331147	366.0778367	640.4042541	547.4934566	847.3859547	772.193643	597.4843374
ENSG00000166333	1.19756622	0.008133327	ILK	integrin linked kinase [Source:HGNC Symbol;Acc:HGNC:6040]	445.4400005	127.7771117	390.5452991	171.3990129	397.8087294	211.9068814	785.2595572	597.7663729	624.7040723	828.1918098	752.2844146	543.4133566
ENSG00000105254	1.196982921	1.64E-05	TBCB	tubulin folding cofactor B [Source:HGNC Symbol;Acc:HGNC:1989]	827.2457151	716.851254	657.4506291	499.575322	844.1762707	525.5958081	1751.298293	1339.33109	1368.733641	1662.781668	2184.326769	1159.822537
ENSG00000170955	1.194579418	0.042271062	CAVIN3	caveolae associated protein 3 [Source:HGNC Symbol;Acc:HGNC:9400]	1024.356795	148.3513924	364.3781098	320.8654507	383.8013797	196.8898583	1144.558175	1074.307397	735.2556356	866.5800997	988.3509795	1047.625252
ENSG00000018408	1.192810891	0.019332649	WWTR1	WW domain containing transcription regulator 1 [Source:HGNC Symbol;Acc:HGNC:24042]	1390.641953	1190.05971	1267.146138	1090.942532	2725.830237	357.0714379	3161.375886	3750.461467	2902.417235	2461.826813	3313.464435	3436.210827
ENSG00000146535	1.192271342	0.026258172	GNA12	G protein subunit alpha 12 [Source:HGNC Symbol;Acc:HGNC:4380]	576.3300354	180.8370988	310.7353719	151.9033906	294.1543421	208.5697651	663.2336116	644.5844385	551.8804234	678.9040157	1211.618755	354.164924
ENSG00000117450	1.192134131	0.006151496	PRDX1	peroxiredoxin 1 [Source:HGNC Symbol;Acc:HGNC:9352]	4956.748716	1514.916774	4507.298342	3143.669099	4346.9475	1968.898583	8376.85519	9723.108975	6816.469013	10653.46134	7532.79876	4938.032318
ENSG00000088832	1.191690908	0.024874612	FKBP1A	FKBP prolyl isomerase 1A [Source:HGNC Symbol;Acc:HGNC:3711]	397.8436241	142.9371081	333.6316625	384.2262232	832.970391	278.6492062	686.9608788	1210.58141	1216.94459	590.0422336	1033.857787	894.8747316
ENSG00000064115	1.190250619	0.018137934	TM7SF3	transmembrane 7 superfamily member 3 [Source:HGNC Symbol;Acc:HGNC:23049]	992.2809766	589.0741423	423.2542856	208.7656224	558.4263384	372.088461	1185.23349	1126.977721	1367.856248	1623.682484	1515.945531	619.1127297
ENSG00000118705	1.175543387	9.60E-06	RPN2	ribophorin II [Source:HGNC Symbol;Acc:HGNC:10382]	2079.754706	1304.842539	1511.809357	1198.980773	2282.264166	2424.41495	4382.765212	3950.274283	3740.327893	4506.358697	3865.234478	4243.220215
ENSG00000269821	1.174866606	0.021203791	KCNQ1OT1	KCNQ1 opposite strand/antisense transcript 1 [Source:HGNC Symbol;Acc:HGNC:6295]	1199.221743	754.7512448	360.4530315	354.9827898	747.99247	754.1882707	1962.583958	906.2639836	1056.381605	1443.826237	1685.173972	2708.956136
ENSG00000163710	1.173605218	0.024296964	PCOLCE2	procollagen C-endopeptidase enhancer 2 [Source:HGNC Symbol;Acc:HGNC:8739]	21969.8665	5376.384405	16588.03542	21791.23185	12100.48243	12656.01335	29001.49973	37792.21136	35073.79956	57992.62083	37328.3811	14611.33078
ENSG00000141569	1.172573585	0.022517415	TRIM65	tripartite motif containing 65 [Source:HGNC Symbol;Acc:HGNC:27316]	822.072196	671.3712651	720.2518832	465.4579829	807.7571617	1129.613848	2750.103255	772.4980819	799.3053509	1502.83046	2461.633878	2500.78286
ENSG00000156642	1.171430837	0.00016463	NPTN	neuroplastin [Source:HGNC Symbol;Acc:HGNC:17867]	2394.304671	1307.008253	1606.665418	1318.391459	3112.433087	1658.546772	4353.388595	4220.314197	4369.418932	3632.669655	4867.806335	4640.641924
ENSG00000136603	1.17114298	0.004538396	SKIL	SKI like proto-oncogene [Source:HGNC Symbol;Acc:HGNC:10897]	661.1757498	390.9113334	600.5369925	825.3146782	787.2130489	470.5333901	2252.960514	875.3306188	1573.166294	1749.510767	1383.691371	794.8434172
ENSG00000166341	1.166976763	0.008574854	DCHS1	dachsous cadherin-related 1 [Source:HGNC Symbol;Acc:HGNC:13681]	1281.99805	453.7170324	517.4561667	325.7393563	489.3234136	422.1452046	1482.389265	1193.860672	1463.492124	1506.384931	1362.360055	1061.142997
ENSG00000109919	1.161532244	0.02211973	MTCH2	mitochondrial carrier 2 [Source:HGNC Symbol;Acc:HGNC:17587]	437.6797217	442.8884636	425.2168248	626.2968671	563.0954549	98.44492914	850.7920094	869.4783606	1097.619093	827.4809155	1423.509828	946.2421633
ENSG00000127418	1.160740864	0.043831434	FGFRL1	fibroblast growth factor receptor like 1 [Source:HGNC Symbol;Acc:HGNC:3693]	3714.069412	572.8312891	2505.508367	1392.312361	2972.35959	1024.494686	3625.752401	6480.957934	5184.517364	5346.635709	4089.924341	3706.565731
ENSG00000162704	1.158999414	0.001295648	ARPC5	actin related protein 2/3 complex subunit 5 [Source:HGNC Symbol;Acc:HGNC:708]	559.2574222	358.425627	376.8075247	373.6660945	527.6101692	223.5867882	1053.038716	1222.285926	930.9143549	627.0087349	1035.279875	651.5553181
ENSG00000104870	1.158184972	0.001171791	FCGRT	Fc fragment of IgG receptor and transporter [Source:HGNC Symbol;Acc:HGNC:3621]	1003.662719	769.9112411	742.493994	566.1853649	518.2719361	543.9499475	1510.636011	1218.941779	1080.948619	2669.407936	1538.698935	1418.01147
ENSG00000116649	1.148946968	0.005487192	SRM	spermidine synthase [Source:HGNC Symbol;Acc:HGNC:11296]	964.861325	491.6170231	260.3635327	624.6722319	596.713094	437.1622277	894.8569342	1178.812008	1767.070227	1286.718606	1444.841144	1103.048007
ENSG00000137070	1.148913896	0.039332693	IL11RA	interleukin 11 receptor subunit alpha [Source:HGNC Symbol;Acc:HGNC:5967]	1224.054635	551.1741515	425.2168248	372.8537769	282.9484624	1174.664917	1554.700936	1825.06852	1090.599946	1033.64025	1979.546135	1818.136728
ENSG00000109458	1.145129223	0.009034661	GAB1	GRB2 associated binding protein 1 [Source:HGNC Symbol;Acc:HGNC:4066]	194.0069688	94.20854849	158.3114948	203.0793992	143.8087895	221.9182301	494.8830015	229.9101434	371.1373912	311.3716847	625.7186057	274.4102274
ENSG00000131473	1.144116886	0.026374835	ACLY	ATP citrate lyase [Source:HGNC Symbol;Acc:HGNC:115]	1371.499932	934.5054867	1163.131561	866.7428757	1815.352511	615.6979467	1216.869846	2503.930471	3367.435715	3775.559401	3451.406946	1178.747381
ENSG00000161203	1.144074001	0.014410967	AP2M1	adaptor related protein complex 2 subunit mu 1 [Source:HGNC Symbol;Acc:HGNC:564]	784.822858	211.1570914	825.5748198	536.9419314	860.9850903	398.7853909	1043.999757	1836.773037	1363.469281	1343.590146	1618.335848	1038.162831
ENSG00000257727	1.142851263	0.005088121	CNPY2	canopy FGF signaling regulator 2 [Source:HGNC Symbol;Acc:HGNC:13529]	1917.823556	935.5883436	868.0965022	1405.309442	1228.911474	700.7944109	3484.518668	2605.090934	1996.069894	3958.970119	2027.897118	1889.780778
ENSG00000113269	1.142813886	0.043745165	RNF130	ring finger protein 130 [Source:HGNC Symbol;Acc:HGNC:18280]	810.1731019	171.0913869	945.9438902	646.604807	475.3160639	472.2019483	1005.584181	1252.383254	1705.652692	2232.918862	1198.819965	706.9780734
ENSG00000161542	1.141255049	0.03590629	PRPSAP1	phosphoribosyl pyrophosphate synthetase associated protein 1 [Source:HGNC Symbol;Acc:HGNC:9466]	594.4373525	440.7227498	327.7440449	464.6456653	598.5807406	216.9125557	1303.869826	802.5954098	591.3631246	1849.746858	419.5158834	1092.233811
ENSG00000159348	1.139377932	0.029690124	CYB5R1	cytochrome b5 reductase 1 [Source:HGNC Symbol;Acc:HGNC:13397]	941.5804888	593.4055698	1024.445458	466.2703005	213.8455376	473.8705064	1971.622917	1314.249984	1063.400752	2044.531884	1069.409981	1020.589762
ENSG00000125971	1.125437048	0.025580541	DYNLRB1	dynein light chain roadblock-type 1 [Source:HGNC Symbol;Acc:HGNC:15468]	1051.259095	486.2027388	745.1107129	913.0449787	639.6689662	256.9579506	708.4284062	1714.711652	1587.204588	2163.962119	1231.527983	1828.950924
ENSG00000230989	1.125162858	0.005537752	HSBP1	heat shock factor binding protein 1 [Source:HGNC Symbol;Acc:HGNC:5203]	1348.219095	551.1741515	603.8078912	588.11794	1084.168861	457.1849252	1767.116471	1742.300869	2080.299656	2050.219038	1387.957635	1319.331931
ENSG00000113583	1.121412946	0.016627601	C5orf15	chromosome 5 open reading frame 15 [Source:HGNC Symbol;Acc:HGNC:20656]	2989.259376	1498.673921	2191.502097	1212.790172	2338.293564	1663.552447	1972.752787	6506.875078	6878.763942	4465.837724	3777.065038	3036.08557
ENSG00000005486	1.120835431	0.02666564	RHBDD2	rhomboid domain containing 2 [Source:HGNC Symbol;Acc:HGNC:23082]	524.0774918	193.8313814	284.5681827	264.8155365	143.8087895	542.2813893	477.9349535	861.1179918	564.1639304	675.3495444	965.5975757	844.8590744
ENSG00000204580	1.119576209	0.008631021	DDR1	discoidin domain receptor tyrosine kinase 1 [Source:HGNC Symbol;Acc:HGNC:2730]	424.2285719	129.9428255	239.4297813	199.8301288	382.8675564	228.5924626	716.3374953	675.5178032	465.0184808	478.4318352	499.1527969	746.1795345
ENSG00000138600	1.117872031	0.000958197	SPPL2A	signal peptide peptidase like 2A [Source:HGNC Symbol;Acc:HGNC:30227]	1355.462022	1587.468185	654.8339101	644.9801718	1195.293835	1096.242686	2921.843475	2141.9265	2490.042355	2168.227485	1992.344924	2707.604362
ENSG00000101346	1.115945867	0.002928937	POFUT1	protein O-fucosyltransferase 1 [Source:HGNC Symbol;Acc:HGNC:14988]	533.3898263	290.2056436	626.050002	439.4638198	285.7499324	283.6548806	825.9348724	756.6133811	1109.9026	1243.354056	839.0317668	669.1283869
ENSG00000140264	1.113481736	0.035075729	SERF2	small EDRK-rich factor 2 [Source:HGNC Symbol;Acc:HGNC:10757]	12931.72852	2218.773745	6418.157335	6746.297641	6890.682192	3277.04815	13971.97077	13668.36704	12728.34547	20687.73378	14929.0771	10253.20973
ENSG00000170035	1.103018134	6.31E-05	UBE2E3	ubiquitin conjugating enzyme E2 E3 [Source:HGNC Symbol;Acc:HGNC:12479]	891.3973528	794.8169493	621.4707439	618.9860087	1165.411489	629.0464116	1584.077553	1413.738373	1704.775298	2289.079509	1662.420568	1609.963452
ENSG00000136026	1.090508723	0.008450432	CKAP4	cytoskeleton associated protein 4 [Source:HGNC Symbol;Acc:HGNC:16991]	6337.04363	2577.199372	5878.459057	7211.755623	4618.690083	2579.590855	8123.76434	10253.15636	10072.47577	14501.53195	12568.41145	8105.240016
ENSG00000114999	1.089560447	0.005800904	TTL	tubulin tyrosine ligase [Source:HGNC Symbol;Acc:HGNC:21586]	397.3262722	263.1342216	170.7409096	199.0178112	350.1837406	161.8501377	598.8310292	469.8527295	491.3402816	483.408095	504.8411478	811.0647114
ENSG00000065308	1.087910359	0.02211973	TRAM2	translocation associated membrane protein 2 [Source:HGNC Symbol;Acc:HGNC:16855]	808.6210461	245.8085116	733.9896575	616.5490559	962.7718309	467.1962739	973.9478249	1378.624824	1449.453831	873.6890422	1659.576393	2057.400818
ENSG00000100364	1.08678827	0.003628677	KIAA0930	KIAA0930 [Source:HGNC Symbol;Acc:HGNC:1314]	427.8500353	480.7884544	270.1762287	259.1293133	438.8969549	500.5674363	1210.090627	884.5270245	581.7117976	1137.430812	648.4720096	677.239034
ENSG00000130338	1.086420946	0.028221808	TULP4	TUB like protein 4 [Source:HGNC Symbol;Acc:HGNC:15530]	310.4111501	242.5599409	249.2424773	372.0414593	199.838188	320.3631592	317.4934325	656.2889549	1236.247244	484.1189892	342.7231454	670.4801614
ENSG00000119899	1.084303208	0.037546256	SLC17A5	solute carrier family 17 member 5 [Source:HGNC Symbol;Acc:HGNC:10933]	1011.422998	462.3798874	786.9782157	1146.180129	323.1028647	305.3461362	2162.570924	1080.159656	1429.273783	1345.011935	1589.894094	1243.632557
ENSG00000006007	1.077234408	0.018630671	GDE1	glycerophosphodiester phosphodiesterase 1 [Source:HGNC Symbol;Acc:HGNC:29644]	633.2387463	401.7399022	942.6729915	769.2647641	265.2058196	330.374508	1315.168525	1488.145656	1113.412174	976.0578153	1405.022687	950.2974868
ENSG00000198712	1.076134565	0.04289846	MT-CO2	mitochondrially encoded cytochrome c oxidase II [Source:HGNC Symbol;Acc:HGNC:7421]	2686.608505	951.8311968	985.8488537	1264.778498	2553.072925	1366.549101	3608.804353	3057.386889	1681.085678	6358.949132	3855.279864	2823.85697
ENSG00000179051	1.069870215	0.040340059	RCC2	regulator of chromosome condensation 2 [Source:HGNC Symbol;Acc:HGNC:30297]	553.5665511	765.5798136	312.6979111	216.0764807	220.3823008	398.7853909	803.337475	720.663795	1426.641603	784.1163658	1026.747349	585.3183667
ENSG00000197858	1.068734037	0.032306202	GPAA1	glycosylphosphatidylinositol anchor attachment 1 [Source:HGNC Symbol;Acc:HGNC:4446]	735.1570739	882.5283565	673.8051223	402.909528	378.1984399	256.9579506	1079.025722	864.4621393	663.3093801	1620.128012	1682.329797	1293.648215
ENSG00000125166	1.066480136	0.017183629	GOT2	glutamic-oxaloacetic transaminase 2 [Source:HGNC Symbol;Acc:HGNC:4433]	319.2061327	105.0371173	191.0204813	230.6981975	113.9264436	226.9239045	315.2336927	521.6870164	329.8999033	573.6916656	408.1391815	401.4770321
ENSG00000166734	1.066317534	3.14E-05	CASC4	cancer susceptibility 4 [Source:HGNC Symbol;Acc:HGNC:24892]	1836.599305	911.7654923	1170.327538	1020.270901	1159.808549	912.7012922	2408.882555	2237.234705	2526.015483	2811.586788	2585.355512	2273.684741
ENSG00000175220	1.06435737	0.000198976	ARHGAP1	Rho GTPase activating protein 1 [Source:HGNC Symbol;Acc:HGNC:673]	794.1351925	598.8198542	678.3843804	541.815837	793.7498121	695.7887365	2130.934568	1432.967221	947.5848287	1359.940714	1643.933428	1170.636733
ENSG00000138801	1.062281788	0.009787633	PAPSS1	3'-phosphoadenosine 5'-phosphosulfate synthase 1 [Source:HGNC Symbol;Acc:HGNC:8603]	1414.957493	482.9541681	1292.004968	904.9218027	905.8086091	652.4062253	1860.89567	2621.811672	2494.429322	2179.601793	1272.768528	1639.702492
ENSG00000157766	1.058165967	0.011634684	ACAN	aggrecan [Source:HGNC Symbol;Acc:HGNC:319]	41702.70332	13959.10803	49165.53182	36488.49413	24049.68548	27427.75839	85178.62949	54933.47562	50662.44739	94095.38569	61010.40823	64559.39925
ENSG00000204852	1.057810406	0.043602229	TCTN1	tectonic family member 1 [Source:HGNC Symbol;Acc:HGNC:26113]	857.7694782	404.9884728	600.5369925	175.4606009	350.1837406	370.4199029	980.7270441	754.1052705	912.4890943	784.8272601	1638.245077	866.4874667
ENSG00000049656	1.05452304	0.017050514	CLPTM1L	CLPTM1 like [Source:HGNC Symbol;Acc:HGNC:24308]	2306.354846	819.7226575	1741.426442	1450.799228	1749.98488	1459.988356	3180.583674	2491.389918	3492.902966	6258.002147	2777.337357	2072.270338
ENSG00000243279	1.052455712	0.004761356	PRAF2	PRA1 domain family member 2 [Source:HGNC Symbol;Acc:HGNC:28911]	713.9456453	312.9456381	536.4273789	502.8245924	338.9778609	360.4085542	1027.051709	1212.253484	656.2902332	1260.415518	726.6868353	965.1670066
ENSG00000106636	1.049643134	0.004360779	YKT6	YKT6 v-SNARE homolog [Source:HGNC Symbol;Acc:HGNC:16959]	1021.252684	549.0084377	576.3323425	559.6868241	322.1690414	420.4766465	1012.3634	1375.280676	1033.569378	1337.902992	1195.97579	1320.683705
ENSG00000205730	1.045430003	0.012209059	ITPRIPL2	ITPRIP like 2 [Source:HGNC Symbol;Acc:HGNC:27257]	1879.539514	2216.608032	925.6643185	1066.573004	1996.514233	1531.736355	4345.479506	2905.228176	3354.274815	1615.862647	4105.567306	3955.292243
ENSG00000185475	1.045149084	0.000548106	TMEM179B	transmembrane protein 179B [Source:HGNC Symbol;Acc:HGNC:33744]	1586.718329	712.5198265	1499.379942	1077.945451	877.7939098	1074.55143	2398.713726	2442.063742	2424.237853	2965.139947	2258.275332	1792.453012
ENSG00000130332	1.041341053	0.030839719	LSM7	LSM7 homolog, U6 small nuclear RNA and mRNA degradation associated [Source:HGNC Symbol;Acc:HGNC:20470]	367.8372129	353.0113426	194.9455597	310.3053219	677.0218985	181.8728352	679.0517897	604.454668	636.9875793	631.2741005	730.9530985	1131.435272
ENSG00000103145	1.04109638	0.019712132	HCFC1R1	host cell factor C1 regulator 1 [Source:HGNC Symbol;Acc:HGNC:21198]	721.7059241	503.5284488	365.6864693	693.7192276	525.7425226	337.0487405	639.5063444	727.3520901	1295.032599	814.6848189	1555.763988	1608.611678
ENSG00000078808	1.035409764	0.007924479	SDF4	stromal cell derived factor 4 [Source:HGNC Symbol;Acc:HGNC:24188]	10902.6743	3452.147731	10343.8899	8423.733478	6323.851444	5723.154355	14564.02258	14118.15488	16306.35559	22016.39515	14629.01658	12735.06774
ENSG00000085063	1.032320394	0.032593429	CD59	CD59 molecule (CD59 blood group) [Source:HGNC Symbol;Acc:HGNC:1689]	4591.498263	1779.133852	2627.185797	3924.30631	3347.75656	3357.13894	9531.582193	7139.755	4664.223101	11289.00081	5631.467452	2984.718138
ENSG00000277791	1.032013174	0.015943004	PSMB3	proteasome 20S subunit beta 3 [Source:HGNC Symbol;Acc:HGNC:9540]	215.7357494	243.6427978	172.0492691	126.7215451	334.3087444	317.026043	472.2856042	638.7321803	396.5817987	678.9040157	440.8471995	310.9081394
ENSG00000109083	1.031162303	8.61E-05	IFT20	intraflagellar transport 20 [Source:HGNC Symbol;Acc:HGNC:30989]	905.8832065	490.5341663	598.5744533	622.2352791	423.0219587	555.6298543	1083.545202	1271.612102	1417.86767	1170.842842	1149.046894	1338.256774
ENSG00000197965	1.028534547	0.049421616	MPZL1	myelin protein zero like 1 [Source:HGNC Symbol;Acc:HGNC:7226]	997.4544958	741.7569622	488.0180789	794.4466096	733.051297	186.8785096	919.7140713	1106.912836	1424.009423	1308.045433	2127.44326	1409.900823
ENSG00000166913	1.028113996	0.008445661	YWHAB	tyrosine 3-monooxygenase/tryptophan 5-monooxygenase activation protein beta [Source:HGNC Symbol;Acc:HGNC:12849]	5710.013107	2866.322159	2043.657478	2540.929442	3076.013978	1968.898583	6448.167328	8859.482873	6134.734373	4959.198339	5880.332806	5562.552146
ENSG00000125354	1.026407603	0.025099466	SEPTIN6	septin 6 [Source:HGNC Symbol;Acc:HGNC:15848]	1447.550664	278.2942179	897.5345901	799.3205151	948.7644813	737.5026895	1373.921758	1837.609074	2126.801504	1490.034363	1988.078661	1854.63464
ENSG00000187601	1.025712397	0.04289846	MAGEH1	MAGE family member H1 [Source:HGNC Symbol;Acc:HGNC:24092]	2131.489898	617.2284211	2179.726862	1301.33279	829.2350978	644.0634347	2326.402055	2815.772229	3068.24458	3159.924974	2724.72011	2053.345494
ENSG00000027847	1.025543289	0.035075729	B4GALT7	beta-1,4-galactosyltransferase 7 [Source:HGNC Symbol;Acc:HGNC:930]	1183.183834	491.6170231	796.7909116	391.5370816	719.0439474	350.3972054	1459.791867	1124.469611	1422.254636	1755.908816	1723.570341	746.1795345
ENSG00000071553	1.021366951	0.004981187	ATP6AP1	ATPase H+ transporting accessory protein 1 [Source:HGNC Symbol;Acc:HGNC:868]	2706.785229	946.4169124	1464.054237	1311.892919	1715.433417	1628.512726	2596.440953	2811.592045	3064.735006	3881.482645	4732.708	3090.15655
ENSG00000167740	1.01745966	0.022517415	CYB5D2	cytochrome b5 domain containing 2 [Source:HGNC Symbol;Acc:HGNC:28471]	1124.723067	677.8684064	648.2921128	658.7895709	759.1983497	393.7797166	1217.999716	1822.56041	1436.29293	2447.608928	1053.767016	855.6732705
ENSG00000141447	1.017302528	0.049665674	OSBPL1A	oxysterol binding protein like 1A [Source:HGNC Symbol;Acc:HGNC:16398]	532.8724744	184.0856695	314.0062706	486.5782404	173.6911354	664.0861322	839.4933107	608.6348524	655.4128399	818.9501844	911.5582415	1073.308968
ENSG00000135404	1.016316205	0.031757903	CD63	CD63 molecule [Source:HGNC Symbol;Acc:HGNC:1692]	19383.10692	4714.758852	13196.7677	11688.4379	14609.66566	6093.574258	21736.43649	25522.53403	21908.5122	31376.73983	27137.70035	16918.80988
ENSG00000138448	1.015222864	0.009808479	ITGAV	integrin subunit alpha V [Source:HGNC Symbol;Acc:HGNC:6150]	1779.173242	664.8741238	866.1339631	600.302704	1089.771801	689.114504	1621.363258	2031.569631	2190.85122	2036.712047	2224.145226	1620.777648
ENSG00000186318	1.010476851	0.008230026	BACE1	beta-secretase 1 [Source:HGNC Symbol;Acc:HGNC:933]	535.9765859	296.7027849	457.2716316	757.8923177	378.1984399	754.1882707	855.3114889	941.3775327	873.0063931	1126.056504	1343.872915	1380.161784
ENSG00000185896	1.008450199	0.007624936	LAMP1	lysosomal associated membrane protein 1 [Source:HGNC Symbol;Acc:HGNC:6499]	6819.732969	2101.825202	5537.631418	3501.901159	3637.241786	3565.708705	10027.59506	8514.199639	7882.501946	10604.40964	7374.947021	7115.741068
ENSG00000120594	1.00766906	0.033384677	PLXDC2	plexin domain containing 2 [Source:HGNC Symbol;Acc:HGNC:21013]	5476.687392	2271.833733	5973.315118	3584.757554	1712.631947	6005.140678	7283.141159	10543.26116	8786.217106	5766.774215	9054.432643	10163.99261
ENSG00000241468	0.999384624	0.00420809	ATP5MF	ATP synthase membrane subunit f [Source:HGNC Symbol;Acc:HGNC:848]	414.9162374	316.1942087	321.8564274	177.0852361	351.1175639	308.6832524	549.1167551	679.6979877	480.8115612	966.8161899	581.6338858	577.2077196
ENSG00000117984	0.996556944	0.020693619	CTSD	cathepsin D [Source:HGNC Symbol;Acc:HGNC:2529]	7300.870251	1771.553854	5726.68936	3856.071632	5559.983978	3058.467036	9407.296508	10168.71663	8099.218105	7953.484951	10162.23899	9796.309939
ENSG00000106397	0.993005375	0.022194275	PLOD3	procollagen-lysine,2-oxoglutarate 5-dioxygenase 3 [Source:HGNC Symbol;Acc:HGNC:9083]	290.7517773	247.9742253	216.5334908	97.4781116	254.9337632	161.8501377	415.7921108	586.8978934	434.3097132	282.9359144	344.1452332	520.4331898
ENSG00000146676	0.990195317	0.011737885	PURB	purine rich element binding protein B [Source:HGNC Symbol;Acc:HGNC:9702]	330.5878749	186.2513832	408.2081518	286.7481116	373.5293233	240.2723694	543.4674057	416.3463688	601.0144515	823.21555	876.006048	437.9749441
ENSG00000075624	0.989842796	0.016730135	ACTB	actin beta [Source:HGNC Symbol;Acc:HGNC:132]	1644.661744	604.2341386	997.6240889	618.1736911	1020.668876	707.4686433	1664.298313	2105.140877	1160.791415	2189.554313	1835.915273	2379.123153
ENSG00000137177	0.983744505	0.003638862	KIF13A	kinesin family member 13A [Source:HGNC Symbol;Acc:HGNC:14566]	627.5478752	450.4684617	358.4904923	358.2320601	781.6101091	470.5333901	1084.675072	1004.080299	700.1599012	1019.422365	1258.54765	1046.273478
ENSG00000147586	0.983587658	0.04617109	MRPS28	mitochondrial ribosomal protein S28 [Source:HGNC Symbol;Acc:HGNC:14513]	136.5809061	63.88855587	88.3142636	92.60420602	52.29410527	143.4959984	223.7142336	177.2398197	115.8159235	250.2347786	241.7549159	160.8611678
ENSG00000071575	0.980480506	0.024029275	TRIB2	tribbles pseudokinase 2 [Source:HGNC Symbol;Acc:HGNC:30809]	859.321534	1820.282414	1874.224928	1679.87279	1582.830508	659.0804578	3459.661531	1744.808979	2959.447803	2517.987459	3819.72767	2580.537557
ENSG00000006576	0.979598512	0.004152337	PHTF2	putative homeodomain transcription factor 2 [Source:HGNC Symbol;Acc:HGNC:13411]	855.1827187	755.8341017	849.1252901	997.5260087	818.9630414	949.4095709	928.7530302	1868.542438	1776.721554	1283.875029	1824.538571	2771.137764
ENSG00000180901	0.963891872	0.012022104	KCTD2	potassium channel tetramerization domain containing 2 [Source:HGNC Symbol;Acc:HGNC:21294]	305.7549829	360.5913408	341.4818193	383.4139056	295.0881654	126.8104172	405.623282	651.2727336	559.7769636	612.0799555	699.6671682	675.8872595
ENSG00000130175	0.963877731	0.008022127	PRKCSH	protein kinase C substrate 80K-H [Source:HGNC Symbol;Acc:HGNC:9411]	122.6124043	66.05426963	89.62262307	124.2845923	69.10292482	75.08511545	170.6103498	139.6181598	207.0648329	161.3729964	210.4689856	201.4144033
ENSG00000167543	0.963689839	0.016945465	TP53I13	tumor protein p53 inducible protein 13 [Source:HGNC Symbol;Acc:HGNC:25102]	1293.897144	416.8998985	1167.710819	920.3558371	750.7939399	572.3154355	1188.623099	1774.07027	1633.706436	1906.618398	1861.512852	1816.784954
ENSG00000163939	0.960593442	0.049882981	PBRM1	polybromo 1 [Source:HGNC Symbol;Acc:HGNC:30064]	612.0273177	438.5570361	558.01531	216.0764807	465.0440076	313.6889268	1388.610066	661.3051762	1234.492457	692.4110066	682.6021154	536.654484
ENSG00000115286	0.956916893	0.030562824	NDUFS7	NADH:ubiquinone oxidoreductase core subunit S7 [Source:HGNC Symbol;Acc:HGNC:7714]	241.6033452	134.274253	283.914003	294.05897	228.7867105	220.249672	312.973953	551.7843442	426.4131729	658.2880823	594.4326755	237.9123153
ENSG00000170876	0.948464048	2.50E-05	TMEM43	transmembrane protein 43 [Source:HGNC Symbol;Acc:HGNC:28472]	1192.496168	1579.888187	1581.152408	1418.306524	1071.095335	1433.291426	2916.194125	2391.901529	3072.631546	1985.527661	3228.139171	2487.265115
ENSG00000099800	0.939496916	0.032854784	TIMM13	translocase of inner mitochondrial membrane 13 [Source:HGNC Symbol;Acc:HGNC:11816]	403.0171433	139.6885374	264.2886111	291.6220172	375.39697	171.8614865	438.3895082	611.979	351.8347373	567.2936173	639.9394831	619.1127297
ENSG00000113719	0.937814777	0.00173855	ERGIC1	endoplasmic reticulum-golgi intermediate compartment 1 [Source:HGNC Symbol;Acc:HGNC:29205]	2026.467459	1335.162532	2500.929109	2710.70382	2204.756831	1463.325472	4764.661227	3812.328197	3764.017514	4175.792867	4385.718591	2810.339225
ENSG00000124172	0.934157319	0.000676174	ATP5F1E	ATP synthase F1 subunit epsilon [Source:HGNC Symbol;Acc:HGNC:838]	3407.279725	1919.905247	2610.177124	2887.789056	2387.786199	1580.124541	4137.583451	4308.934106	5253.831439	5415.592452	5295.854745	4133.726479
ENSG00000077721	0.933786557	0.007924479	UBE2A	ubiquitin conjugating enzyme E2 A [Source:HGNC Symbol;Acc:HGNC:12472]	621.8570041	278.2942179	620.1623844	551.5636482	504.2645865	557.2984124	1120.830907	606.1267418	930.9143549	1081.270165	1015.370647	1319.331931
ENSG00000179820	0.933657387	0.003730778	MYADM	myeloid associated differentiation marker [Source:HGNC Symbol;Acc:HGNC:7544]	6170.973665	3221.499216	4886.722586	3413.358541	4097.616677	5282.655011	9024.270623	6057.087233	8846.757248	6532.40733	9884.931883	11994.29531
ENSG00000198715	0.933200178	0.038278082	GLMP	glycosylated lysosomal membrane protein [Source:HGNC Symbol;Acc:HGNC:29436]	961.7572135	447.2198911	749.0357913	614.9244207	253.9999399	555.6298543	1540.012628	1096.880393	1092.354733	1427.475669	1016.792734	813.7682604
ENSG00000093010	0.930534621	0.007074717	COMT	catechol-O-methyltransferase [Source:HGNC Symbol;Acc:HGNC:2228]	1379.26021	574.9970028	1320.134696	894.361674	1117.7865	769.2052938	1950.155389	2239.742815	2159.265059	2220.83366	1798.940991	1335.553225
ENSG00000184900	0.92831022	0.001787572	SUMO3	small ubiquitin like modifier 3 [Source:HGNC Symbol;Acc:HGNC:11124]	3206.029829	1446.696791	1921.980048	1754.606009	2027.330402	1344.857846	3430.284914	3464.536852	3834.208983	4201.385061	3932.072602	3653.846525
ENSG00000072042	0.923736923	0.009112634	RDH11	retinol dehydrogenase 11 [Source:HGNC Symbol;Acc:HGNC:17964]	1742.441256	1466.188214	762.1193859	1337.074764	1293.345282	1136.28808	2087.999513	2189.580602	3567.481401	3208.265783	1781.875939	2045.234847
ENSG00000177946	0.921157387	0.026374835	CENPBD1	CENPB DNA-binding domain containing 1 [Source:HGNC Symbol;Acc:HGNC:28272]	204.3540072	201.4113795	213.9167718	158.4019314	83.11027444	156.8444634	471.1557343	372.0364139	264.9727947	227.4861623	305.7488642	324.4258846
ENSG00000114867	0.916478675	0.005010497	EIF4G1	eukaryotic translation initiation factor 4 gamma 1 [Source:HGNC Symbol;Acc:HGNC:3296]	2014.568364	1828.945269	1551.714321	932.540601	1173.815899	1493.359518	2750.103255	2024.045299	3081.40548	2314.671702	3260.847189	3755.229614
ENSG00000109103	0.916259406	0.027082854	UNC119	unc-119 lipid binding chaperone [Source:HGNC Symbol;Acc:HGNC:12565]	450.0961677	237.1456565	278.6805652	347.6719314	309.0955151	225.2553463	567.1946729	285.9246147	720.3399485	532.4597987	841.8759423	609.6503081
ENSG00000070831	0.906095671	0.019983971	CDC42	cell division cycle 42 [Source:HGNC Symbol;Acc:HGNC:1736]	1476.522371	689.779832	1355.460401	864.3059229	1298.014399	999.4663145	1217.999716	2454.604295	2485.655389	2996.419295	1769.077149	1799.211885
ENSG00000171298	0.89265227	0.007633617	GAA	glucosidase alpha, acid [Source:HGNC Symbol;Acc:HGNC:4065]	806.5516385	769.9112411	726.1395007	575.1208585	914.2130189	562.3040868	1215.739976	1178.812008	1467.879091	1297.38202	2154.462927	871.8945647
ENSG00000105223	0.889101211	0.006429452	PLD3	phospholipase D family member 3 [Source:HGNC Symbol;Acc:HGNC:17158]	986.5901056	750.4198173	1083.321634	922.7927898	1453.962891	1233.064451	1520.80484	1534.963721	1678.453498	2606.849242	2770.226918	1933.037562
ENSG00000112320	0.88832899	0.010553542	SOBP	sine oculis binding protein homolog [Source:HGNC Symbol;Acc:HGNC:29256]	3401.071502	1386.056805	1834.319964	1598.64103	2369.109733	1768.671608	3261.934304	3299.001549	3089.30202	4475.07935	4732.708	4314.864265
ENSG00000169727	0.887957709	0.012973114	GPS1	G protein pathway suppressor 1 [Source:HGNC Symbol;Acc:HGNC:4549]	334.7266902	288.0399299	355.2195936	243.695279	411.816079	250.2837182	632.7271252	598.6024098	580.8344043	708.0506803	297.2163377	716.4404951
ENSG00000106799	0.885614939	0.039304424	TGFBR1	transforming growth factor beta receptor 1 [Source:HGNC Symbol;Acc:HGNC:11772]	1035.738538	1072.02831	704.5515696	778.2002576	822.6983346	610.6922723	1211.220497	996.5559672	1951.322832	1474.39469	2791.558234	1025.99686
ENSG00000161671	0.884476923	0.049302073	EMC10	ER membrane protein complex subunit 10 [Source:HGNC Symbol;Acc:HGNC:27609]	823.1068998	468.8770287	874.6382995	378.5400001	878.7277331	365.4142285	1550.181457	989.0316352	825.6271517	1354.964454	1426.354004	989.4989479
ENSG00000163866	0.877976846	0.045404296	SMIM12	small integral membrane protein 12 [Source:HGNC Symbol;Acc:HGNC:25154]	196.5937284	204.6599502	228.3087259	107.2259228	203.5734812	407.1281815	419.1817204	413.0022213	523.8038359	336.963878	382.5416021	436.6231696
ENSG00000116001	0.869618127	0.049531584	TIA1	TIA1 cytotoxic granule associated RNA binding protein [Source:HGNC Symbol;Acc:HGNC:11802]	390.0833454	439.6398929	204.7582556	288.3727468	277.3455226	307.0146943	818.0257833	678.8619508	553.6352101	260.1872982	679.7579399	558.2828763
ENSG00000112473	0.867382441	0.028866017	SLC39A7	solute carrier family 39 member 7 [Source:HGNC Symbol;Acc:HGNC:4927]	946.754008	777.4912393	962.2983834	1162.426481	369.7940301	702.462969	2071.051465	1371.100492	1638.970796	1138.141706	1581.361567	1319.331931
ENSG00000145494	0.867123352	0.013592193	NDUFS6	NADH:ubiquinone oxidoreductase subunit S6 [Source:HGNC Symbol;Acc:HGNC:7713]	1096.268712	688.6969752	666.6091453	757.8923177	759.1983497	594.0066911	954.7400371	1301.70943	1159.914022	2262.065527	1514.523443	1236.873685
ENSG00000070081	0.863820662	0.040571665	NUCB2	nucleobindin 2 [Source:HGNC Symbol;Acc:HGNC:8044]	4757.050876	1670.848165	3785.08392	3944.61425	1941.418658	2275.913277	5775.894757	5509.483074	5750.436081	7416.048892	5463.661098	4085.062596
ENSG00000100632	0.860980148	0.014258969	ERH	ERH mRNA splicing and mitosis factor [Source:HGNC Symbol;Acc:HGNC:3447]	5373.734361	2334.639432	4527.577914	4061.587983	2681.940542	2472.803135	5135.258543	6723.408631	7349.046783	7718.889846	6835.975768	5689.61895
ENSG00000196141	0.85912476	0.011239654	SPATS2L	spermatogenesis associated serine rich 2 like [Source:HGNC Symbol;Acc:HGNC:24574]	838.6274573	413.6513278	658.1048088	675.0359229	960.9041843	996.1291983	1904.960595	1374.444639	1366.978855	1286.718606	1153.313157	1244.984332
ENSG00000174851	0.851079043	0.00038074	YIF1A	Yip1 interacting factor homolog A, membrane trafficking protein [Source:HGNC Symbol;Acc:HGNC:16688]	405.6039029	473.2084562	561.9403884	558.0621889	517.3381128	714.1428758	782.9998174	929.6730163	1013.389331	904.2574953	1015.370647	1211.189969
ENSG00000067225	0.849513844	0.005537752	PKM	pyruvate kinase M1/2 [Source:HGNC Symbol;Acc:HGNC:9021]	2942.697703	3000.596412	3781.813021	2156.703219	4107.888733	3023.427315	4182.778245	5946.730364	6055.76897	8129.075832	5904.508298	4370.28702
ENSG00000184164	0.844415754	0.022072957	CRELD2	cysteine rich with EGF like domains 2 [Source:HGNC Symbol;Acc:HGNC:28150]	1119.549548	802.3969475	600.5369925	765.2031761	516.4042895	989.4549658	1424.765902	1649.500775	914.243881	1775.813855	1801.785167	1150.360116
ENSG00000186575	0.843948526	0.003030109	NF2	neurofibromin 2 [Source:HGNC Symbol;Acc:HGNC:7773]	192.4549131	148.3513924	219.1502097	145.4048498	150.3455526	141.8274403	277.9479871	270.0399139	296.5589557	241.7040475	348.4114964	381.2004144
ENSG00000132664	0.843182159	0.022941365	POLR3F	RNA polymerase III subunit F [Source:HGNC Symbol;Acc:HGNC:15763]	159.8617423	173.2571007	160.9282137	195.7685408	158.7499624	221.9182301	343.4804394	229.9101434	353.589524	213.9791714	511.9515865	291.9832961
ENSG00000165458	0.842040344	0.035597641	INPPL1	inositol polyphosphate phosphatase like 1 [Source:HGNC Symbol;Acc:HGNC:6080]	2174.430107	1605.876752	1106.872104	769.2647641	1075.764451	1865.447979	2858.570762	2522.323283	1706.530085	2726.279477	2800.090761	3023.919599
ENSG00000014914	0.838443712	0.041076239	MTMR11	myotubularin related protein 11 [Source:HGNC Symbol;Acc:HGNC:24307]	319.2061327	133.1913961	266.2511503	212.8272103	243.7278835	340.3858567	560.4154537	520.0149426	416.761846	560.1846748	410.983357	279.8173254
ENSG00000105698	0.836883898	0.036001912	USF2	upstream transcription factor 2, c-fos interacting [Source:HGNC Symbol;Acc:HGNC:12594]	1447.033312	837.0483676	977.3445172	642.543219	858.1836204	672.4289228	1944.50604	1433.803258	1336.270087	2561.352009	1419.243565	1157.118988
ENSG00000128595	0.829873802	0.000698078	CALU	calumenin [Source:HGNC Symbol;Acc:HGNC:1458]	2937.006832	3341.696329	2807.739403	2380.090558	2394.322963	1745.311795	5168.024769	3830.721008	4761.613764	4534.083573	4138.275324	5500.370518
ENSG00000092841	0.810340406	0.049665674	MYL6	myosin light chain 6 [Source:HGNC Symbol;Acc:HGNC:7587]	4724.975057	2537.133668	4698.973003	3162.352404	3922.057895	2112.394581	4430.219746	6318.766778	6136.489159	9639.726129	6853.040821	4267.552156
ENSG00000127884	0.809449072	0.039683641	ECHS1	enoyl-CoA hydratase, short chain 1 [Source:HGNC Symbol;Acc:HGNC:3151]	1411.336029	930.1740592	1225.932815	819.6284551	870.3233234	522.2586919	1756.947642	1520.751094	1424.009423	2597.607616	1571.406953	1401.790176
ENSG00000069188	0.806352417	0.025500113	SDK2	sidekick cell adhesion molecule 2 [Source:HGNC Symbol;Acc:HGNC:19308]	895.0188163	662.7084101	886.4135347	476.0181117	832.0365677	523.92725	1012.3634	867.8062868	1190.622789	1342.168358	1837.33736	1323.387254
ENSG00000139180	0.806094499	0.03373113	NDUFA9	NADH:ubiquinone oxidoreductase subunit A9 [Source:HGNC Symbol;Acc:HGNC:7693]	319.7234847	364.9227683	205.4124353	239.633691	211.0440677	161.8501377	475.6752138	479.8851721	607.1562051	393.1245243	328.502268	378.4968653
ENSG00000063587	0.805313735	0.01361993	ZNF275	zinc finger protein 275 [Source:HGNC Symbol;Acc:HGNC:13069]	474.4117078	273.9627904	449.4214748	365.5429185	296.0219887	270.3064156	595.4414196	581.0456352	483.4437413	538.857847	759.3948533	812.4164859
ENSG00000156113	0.804870142	0.025875923	KCNMA1	potassium calcium-activated channel subfamily M alpha 1 [Source:HGNC Symbol;Acc:HGNC:6284]	4030.171433	2839.250737	3700.040555	3333.751417	3415.925662	6268.772861	7846.946222	6966.695364	5046.766606	10322.89551	5940.060491	5555.793273
ENSG00000159692	0.786098472	0.012840994	CTBP1	C-terminal binding protein 1 [Source:HGNC Symbol;Acc:HGNC:2494]	2257.723765	1099.099732	1223.970276	1289.148026	1350.308504	1069.545756	2430.350083	2310.805951	1763.560653	2822.250202	2599.576389	2507.541733
ENSG00000189171	0.759370533	0.04969474	S100A13	S100 calcium binding protein A13 [Source:HGNC Symbol;Acc:HGNC:10490]	6958.383282	4259.958963	7216.910786	6457.924894	3668.057955	9045.253574	11874.9323	9897.004647	8667.769003	14311.72319	12106.23293	7549.660688
ENSG00000140859	0.756547049	0.020252688	KIFC3	kinesin family member C3 [Source:HGNC Symbol;Acc:HGNC:6326]	620.3049484	655.1284119	552.7818722	733.5227898	987.9850602	832.6105024	1168.285442	1106.076799	877.3933599	1293.827548	1171.800298	1850.579316
ENSG00000115419	0.747520683	0.034784878	GLS	glutaminase [Source:HGNC Symbol;Acc:HGNC:4331]	1884.195681	985.3997601	1290.696608	1034.080301	1337.234978	1828.739701	3424.635565	2258.135627	2479.513635	2138.369926	2234.09984	1641.054266
ENSG00000180304	0.739703613	0.03051015	OAZ2	ornithine decarboxylase antizyme 2 [Source:HGNC Symbol;Acc:HGNC:8096]	762.0593736	724.4312522	805.2952481	549.1266954	564.0292782	926.0497572	1359.233449	1551.684459	1044.098098	745.0171817	1542.965198	1055.735899
ENSG00000011009	0.732871997	0.009597336	LYPLA2	lysophospholipase 2 [Source:HGNC Symbol;Acc:HGNC:6738]	489.4149134	468.8770287	612.9664074	458.1471245	606.0513271	397.1168328	1169.415312	733.2043483	658.0450199	747.1498644	954.2208738	820.527133
ENSG00000102225	0.72262488	0.038074343	CDK16	cyclin dependent kinase 16 [Source:HGNC Symbol;Acc:HGNC:8749]	244.1901048	197.079952	212.6084124	142.967897	200.7720113	166.8558121	289.2466858	338.5949385	207.9422263	299.2864823	379.6974267	431.2160716
ENSG00000175166	0.713741949	0.049665674	PSMD2	proteasome 26S subunit, non-ATPase 2 [Source:HGNC Symbol;Acc:HGNC:9559]	579.9514989	639.9684156	711.0933669	378.5400001	352.0513872	802.5764562	1167.155572	856.9378073	894.9412271	1091.222685	878.8502235	842.1555253
ENSG00000183087	0.693398475	0.024353692	GAS6	growth arrest specific 6 [Source:HGNC Symbol;Acc:HGNC:4168]	3673.19861	3377.430606	1952.726495	2205.442275	2840.690504	1997.264071	4631.336582	4858.21034	4107.955711	4810.621439	4471.043856	3260.48014
ENSG00000175550	0.681856363	0.049604308	DRAP1	DR1 associated protein 1 [Source:HGNC Symbol;Acc:HGNC:3019]	679.8004188	482.9541681	319.2397084	291.6220172	384.735203	438.8307858	650.8050431	805.9395573	672.9607071	767.7657979	634.2511322	670.4801614
ENSG00000090615	0.681003668	0.03263745	GOLGA3	golgin A3 [Source:HGNC Symbol;Acc:HGNC:4426]	4903.461469	2580.447943	3474.348548	2774.87691	2481.16853	2537.876902	4314.97302	5307.162147	4773.897271	6136.439229	5712.526453	4051.268233
ENSG00000140526	0.67663953	0.037578715	ABHD2	abhydrolase domain containing 2 [Source:HGNC Symbol;Acc:HGNC:18717]	1049.707039	1085.022593	1072.854758	1258.279957	1975.036297	1076.219988	2411.142295	2395.245676	1443.312077	1862.542954	2121.754909	1873.559483
ENSG00000157916	0.659764952	0.036311331	RER1	retention in endoplasmic reticulum sorting receptor 1 [Source:HGNC Symbol;Acc:HGNC:30309]	1621.380908	1122.922584	1710.679995	1495.476696	1274.668816	799.23934	1646.220395	2416.982635	2383.877759	1952.115631	2320.847192	2056.049043
ENSG00000196465	0.601839207	0.004761356	MYL6B	myosin light chain 6B [Source:HGNC Symbol;Acc:HGNC:29823]	882.0850183	895.5226391	788.2865751	907.3587555	860.051267	690.7830621	1006.714051	1167.943529	1181.848856	1315.154376	1405.022687	1581.576187
ENSG00000105221	0.586027507	0.016748981	AKT2	AKT serine/threonine kinase 2 [Source:HGNC Symbol;Acc:HGNC:392]	2368.954428	1756.393858	2109.075451	2272.864636	2057.212748	2325.970021	3555.70047	3408.522381	2140.839798	3577.219903	3742.934933	3002.291207
ENSG00000094916	0.561189207	0.049493676	CBX5	chromobox 5 [Source:HGNC Symbol;Acc:HGNC:1555]	2344.638887	2265.336591	1846.749379	2259.867554	2768.786109	2038.978024	3091.323955	4354.916135	3786.829741	2247.136747	3589.349457	2979.31104
ENSG00000100387	0.561114111	0.04146581	RBX1	ring-box 1 [Source:HGNC Symbol;Acc:HGNC:9928]	581.5035546	461.2970305	438.3004194	502.0122748	687.2939549	632.3835279	743.4543721	927.1649057	987.9449233	820.3719729	773.6157307	635.3340239
ENSG00000139168	0.553370772	0.025114236	ZCRB1	zinc finger CCHC-type and RNA binding motif containing 1 [Source:HGNC Symbol;Acc:HGNC:29620]	1584.648922	935.5883436	1232.474612	1519.846223	1655.668726	1443.302775	1851.856711	2280.708623	2032.043022	2266.330892	1979.546135	1919.519817
ENSG00000148358	0.552643851	0.004761356	GPR107	G protein-coupled receptor 107 [Source:HGNC Symbol;Acc:HGNC:17830]	1597.065368	1081.774022	1549.751781	1672.561932	1575.359921	1520.056448	2214.544938	2194.596824	2183.832073	2021.072374	2090.468978	2530.5219
ENSG00000175155	0.535255901	0.038074343	YPEL2	yippee like 2 [Source:HGNC Symbol;Acc:HGNC:18326]	985.5554017	724.4312522	1121.918238	790.3850216	765.7351128	987.7864077	1271.1036	1275.792287	1151.140088	1194.302352	1695.128586	1236.873685
ENSG00000163848	-0.523078415	0.000705217	ZNF148	zinc finger protein 148 [Source:HGNC Symbol;Acc:HGNC:12933]	1792.624392	1788.879564	1859.178794	1796.034206	1667.808429	1439.965658	1160.376353	1237.33459	1346.798807	1231.979748	1059.455367	1151.71189
ENSG00000105700	-0.575014256	0.044716707	KXD1	KxDL motif containing 1 [Source:HGNC Symbol;Acc:HGNC:28420]	1910.580629	1180.313998	1898.429578	2057.600472	1995.58041	1555.096169	1379.571107	1247.367033	1064.278146	1196.435035	868.8956093	1324.739029
ENSG00000141867	-0.628745377	0.011805122	BRD4	bromodomain containing 4 [Source:HGNC Symbol;Acc:HGNC:13575]	2926.142442	3814.904785	3111.932978	3256.581245	4345.079854	4521.792508	2944.440872	2123.533688	1948.690652	2305.430076	2168.683804	2656.23693
ENSG00000138398	-0.632608684	7.34E-05	PPIG	peptidylprolyl isomerase G [Source:HGNC Symbol;Acc:HGNC:14650]	4586.842095	6040.175672	6010.603363	5094.855966	4930.587068	5935.061237	3653.999148	3824.86875	3457.807231	3026.276853	3583.661106	3430.803729
ENSG00000160049	-0.635563555	0.039684384	DFFA	DNA fragmentation factor subunit alpha [Source:HGNC Symbol;Acc:HGNC:2772]	916.2302449	1113.176872	1030.987255	1120.998283	877.7939098	927.7183153	494.8830015	748.2530123	590.4857312	496.2041916	543.2375168	958.408134
ENSG00000108107	-0.646629462	0.039114652	RPL28	ribosomal protein L28 [Source:HGNC Symbol;Acc:HGNC:10330]	4456.469412	4601.05888	6770.76021	7361.222061	6927.101301	3824.335214	2883.427899	3650.137041	3181.428323	4266.076438	3909.319198	3648.439427
ENSG00000065548	-0.646963664	0.008300241	ZC3H15	zinc finger CCCH-type containing 15 [Source:HGNC Symbol;Acc:HGNC:29528]	2317.219236	2643.253642	2570.272161	2763.504464	1910.602489	2893.279782	1702.713889	1386.985193	1149.385301	1709.700689	1744.901657	1906.002072
ENSG00000144560	-0.651394194	0.034404547	VGLL4	vestigial like family member 4 [Source:HGNC Symbol;Acc:HGNC:28966]	3692.340631	2301.070868	2843.719288	3185.097297	3913.653485	4763.733436	1883.493067	2132.730094	1958.341979	2842.155241	2386.263228	1885.725454
ENSG00000124795	-0.657024305	0.007900449	DEK	DEK proto-oncogene [Source:HGNC Symbol;Acc:HGNC:2768]	2275.313731	3953.510466	3058.29024	3855.259314	3182.469835	3847.695027	1868.804759	2333.378947	2075.91269	2223.677237	1796.096816	2430.490585
ENSG00000197958	-0.664700493	0.0261975	RPL12	ribosomal protein L12 [Source:HGNC Symbol;Acc:HGNC:10302]	16193.63235	14938.01065	19303.53548	23888.63588	16102.84913	12507.51168	8664.972006	13926.70243	13111.76637	10172.18593	9334.583927	9302.91224
ENSG00000196498	-0.686635744	0.00015286	NCOR2	nuclear receptor corepressor 2 [Source:HGNC Symbol;Acc:HGNC:7673]	4965.026347	4305.438952	5655.383769	3964.922189	5366.682553	5180.872966	2767.051303	3041.502188	2805.903965	3560.869335	2778.759445	3278.053209
ENSG00000272886	-0.692605434	0.048197906	DCP1A	decapping mRNA 1A [Source:HGNC Symbol;Acc:HGNC:18714]	1030.565018	1667.599594	1352.843682	934.1652362	1720.102534	1603.484354	971.6880851	747.4169754	742.2747825	881.5088791	595.8547632	1155.767214
ENSG00000153046	-0.692785823	0.04289846	CDYL	chromodomain Y like [Source:HGNC Symbol;Acc:HGNC:1811]	512.1783977	687.6141183	282.6056435	402.0972104	554.6910452	502.2359944	336.7012202	292.6129098	272.8693349	334.1203009	265.9304074	300.0939432
ENSG00000124422	-0.696828333	0.009075148	USP22	ubiquitin specific peptidase 22 [Source:HGNC Symbol;Acc:HGNC:12621]	2686.091153	2752.622187	2740.358891	3018.572189	3655.918252	2494.494391	1767.116471	2034.077742	2305.78975	1420.366726	1874.311642	1238.225459
ENSG00000160741	-0.731353023	0.026258172	CRTC2	CREB regulated transcription coactivator 2 [Source:HGNC Symbol;Acc:HGNC:27301]	411.8121259	528.434157	582.2199601	570.2469529	617.2572068	757.525387	419.1817204	263.3516188	391.3174385	357.5798114	408.1391815	228.4498937
ENSG00000146677	-0.738372607	0.047017734	AC004453.1	ribosomal protein L32 (RPL32) pseudogene	205.388711	220.9028034	256.4384543	235.572103	186.7646617	178.535719	105.0778976	204.8290369	128.9768239	102.3687731	118.0332824	101.3830889
ENSG00000064419	-0.741881605	0.008445661	TNPO3	transportin 3 [Source:HGNC Symbol;Acc:HGNC:17103]	1851.602511	2134.310909	1569.377173	2356.533348	2068.418628	2289.261742	1062.077674	1081.831729	1018.653691	1010.891634	1271.34644	1843.820444
ENSG00000123908	-0.760808871	0.013987836	AGO2	argonaute RISC catalytic component 2 [Source:HGNC Symbol;Acc:HGNC:3263]	1456.345646	1749.896717	1360.03966	1849.647168	2004.918643	2407.729369	1532.103539	1185.500303	894.0638338	837.4334351	991.195155	894.8747316
ENSG00000161016	-0.762365057	0.015311975	RPL8	ribosomal protein L8 [Source:HGNC Symbol;Acc:HGNC:10368]	34960.05579	31617.25516	33024.95533	58610.33924	27824.1993	33169.26689	16786.47661	22310.48032	22932.43025	26401.19093	23181.45225	16515.98107
ENSG00000109332	-0.76257062	0.028562316	UBE2D3	ubiquitin conjugating enzyme E2 D3 [Source:HGNC Symbol;Acc:HGNC:12476]	7634.044886	9774.949048	12615.20192	13979.17352	6891.616016	10655.41216	3940.986094	5982.679951	5535.474708	8590.446205	5827.71556	6035.673227
ENSG00000088205	-0.767463655	0.020731075	DDX18	DEAD-box helicase 18 [Source:HGNC Symbol;Acc:HGNC:2741]	1315.625925	3141.367807	2483.266257	2848.797812	2066.550981	2472.803135	1294.830867	1111.929057	1140.611368	1527.000865	1551.497725	1712.698316
ENSG00000177951	-0.776358227	0.029777279	BET1L	Bet1 golgi vesicular membrane trafficking protein like [Source:HGNC Symbol;Acc:HGNC:19348]	2053.88711	1278.853974	3052.402622	2810.618885	2270.124463	1336.515055	1142.298435	1422.098742	1186.235823	1258.282835	1067.987893	1319.331931
ENSG00000102119	-0.782383271	0.028893481	EMD	emerin [Source:HGNC Symbol;Acc:HGNC:3331]	6296.172829	3406.667742	5794.724052	5422.219958	3697.006478	6297.138349	2637.116268	3848.277783	3223.543204	3088.124654	3296.399382	1681.607502
ENSG00000143575	-0.7841758	0.02076158	HAX1	HCLS1 associated protein X-1 [Source:HGNC Symbol;Acc:HGNC:16915]	3063.2407	3126.20781	3907.41553	3834.139056	2359.7715	1917.173281	1454.142518	2019.029078	1738.116246	2431.25836	1473.282899	1350.422744
ENSG00000180902	-0.7865479	0.042840933	D2HGDH	D-2-hydroxyglutarate dehydrogenase [Source:HGNC Symbol;Acc:HGNC:28358]	573.7432759	1487.845352	825.5748198	843.997983	793.7498121	1419.942961	559.2855839	482.3932828	589.6083379	473.4555754	644.2057464	652.9070927
ENSG00000166295	-0.794041263	0.000263777	ANAPC16	anaphase promoting complex subunit 16 [Source:HGNC Symbol;Acc:HGNC:26976]	3651.46983	3413.164883	3511.636793	4332.902061	4300.256335	5409.465429	2132.064438	2501.422361	2705.003729	2623.910704	1902.753397	2253.408123
ENSG00000080371	-0.794314024	0.002928937	RAB21	RAB21, member RAS oncogene family [Source:HGNC Symbol;Acc:HGNC:18263]	3447.633174	3154.362089	4626.359053	5107.04073	3620.432966	5688.114635	1980.661876	2370.16457	2362.820318	2249.26943	2750.31769	2969.848618
ENSG00000143578	-0.802961498	0.048654479	CREB3L4	cAMP responsive element binding protein 3 like 4 [Source:HGNC Symbol;Acc:HGNC:18854]	360.0769342	856.5397914	732.6812981	644.1678542	868.4556768	640.7263185	320.8830421	386.249041	361.4860643	319.1915215	621.4523425	310.9081394
ENSG00000105821	-0.803349729	0.048197906	DNAJC2	DnaJ heat shock protein family (Hsp40) member C2 [Source:HGNC Symbol;Acc:HGNC:13192]	752.2296872	1168.402573	1290.042428	1305.394378	1041.212989	1903.824816	573.9738921	622.8474795	486.9533148	601.4165417	1045.234489	886.7640844
ENSG00000114779	-0.804768597	0.049405775	ABHD14B	abhydrolase domain containing 14B [Source:HGNC Symbol;Acc:HGNC:28235]	587.7117776	734.1769641	969.4943605	1116.936695	660.213079	785.890875	789.7790366	371.200377	329.02251	501.8913457	372.586988	375.7933163
ENSG00000164022	-0.81204141	0.039304424	AIMP1	aminoacyl tRNA synthetase complex interacting multifunctional protein 1 [Source:HGNC Symbol;Acc:HGNC:10648]	1318.730036	1637.279601	2807.085223	2335.41309	1893.793669	1608.490029	958.1296467	1401.19782	1094.986913	1037.905616	1441.996969	585.3183667
ENSG00000126561	-0.817135773	0.023349765	STAT5A	signal transducer and activator of transcription 5A [Source:HGNC Symbol;Acc:HGNC:11366]	941.5804888	908.5169216	1022.482919	1231.473477	1354.043797	842.6218511	822.5452628	774.1701557	543.1064898	598.5729647	452.2239014	341.9989533
ENSG00000104765	-0.825468815	0.007074717	BNIP3L	BCL2 interacting protein 3 like [Source:HGNC Symbol;Acc:HGNC:1085]	4224.695754	5518.238656	4978.961928	7926.595109	6155.763249	5943.404027	2272.168301	3558.172983	3480.619459	3617.740875	4183.782132	2312.886202
ENSG00000136152	-0.827674666	0.040482138	COG3	component of oligomeric golgi complex 3 [Source:HGNC Symbol;Acc:HGNC:18619]	554.083903	1185.728283	1049.304288	686.4083692	1106.58062	1109.591151	712.9478857	357.8237869	393.0722252	715.1596229	469.2889543	510.9707682
ENSG00000169871	-0.828801145	0.028562316	TRIM56	tripartite motif containing 56 [Source:HGNC Symbol;Acc:HGNC:19028]	3149.121118	5796.532874	2306.637729	3055.938799	3265.580109	3872.723399	2769.311043	2227.202262	1597.733308	1330.083155	1793.252641	2199.337142
ENSG00000167526	-0.829799008	0.031830345	RPL13	ribosomal protein L13 [Source:HGNC Symbol;Acc:HGNC:10303]	33936.21634	23206.70578	38735.94438	57583.56979	31462.3749	25031.70893	13794.5812	18658.6712	21905.00262	27182.46372	20614.58388	14380.17733
ENSG00000125651	-0.830040183	0.013601529	GTF2F1	general transcription factor IIF subunit 1 [Source:HGNC Symbol;Acc:HGNC:4652]	1091.095193	1983.793803	1490.875606	2513.310644	1977.837767	2060.66928	1239.467243	698.926836	908.9795209	1050.701712	1040.968226	1247.687881
ENSG00000213639	-0.831396542	0.038803482	PPP1CB	protein phosphatase 1 catalytic subunit beta [Source:HGNC Symbol;Acc:HGNC:9282]	4254.702165	2971.359276	6359.281159	6781.227297	4488.888643	5062.405339	1926.428122	3334.951135	3294.612066	3120.114895	3356.127067	1539.671177
ENSG00000136942	-0.832757671	0.004621193	RPL35	ribosomal protein L35 [Source:HGNC Symbol;Acc:HGNC:10344]	15951.51165	17846.56423	19276.71412	27831.6255	18839.88525	15165.52476	9114.660212	10745.58209	11772.8641	14056.51215	11086.59602	7176.570921
ENSG00000198815	-0.838030851	0.019858941	FOXJ3	forkhead box J3 [Source:HGNC Symbol;Acc:HGNC:29178]	836.0406977	1100.182589	1042.108311	1337.074764	774.1395226	966.0951521	403.3635423	680.5340246	571.1830773	729.377508	314.2813906	644.7964456
ENSG00000110048	-0.838375698	0.045078938	OSBP	oxysterol binding protein [Source:HGNC Symbol;Acc:HGNC:8503]	668.9360286	1227.959701	1025.099638	1155.92794	759.1983497	1585.130215	816.8959134	669.6655451	556.2673902	678.1931215	332.7685312	478.5281797
ENSG00000114391	-0.840766104	0.047575125	RPL24	ribosomal protein L24 [Source:HGNC Symbol;Acc:HGNC:10325]	25261.2594	17023.593	30970.1768	42195.83756	19335.74542	18814.66137	9633.270481	14478.48678	17259.20478	20158.82845	13216.88346	9665.187811
ENSG00000145191	-0.849926058	0.012703461	EIF2B5	eukaryotic translation initiation factor 2B subunit epsilon [Source:HGNC Symbol;Acc:HGNC:3261]	1254.578399	3239.907783	1557.601938	1779.787854	2040.403929	2289.261742	1232.688024	1149.550717	1021.285871	839.5661179	1238.638422	1188.209802
ENSG00000099995	-0.851014262	0.049217018	SF3A1	splicing factor 3a subunit 1 [Source:HGNC Symbol;Acc:HGNC:10765]	2789.561536	1718.493867	3722.936846	4832.477383	3754.903523	2287.593184	1246.246463	2455.440332	1459.982551	2276.994306	1693.706499	1284.185793
ENSG00000074054	-0.851945977	0.002289235	CLASP1	cytoplasmic linker associated protein 1 [Source:HGNC Symbol;Acc:HGNC:17088]	943.6498965	1409.879657	1155.281404	836.6871246	989.8527068	1117.933941	587.5323305	580.2095983	432.5549264	791.9362026	671.2254134	479.8799542
ENSG00000115866	-0.851952162	0.005582314	DARS1	aspartyl-tRNA synthetase 1 [Source:HGNC Symbol;Acc:HGNC:2678]	4101.048645	9334.226299	9077.397939	10579.62438	9191.622824	9452.381756	4129.674362	5027.925828	5331.042055	5096.400931	4343.055959	4454.09704
ENSG00000158793	-0.852589796	0.00448362	NIT1	nitrilase 1 [Source:HGNC Symbol;Acc:HGNC:7828]	319.7234847	415.8170416	475.588664	449.211631	589.2425076	563.9726449	204.5064458	332.7426803	283.3980553	260.8981924	207.6248101	250.078286
ENSG00000100941	-0.859173261	0.035075729	PNN	pinin, desmosome associated protein [Source:HGNC Symbol;Acc:HGNC:9162]	2274.796379	3690.376244	2804.468504	4661.07837	2109.506854	4386.6393	2927.492824	1900.31184	1477.530418	1387.66559	1407.866863	1714.05009
ENSG00000247556	-0.864302324	0.001787572	OIP5-AS1	OIP5 antisense RNA 1 [Source:HGNC Symbol;Acc:HGNC:43563]	2074.581187	2163.548045	2797.926707	3124.985794	2633.38173	2993.393269	2072.181335	1470.588881	1474.020845	1006.626268	1217.307106	1358.533392
ENSG00000097007	-0.865747512	0.010363136	ABL1	ABL proto-oncogene 1, non-receptor tyrosine kinase [Source:HGNC Symbol;Acc:HGNC:76]	1587.235681	1896.082395	2381.214219	2186.75897	1994.646587	1546.753378	544.5972756	1116.109242	1197.641936	1002.360903	951.3766983	1477.489549
ENSG00000164329	-0.867055842	0.044175036	TENT2	terminal nucleotidyltransferase 2 [Source:HGNC Symbol;Acc:HGNC:26776]	351.2819516	556.5884359	483.4388208	390.724764	658.3454324	343.7229729	331.0518709	261.6795451	254.4440744	147.8660055	160.6959147	346.0542769
ENSG00000147548	-0.872346439	0.0499106	NSD3	nuclear receptor binding SET domain protein 3 [Source:HGNC Symbol;Acc:HGNC:12767]	1781.24265	4078.039007	3026.889613	3221.651588	2585.756741	4319.896975	2522.999412	926.3288688	1952.200226	1070.606752	1878.577905	1849.227542
ENSG00000083896	-0.882306157	0.015842955	YTHDC1	YTH domain containing 1 [Source:HGNC Symbol;Acc:HGNC:30626]	3290.358192	5327.655846	5771.827761	5675.663048	4181.660775	9914.572355	3264.194044	2896.867807	2862.934533	2690.02387	2714.765496	3852.557379
ENSG00000060491	-0.883124027	0.015311975	OGFR	opioid growth factor receptor [Source:HGNC Symbol;Acc:HGNC:15768]	638.9296174	947.4997693	1344.993526	1077.133133	766.6689361	1553.427611	515.2206591	629.5357746	523.8038359	703.7853147	399.606655	609.6503081
ENSG00000185122	-0.885578682	0.012986219	HSF1	heat shock transcription factor 1 [Source:HGNC Symbol;Acc:HGNC:5224]	1393.746064	1070.945454	1486.296347	1424.805065	683.5586617	1720.283423	517.4803988	603.6186311	980.9257764	674.6386502	703.9334315	674.535485
ENSG00000101158	-0.887697604	0.030562824	NELFCD	negative elongation factor complex member C/D [Source:HGNC Symbol;Acc:HGNC:15934]	437.1623698	1063.365455	467.0843275	1090.130215	973.9777106	1084.562779	406.7531519	407.986	400.0913721	558.051992	487.7760949	456.8997874
ENSG00000148737	-0.891800751	0.040802251	TCF7L2	transcription factor 7 like 2 [Source:HGNC Symbol;Acc:HGNC:11641]	2849.057006	3909.113334	2399.531251	1760.292232	1871.38191	5644.732124	1528.713929	1981.407418	1501.220039	1283.164134	1660.998481	1797.86011
ENSG00000133104	-0.893155848	0.000225832	SPART	spartin [Source:HGNC Symbol;Acc:HGNC:18514]	2112.865229	2680.070776	2269.349485	1842.336309	1434.352602	2552.893925	1092.584161	1297.529246	1102.883453	1342.168358	1018.214822	1034.107507
ENSG00000101216	-0.8992083	0.002091404	GMEB2	glucocorticoid modulatory element binding protein 2 [Source:HGNC Symbol;Acc:HGNC:4371]	821.5548441	906.3512079	928.9352172	1091.75485	910.4777256	784.2223169	369.4674463	555.9645287	398.3365854	712.3160458	345.5673209	505.5636701
ENSG00000136770	-0.902691271	0.038703907	DNAJC1	DnaJ heat shock protein family (Hsp40) member C1 [Source:HGNC Symbol;Acc:HGNC:20090]	1513.254357	2296.739441	3772.000326	3403.61073	1245.720293	2084.029093	866.6101875	1540.815979	1398.565016	1487.190786	1140.514368	1081.419615
ENSG00000113615	-0.909027008	0.045316839	SEC24A	SEC24 homolog A, COPII coat complex component [Source:HGNC Symbol;Acc:HGNC:10703]	803.447527	1160.822574	1254.716723	1217.664077	685.4263083	677.4345972	323.1427818	604.454668	751.9261095	548.8103666	250.2874423	547.4686802
ENSG00000153113	-0.912946524	0.011731195	CAST	calpastatin [Source:HGNC Symbol;Acc:HGNC:1515]	1939.552337	4439.713205	3397.80952	3430.417211	4225.55047	6075.220119	2374.986459	1892.787508	2375.981219	2245.004065	1595.582445	1822.192052
ENSG00000179134	-0.914128962	0.043675063	SAMD4B	sterile alpha motif domain containing 4B [Source:HGNC Symbol;Acc:HGNC:25492]	669.4533805	1920.988104	1018.55784	912.2326611	1320.426158	1753.654585	853.0517491	479.8851721	627.3362523	422.2711888	679.7579399	888.115859
ENSG00000149100	-0.915882773	0.042465562	EIF3M	eukaryotic translation initiation factor 3 subunit M [Source:HGNC Symbol;Acc:HGNC:24460]	2463.112476	1587.468185	3687.61114	4583.095881	2096.433327	2567.910948	1021.402359	1753.169348	1773.21198	1888.135147	1560.030251	827.2860056
ENSG00000164346	-0.918627884	0.012513455	NSA2	NSA2 ribosome biogenesis factor [Source:HGNC Symbol;Acc:HGNC:30728]	6063.881818	2999.513555	5977.240197	6951.813993	3439.271245	4051.259118	2010.038492	2442.899779	2873.463254	3647.598434	2064.871399	2333.16282
ENSG00000113407	-0.918780404	0.028367481	TARS1	threonyl-tRNA synthetase 1 [Source:HGNC Symbol;Acc:HGNC:11572]	1429.443346	2492.736536	3200.901421	2769.190687	1227.043827	2304.278765	1064.337414	1148.71468	1572.288901	644.7810914	1298.366107	1246.336106
ENSG00000242247	-0.922853316	0.006607751	ARFGAP3	ADP ribosylation factor GTPase activating protein 3 [Source:HGNC Symbol;Acc:HGNC:661]	1889.886552	2211.193747	4210.300745	4386.515022	3050.800748	2673.03011	1193.142579	1427.114963	1698.633545	1681.975813	1662.420568	1930.334013
ENSG00000117143	-0.924809857	0.019514101	UAP1	UDP-N-acetylglucosamine pyrophosphorylase 1 [Source:HGNC Symbol;Acc:HGNC:12457]	1940.069688	3277.807773	1688.437884	1899.198541	2737.96994	1359.874869	679.0517897	1141.190348	1689.859611	1049.279924	1163.267772	962.4634575
ENSG00000105373	-0.926996377	0.029690124	NOP53	NOP53 ribosome biogenesis factor [Source:HGNC Symbol;Acc:HGNC:4333]	6743.164885	6702.884082	10644.81257	16105.82099	6061.447094	6225.39035	3762.466655	5056.351082	5709.198593	5698.528367	3041.845677	3821.466565
ENSG00000254531	-0.931494164	0.002832099	AP001816.1	novel transcript	521.4907322	377.9170508	509.60601	579.994764	725.5807106	448.8421346	202.2467061	384.5769672	301.8233158	253.7892499	253.1316178	243.3194134
ENSG00000144559	-0.936374289	0.028066307	TAMM41	TAM41 mitochondrial translocator assembly and maintenance homolog [Source:HGNC Symbol;Acc:HGNC:25187]	445.9573524	691.9455458	513.5310884	1093.379485	487.455767	520.5901338	385.2856244	280.0723565	476.4245944	247.3912015	312.8593029	221.6910211
ENSG00000134333	-0.941374027	0.029690124	LDHA	lactate dehydrogenase A [Source:HGNC Symbol;Acc:HGNC:6535]	11296.89646	9843.169032	21661.85341	20319.31236	15487.45957	11279.4529	4598.570356	8328.59945	9913.667574	11317.43658	6975.340366	4760.949856
ENSG00000081307	-0.942481168	0.018702635	UBA5	ubiquitin like modifier activating enzyme 5 [Source:HGNC Symbol;Acc:HGNC:23230]	737.7438335	1157.574004	1065.004601	1129.121459	654.6101391	1495.028076	294.8960351	633.715959	386.9304717	645.4919856	585.900149	642.0928965
ENSG00000112308	-0.946528645	0.025114236	C6orf62	chromosome 6 open reading frame 62 [Source:HGNC Symbol;Acc:HGNC:20998]	956.0663425	2788.356464	2199.352254	2198.943734	3260.910993	3130.215035	1042.869887	1070.96325	1710.039658	1197.145929	917.2465925	1458.564706
ENSG00000101294	-0.948041811	0.02388886	HM13	histocompatibility minor 13 [Source:HGNC Symbol;Acc:HGNC:16435]	2799.391222	5242.110152	6280.779592	5046.116911	2114.17597	7173.131363	1988.570965	2913.588545	2171.548566	2428.414783	2679.213303	2393.992673
ENSG00000127663	-0.94965495	0.026024621	KDM4B	lysine demethylase 4B [Source:HGNC Symbol;Acc:HGNC:29136]	741.8826489	1844.105265	1293.313327	1155.92794	859.1174437	1623.507052	754.7530708	429.722959	782.634877	766.3440094	713.8880456	367.6826692
ENSG00000257704	-0.953163499	0.030884447	INAFM1	InaF motif containing 1 [Source:HGNC Symbol;Acc:HGNC:27406]	424.7459238	370.3370527	467.7385072	571.0592705	268.9411128	822.5991537	169.48048	234.0903279	219.34834	320.61331	199.0922836	335.2400807
ENSG00000278311	-0.959734029	0.000384201	GGNBP2	gametogenetin binding protein 2 [Source:HGNC Symbol;Acc:HGNC:19357]	3119.114707	4337.924658	5686.784396	5419.783005	3692.337361	4735.367948	2217.934548	2183.728344	2633.057473	2355.903569	1562.874427	2791.414382
ENSG00000116584	-0.963352659	0.038394182	ARHGEF2	Rho/Rac guanine nucleotide exchange factor 2 [Source:HGNC Symbol;Acc:HGNC:682]	657.0369345	1089.35402	1310.322	988.5905152	780.6762858	490.5560876	692.6102281	543.4239754	469.4054476	359.0015999	372.586988	228.4498937
ENSG00000120686	-0.968630283	0.009221807	UFM1	ubiquitin fold modifier 1 [Source:HGNC Symbol;Acc:HGNC:20597]	1814.353173	2276.16516	3189.126186	3596.130001	2431.675895	1565.107518	724.2465844	1381.968971	1546.844494	1312.310799	1477.549162	1036.811056
ENSG00000223865	-0.972212858	0.0491232	HLA-DPB1	major histocompatibility complex, class II, DP beta 1 [Source:HGNC Symbol;Acc:HGNC:4940]	379.736307	192.7485245	702.5890305	383.4139056	289.4852256	375.4255772	195.4674869	223.2218484	178.9882454	135.0699089	288.6838113	135.1774519
ENSG00000166398	-0.972629792	0.007074717	KIAA0355	KIAA0355 [Source:HGNC Symbol;Acc:HGNC:29016]	2210.644741	3143.53352	2799.889246	2436.95279	3501.837406	5222.586919	1345.675011	1938.769537	1565.269754	1084.824637	1503.146742	2253.408123
ENSG00000205352	-0.972756573	0.036001912	PRR13	proline rich 13 [Source:HGNC Symbol;Acc:HGNC:24528]	1218.363764	2429.930837	4500.756545	3226.525494	4182.594598	3080.158292	2187.428061	1710.531467	1795.146814	1470.840218	954.2208738	1161.174312
ENSG00000116954	-0.974885302	0.016730135	RRAGC	Ras related GTP binding C [Source:HGNC Symbol;Acc:HGNC:19902]	358.0075265	269.6313629	393.162018	367.9798713	493.0587068	540.6128312	340.0908298	179.7479303	206.1874396	120.1411295	191.9818449	171.6753639
ENSG00000118058	-0.97794958	0.022393493	KMT2A	lysine methyltransferase 2A [Source:HGNC Symbol;Acc:HGNC:7132]	1652.939375	2551.210807	1875.533287	1691.245236	1893.793669	4114.664327	1656.389224	1021.637074	1243.266391	679.61491	883.1164867	1369.347588
ENSG00000163608	-0.980397352	0.04687394	NEPRO	nucleolus and neural progenitor protein [Source:HGNC Symbol;Acc:HGNC:24496]	425.2632757	710.3541127	933.5144753	1445.925322	762.9336429	777.5480844	605.6102484	575.193377	366.7504244	409.4750922	327.0801803	212.2285995
ENSG00000105856	-0.981965713	0.008810361	HBP1	HMG-box transcription factor 1 [Source:HGNC Symbol;Acc:HGNC:23200]	1092.647249	1638.362458	2432.894417	1637.632275	1891.926023	1890.476351	1112.921818	925.4928319	800.1827442	608.5254843	1282.723142	542.0615821
ENSG00000147416	-0.984175569	0.000623366	ATP6V1B2	ATPase H+ transporting V1 subunit B2 [Source:HGNC Symbol;Acc:HGNC:854]	1831.943138	1534.408198	2822.131357	2662.777082	2571.749391	2007.27542	1149.077654	1361.904086	817.7306114	1166.577476	876.006048	1345.015646
ENSG00000119523	-0.987238845	0.028023454	ALG2	ALG2 alpha-1,3/1,6-mannosyltransferase [Source:HGNC Symbol;Acc:HGNC:23159]	1200.256447	1181.396855	2538.217354	1917.069528	928.2203685	1309.818125	802.2076052	925.4928319	944.0752553	862.3147341	568.8350961	371.7379927
ENSG00000007047	-0.987619143	0.043745165	MARK4	microtubule affinity regulating kinase 4 [Source:HGNC Symbol;Acc:HGNC:13538]	212.6316379	370.3370527	421.9459261	324.9270387	294.1543421	248.61516	195.4674869	67.7189877	138.6281509	226.7752681	193.4039327	98.67953989
ENSG00000204438	-0.991045778	0.013592193	GPANK1	G-patch domain and ankyrin repeats 1 [Source:HGNC Symbol;Acc:HGNC:13920]	746.5388161	714.6855403	1420.224195	597.0534336	774.1395226	1126.276732	380.766145	565.9969713	588.7309445	489.095249	352.6777596	275.7620019
ENSG00000173473	-0.992860857	0.026114925	SMARCC1	SWI/SNF related, matrix associated, actin dependent regulator of chromatin subfamily c member 1 [Source:HGNC Symbol;Acc:HGNC:11104]	1174.906203	2909.636434	1466.016776	1636.00764	2214.095064	3380.498753	1314.038655	741.5647172	1094.986913	703.7853147	1507.413005	917.8548984
ENSG00000140386	-0.996078538	0.021997021	SCAPER	S-phase cyclin A associated protein in the ER [Source:HGNC Symbol;Acc:HGNC:13081]	1108.167806	2689.816488	1416.299116	963.4086697	1992.77894	2960.022107	854.181619	906.2639836	874.7611798	725.8230367	1240.06051	859.7285941
ENSG00000126261	-0.996483732	0.004212052	UBA2	ubiquitin like modifier activating enzyme 2 [Source:HGNC Symbol;Acc:HGNC:30661]	1400.988991	1401.216802	1351.535323	2744.821159	1608.97756	1686.91226	506.1817002	952.2460123	902.8377674	1064.208703	941.4220841	665.0730633
ENSG00000131375	-0.997198587	0.018863793	CAPN7	calpain 7 [Source:HGNC Symbol;Acc:HGNC:1484]	1062.640837	681.116977	1398.636264	1244.470558	1246.654117	1034.506035	518.6102687	804.2674836	770.35137	262.3199809	523.3282884	393.366385
ENSG00000166508	-1.000207244	0.038074343	MCM7	minichromosome maintenance complex component 7 [Source:HGNC Symbol;Acc:HGNC:6950]	384.3924743	708.188399	694.7388737	823.690043	549.0881053	211.9068814	332.1817407	214.8614795	298.3137424	219.6663255	365.4765493	214.9321485
ENSG00000130255	-1.003805424	2.80E-05	RPL36	ribosomal protein L36 [Source:HGNC Symbol;Acc:HGNC:13631]	16529.9111	19931.06372	24232.77975	30385.55202	18387.91476	16608.82754	9754.166557	10464.67369	11176.23662	11907.47881	10293.07106	8762.202432
ENSG00000166741	-1.004747205	0.036782928	NNMT	nicotinamide N-methyltransferase [Source:HGNC Symbol;Acc:HGNC:7861]	26396.84686	27966.94462	26991.45568	15824.7591	17130.05477	24144.03601	4335.310677	15763.47547	10495.37937	6333.356938	13423.08618	16905.29213
ENSG00000184863	-1.005917519	0.038133042	RBM33	RNA binding motif protein 33 [Source:HGNC Symbol;Acc:HGNC:27223]	425.7806276	1345.991101	493.9056965	451.6485838	920.749782	962.7580359	422.57133	539.243791	340.4286236	292.1775398	331.3464435	304.1492668
ENSG00000086102	-1.007417872	0.024296964	NFX1	nuclear transcription factor, X-box binding 1 [Source:HGNC Symbol;Acc:HGNC:7803]	1259.751918	3446.733446	1680.587727	1471.919485	1435.286425	2120.737372	714.0777556	869.4783606	1068.665112	655.4445052	703.9334315	1538.319403
ENSG00000129245	-1.009245588	0.018762806	FXR2	FMR1 autosomal homolog 2 [Source:HGNC Symbol;Acc:HGNC:4024]	1187.322649	1317.836822	2007.023413	2393.899957	1379.257026	1616.832819	884.6881054	905.4279467	1241.511604	859.4711571	540.3933413	381.2004144
ENSG00000144320	-1.010122639	0.024029275	LNPK	lunapark, ER junction formation factor [Source:HGNC Symbol;Acc:HGNC:21610]	1872.296587	2150.553762	3265.011034	3757.781202	1418.477605	3377.161637	751.3634612	1833.428889	1421.377243	1508.517614	1369.470494	800.2505152
ENSG00000081019	-1.01387791	0.022564038	RSBN1	round spermatid basic protein 1 [Source:HGNC Symbol;Acc:HGNC:25642]	1497.216448	3903.699049	2030.573883	2176.198842	1679.948132	4164.72107	875.6491465	1193.024635	1188.868003	1091.933579	1195.97579	1933.037562
ENSG00000128692	-1.018507529	0.003405317	EIF2S2P4	eukaryotic translation initiation factor 2 subunit 2 beta pseudogene 4 [Source:HGNC Symbol;Acc:HGNC:37626]	170.2087807	216.5713758	237.4672421	251.0061374	152.2131993	293.6662293	120.8960757	108.6847951	103.5324165	135.7808031	69.68229928	100.0313144
ENSG00000214717	-1.019133956	0.03482324	ZBED1	zinc finger BED-type containing 1 [Source:HGNC Symbol;Acc:HGNC:447]	554.6012549	772.0769549	879.2175577	713.2148499	1567.889335	500.5674363	294.8960351	203.993	452.7349737	477.0100467	469.2889543	500.156572
ENSG00000096433	-1.022383433	0.027082854	ITPR3	inositol 1,4,5-trisphosphate receptor type 3 [Source:HGNC Symbol;Acc:HGNC:6182]	960.7225097	2290.242299	1472.558573	1820.403734	2858.433147	1603.484354	1219.129586	875.3306188	558.8995703	1194.302352	974.1301021	462.3068855
ENSG00000108799	-1.02557498	0.03785006	EZH1	enhancer of zeste 1 polycomb repressive complex 2 subunit [Source:HGNC Symbol;Acc:HGNC:3526]	328.5184672	637.8027018	621.4707439	635.2323606	541.6175188	1172.996359	407.8830218	240.7786229	214.0839798	295.0211168	213.313161	509.6189937
ENSG00000162434	-1.031245808	0.021216246	JAK1	Janus kinase 1 [Source:HGNC Symbol;Acc:HGNC:6190]	1117.997492	1878.756685	2333.459098	2905.660043	2582.021448	3539.011775	555.8959743	1578.437639	1480.162598	1080.559271	1031.013612	1131.435272
ENSG00000163602	-1.031415085	0.009273098	RYBP	RING1 and YY1 binding protein [Source:HGNC Symbol;Acc:HGNC:10480]	3441.942303	908.5169216	2524.47958	2843.923906	2611.903793	2811.520434	1134.389346	1175.467861	1569.656721	1022.976836	1350.983353	1012.479115
ENSG00000133997	-1.033040019	0.045865681	MED6	mediator complex subunit 6 [Source:HGNC Symbol;Acc:HGNC:19970]	420.6071085	1307.008253	663.3382466	481.7043348	885.2644963	1029.500361	189.8181376	243.2867336	456.2445472	405.9206209	435.1588485	539.3580331
ENSG00000136938	-1.035121623	0.016237184	ANP32B	acidic nuclear phosphoprotein 32 family member B [Source:HGNC Symbol;Acc:HGNC:16677]	5063.323211	5778.124307	12522.3084	13705.42249	5332.131091	7431.757871	2877.77855	5139.118733	4555.426325	4558.253978	3034.735238	3613.293289
ENSG00000077312	-1.035231838	0.040388652	SNRPA	small nuclear ribonucleoprotein polypeptide A [Source:HGNC Symbol;Acc:HGNC:11151]	1277.341883	739.5912485	1708.717456	2873.16734	691.0292482	1715.277748	542.3375359	901.2477623	741.3973891	866.5800997	668.3812379	547.4686802
ENSG00000198171	-1.037771365	0.02502153	DDRGK1	DDRGK domain containing 1 [Source:HGNC Symbol;Acc:HGNC:16110]	726.8794433	1043.874032	515.4936276	800.9451503	482.7866504	1154.64222	267.7791583	369.5283033	451.8575804	236.0168934	280.1512848	638.037573
ENSG00000060762	-1.039433686	0.010533414	MPC1	mitochondrial pyruvate carrier 1 [Source:HGNC Symbol;Acc:HGNC:21606]	495.6231364	1168.402573	620.1623844	882.9892276	655.5439625	1082.894221	601.0907689	296.7930942	336.0416568	418.0058233	423.7821466	260.8924822
ENSG00000162521	-1.041973863	0.000675126	RBBP4	RB binding protein 4, chromatin remodeling factor [Source:HGNC Symbol;Acc:HGNC:9887]	1022.287388	1669.765308	1518.351154	1953.62382	1134.59532	1606.821471	902.7660233	669.6655451	679.9798539	936.9586311	514.795762	560.9864254
ENSG00000267100	-1.042166622	0.002979961	ILF3-DT	ILF3 divergent transcript [Source:HGNC Symbol;Acc:HGNC:27115]	7298.283492	5533.398653	5149.702838	9494.36807	4746.623876	6347.195093	3921.778306	2822.460524	2990.156571	4358.492692	1776.187588	2556.205615
ENSG00000137955	-1.04310738	0.025580541	RABGGTB	Rab geranylgeranyltransferase subunit beta [Source:HGNC Symbol;Acc:HGNC:9796]	789.4790252	1010.305468	1879.458365	2185.946653	1367.117323	1007.809105	373.9869258	574.3573401	658.0450199	1119.658455	543.2375168	625.8716023
ENSG00000086712	-1.046092985	0.0159899	TXLNG	taxilin gamma [Source:HGNC Symbol;Acc:HGNC:18578]	477.5158193	558.7541497	586.1450384	658.7895709	485.5881203	690.7830621	272.2986378	208.1731844	166.7047384	457.1050074	146.4750373	383.9039634
ENSG00000061273	-1.048638648	0.01787386	HDAC7	histone deacetylase 7 [Source:HGNC Symbol;Acc:HGNC:14067]	1131.448642	2216.608032	925.6643185	1203.042361	2251.447996	2619.63625	786.389427	837.708959	697.5277211	620.6106866	659.8487115	1281.482244
ENSG00000198648	-1.049366219	0.022390335	STK39	serine/threonine kinase 39 [Source:HGNC Symbol;Acc:HGNC:17717]	1595.513312	1473.768213	3365.100533	1995.864335	2024.528932	3078.489733	1648.480135	705.6151311	913.3664877	1635.767686	698.2450805	771.8632503
ENSG00000171490	-1.049509418	0.006403976	RSL1D1	ribosomal L1 domain containing 1 [Source:HGNC Symbol;Acc:HGNC:24534]	3828.404185	4589.147454	7504.749867	9731.564808	3637.241786	6103.585607	2342.220233	3060.731037	2957.693016	3839.539884	2417.549159	2157.432132
ENSG00000173575	-1.050907528	0.025913303	CHD2	chromodomain helicase DNA binding protein 2 [Source:HGNC Symbol;Acc:HGNC:1917]	4406.286276	12273.09987	5103.256077	6793.412061	8379.196546	15607.69266	4199.726293	2949.538131	4119.361825	3079.593923	4244.931905	6108.669051
ENSG00000173065	-1.051324392	0.039531056	FAM222B	family with sequence similarity 222 member B [Source:HGNC Symbol;Acc:HGNC:25563]	330.5878749	1113.176872	590.7242966	1023.520172	365.1249136	880.9986879	531.0388372	329.3985328	293.9267756	259.4764039	334.190619	266.2995802
ENSG00000084072	-1.054534456	0.015317381	PPIE	peptidylprolyl isomerase E [Source:HGNC Symbol;Acc:HGNC:9258]	493.0363768	329.1884913	444.8422167	431.3406438	480.9190038	555.6298543	212.4155349	335.250791	226.3674869	203.3157576	76.79273798	229.8016682
ENSG00000198160	-1.05804339	0.00120923	MIER1	MIER1 transcriptional regulator [Source:HGNC Symbol;Acc:HGNC:29657]	801.8954712	1825.696698	1416.299116	1397.998584	1306.418808	1795.368538	644.0258239	790.8908934	918.6308478	586.4877623	628.5627812	470.4175326
ENSG00000169139	-1.058957466	3.72E-05	UBE2V2	ubiquitin conjugating enzyme E2 V2 [Source:HGNC Symbol;Acc:HGNC:12495]	2030.606274	2140.80805	2676.249277	3301.258713	2488.639117	3448.909636	1215.739976	1157.911086	1774.966767	1214.207391	1220.151281	1058.439448
ENSG00000089351	-1.065228876	0.028066307	GRAMD1A	GRAM domain containing 1A [Source:HGNC Symbol;Acc:HGNC:29305]	525.6295476	1148.911149	1244.904027	805.8190559	733.051297	1169.659243	270.0388981	283.4165041	350.0799506	316.3479445	738.0635372	658.3141907
ENSG00000133961	-1.071883124	0.000417573	NUMB	NUMB endocytic adaptor protein [Source:HGNC Symbol;Acc:HGNC:8060]	906.4005584	929.0912023	1061.079523	1191.669914	1504.38935	1808.717003	645.1556937	445.6076598	602.7692383	734.3537678	460.7564279	581.2630432
ENSG00000089335	-1.072141422	0.025565327	ZNF302	zinc finger protein 302 [Source:HGNC Symbol;Acc:HGNC:13848]	1099.890175	1553.899622	775.8571603	590.5548928	1231.712944	1807.048445	373.9869258	729.0241639	694.8955411	268.007135	556.0363065	640.741122
ENSG00000203875	-1.076204811	0.023725518	SNHG5	small nucleolar RNA host gene 5 [Source:HGNC Symbol;Acc:HGNC:21026]	20380.04406	12685.66834	18507.39875	28832.40078	15341.78313	12407.39819	3808.79132	10119.39046	14215.52722	9656.076697	6696.611169	5388.173233
ENSG00000163001	-1.076632026	7.66E-07	CFAP36	cilia and flagella associated protein 36 [Source:HGNC Symbol;Acc:HGNC:30540]	2339.98272	3301.630625	3384.071745	3139.607511	2986.36694	2973.370572	1840.558012	1129.485832	1705.652692	1224.159911	1399.334336	1228.763038
ENSG00000138095	-1.081019884	0.000685458	LRPPRC	leucine rich pentatricopeptide repeat containing [Source:HGNC Symbol;Acc:HGNC:15714]	1134.552754	2665.993637	1317.517977	1890.263048	1727.57312	1938.864537	824.8050025	587.7339303	794.0409907	1008.048057	739.485625	1016.534438
ENSG00000108349	-1.081161959	0.00023035	CASC3	CASC3 exon junction complex subunit [Source:HGNC Symbol;Acc:HGNC:17040]	2591.415752	2857.659304	3795.550796	3767.529013	4007.969639	6270.441419	1772.76582	1878.574881	2165.406812	1836.950761	1508.835092	1700.532345
ENSG00000180198	-1.087191407	0.040417954	RCC1	regulator of chromosome condensation 1 [Source:HGNC Symbol;Acc:HGNC:1913]	1450.137423	1491.093923	1533.397288	2852.047082	799.3527519	483.8818551	664.3634815	611.1429631	530.8229828	693.8327951	901.6036274	517.7296408
ENSG00000117151	-1.088125072	0.010222113	CTBS	chitobiase [Source:HGNC Symbol;Acc:HGNC:2496]	606.3364466	631.3055606	1196.494727	1493.039743	1377.38938	1281.452637	353.6492682	375.3805615	543.9838831	778.4292118	537.5491658	435.2713951
ENSG00000170638	-1.090199249	0.012053003	TRABD	TraB domain containing [Source:HGNC Symbol;Acc:HGNC:28805]	573.7432759	1520.331058	771.9320819	995.089056	708.771891	1695.255051	638.3764745	550.1122705	513.2751156	327.0113584	456.4901646	383.9039634
ENSG00000165006	-1.093099933	0.024689484	UBAP1	ubiquitin associated protein 1 [Source:HGNC Symbol;Acc:HGNC:12461]	386.4618819	839.2140814	794.1741927	854.5581117	612.5880903	318.6946011	224.8441034	357.8237869	340.4286236	285.0685972	391.0741286	132.4739029
ENSG00000070756	-1.095092245	0.000156106	PABPC1	poly(A) binding protein cytoplasmic 1 [Source:HGNC Symbol;Acc:HGNC:8554]	4798.956381	5377.467262	8090.240726	9498.429658	6343.461734	7456.786243	3106.012263	3659.333447	4098.304384	3117.271318	3115.794239	2111.471799
ENSG00000173875	-1.095236977	0.024029275	ZNF791	zinc finger protein 791 [Source:HGNC Symbol;Acc:HGNC:26895]	2960.287669	9841.003318	4546.549126	5622.862404	5117.35173	10703.80035	2074.441075	2815.772229	2476.881455	2304.719182	2928.078657	5027.249436
ENSG00000162600	-1.096936906	0.029710764	OMA1	OMA1 zinc metallopeptidase [Source:HGNC Symbol;Acc:HGNC:29661]	278.8526832	155.9313906	255.1300949	423.2174679	679.8233685	310.3518105	186.428528	214.8614795	116.6933169	162.0838907	140.7866863	131.1221283
ENSG00000102572	-1.098257782	0.007543371	STK24	serine/threonine kinase 24 [Source:HGNC Symbol;Acc:HGNC:11403]	1425.304531	3133.787808	4681.96433	4924.269271	2105.77156	3690.850564	1238.337374	1819.216262	1656.518664	1710.411583	1397.912249	1290.944666
ENSG00000100284	-1.099416496	0.008088783	TOM1	target of myb1 membrane trafficking protein [Source:HGNC Symbol;Acc:HGNC:11982]	573.7432759	866.2855033	1214.811759	1359.819657	1128.058556	1705.2664	630.4673855	641.240291	550.1256367	631.2741005	319.9697416	346.0542769
ENSG00000109184	-1.102322894	0.023780626	DCUN1D4	defective in cullin neddylation 1 domain containing 4 [Source:HGNC Symbol;Acc:HGNC:28998]	418.0203489	1434.785365	688.8512561	832.6255366	1132.727673	906.0270597	344.6103093	237.4344754	372.892178	286.4903857	622.8744303	583.9665922
ENSG00000216480	-1.102387376	0.019444383	AL078604.1	60S Ribosomal protein L21 (RPL21) pseudogene	128.3032754	298.8684987	161.5823934	222.5750215	172.757312	93.43925478	59.88310292	101.1604631	85.10715591	105.9232443	65.41603605	68.94050047
ENSG00000037042	-1.102878767	0.043659728	TUBG2	tubulin gamma 2 [Source:HGNC Symbol;Acc:HGNC:12419]	364.7331014	776.4083824	353.2570544	349.2965666	264.2719963	719.1485502	286.9869461	78.58746721	256.1988611	250.2347786	190.5597572	205.4697269
ENSG00000241343	-1.105321474	0.013987836	RPL36A	ribosomal protein L36a [Source:HGNC Symbol;Acc:HGNC:10359]	926.5772832	2680.070776	853.0503684	1358.195022	1013.19829	835.9476187	558.155714	618.6672951	469.4054476	788.3817314	584.4780613	450.1409148
ENSG00000095261	-1.106771934	0.007633617	PSMD5	proteasome 26S subunit, non-ATPase 5 [Source:HGNC Symbol;Acc:HGNC:9563]	961.2398616	1418.542512	1228.549534	1464.608627	1185.021778	1134.619522	173.9999594	632.0438852	619.4397121	670.3732846	573.1013593	683.9979066
ENSG00000136504	-1.107719776	0.001416065	KAT7	lysine acetyltransferase 7 [Source:HGNC Symbol;Acc:HGNC:17016]	502.3487113	479.7055975	327.7440449	620.6106439	614.4557369	307.0146943	221.4544938	178.9118934	277.2563017	229.6188451	247.4432668	145.991648
ENSG00000124228	-1.110473045	0.013254534	DDX27	DEAD-box helicase 27 [Source:HGNC Symbol;Acc:HGNC:15837]	1606.895054	6666.066948	2406.073048	3581.508284	3602.690324	5057.399665	1837.168403	1333.478832	1288.890846	2153.298705	1820.272308	1903.298523
ENSG00000126226	-1.112036204	0.016766199	PCID2	PCI domain containing 2 [Source:HGNC Symbol;Acc:HGNC:25653]	737.7438335	1272.356833	401.6663545	904.9218027	608.852797	962.7580359	422.57133	489.9176147	188.6395724	444.3089108	409.5612692	241.9676389
ENSG00000128309	-1.11278564	0.019660017	MPST	mercaptopyruvate sulfurtransferase [Source:HGNC Symbol;Acc:HGNC:7223]	1291.310385	1619.953891	4989.428804	4305.283262	1842.433387	2806.51476	1486.908744	1132.829979	1074.806866	1558.280212	1184.599088	1130.083498
ENSG00000136854	-1.113113439	0.011164406	STXBP1	syntaxin binding protein 1 [Source:HGNC Symbol;Acc:HGNC:11444]	399.3956799	318.3599225	316.6229895	504.4492275	463.1763609	452.1792508	220.324624	235.7624016	178.9882454	269.4289235	120.8774579	77.05114758
ENSG00000055483	-1.113356614	0.019352701	USP36	ubiquitin specific peptidase 36 [Source:HGNC Symbol;Acc:HGNC:20062]	1046.085576	2615.099363	1839.553402	1518.221588	2162.734782	3695.856238	871.129667	537.5717172	745.7843559	892.8831872	1193.131614	1539.671177
ENSG00000130254	-1.113616921	0.032221857	SAFB2	scaffold attachment factor B2 [Source:HGNC Symbol;Acc:HGNC:21605]	2075.615891	5151.150174	2726.621116	3357.308627	3506.506523	9690.985567	1690.28532	1309.233762	1647.74473	2294.766663	2027.897118	2867.113755
ENSG00000187231	-1.114367815	0.000557331	SESTD1	SEC14 and spectrin domain containing 1 [Source:HGNC Symbol;Acc:HGNC:18379]	2143.388992	3219.333502	3191.742905	4598.529915	4565.462154	3522.326194	2282.33713	1553.356533	1475.775631	1449.513391	1855.824501	1040.86638
ENSG00000100504	-1.116773919	0.014592557	PYGL	glycogen phosphorylase L [Source:HGNC Symbol;Acc:HGNC:9725]	1170.767388	5009.295923	2591.205912	1729.424163	2704.352301	3752.587214	1128.739997	953.918086	1140.611368	1252.595681	1629.71255	1500.469716
ENSG00000174485	-1.116899792	0.048599426	DENND4A	DENN domain containing 4A [Source:HGNC Symbol;Acc:HGNC:24321]	1041.946761	2815.427886	915.8516226	1161.614163	894.6027294	3237.002755	759.2725502	624.5195532	682.612034	555.208415	590.1664122	1250.39143
ENSG00000162729	-1.12062873	0.00594442	IGSF8	immunoglobulin superfamily member 8 [Source:HGNC Symbol;Acc:HGNC:17813]	736.1917778	694.1112596	663.9924264	423.2174679	572.433688	592.338133	149.1428224	388.7571516	174.6012786	309.9498962	413.8275324	218.9874721
ENSG00000132155	-1.121780768	0.004981187	RAF1	Raf-1 proto-oncogene, serine/threonine kinase [Source:HGNC Symbol;Acc:HGNC:9829]	1657.595542	3508.456289	1791.144102	1926.817339	2541.867045	4024.562188	1008.973791	784.2025983	1011.634544	1226.292594	1087.897121	1823.543826
ENSG00000247095	-1.123051356	0.026258172	MIR210HG	MIR210 host gene [Source:HGNC Symbol;Acc:HGNC:39524]	1740.371848	2786.19075	2398.222892	2499.501245	1576.293744	5567.97845	501.6622207	1407.050078	1395.055442	1026.531308	1521.633882	1505.876814
ENSG00000119711	-1.123263324	0.048986592	ALDH6A1	aldehyde dehydrogenase 6 family member A1 [Source:HGNC Symbol;Acc:HGNC:7179]	2599.693382	777.4912393	4872.330632	3236.273305	1385.79379	3170.26043	933.2725097	1464.736623	1443.312077	1362.784291	1222.995457	647.4999946
ENSG00000266402	-1.127131308	0.009597336	SNHG25	small nucleolar RNA host gene 25 [Source:HGNC Symbol;Acc:HGNC:51534]	4792.748158	2212.276604	1886.654342	4272.790559	1647.264316	4049.59056	1612.324299	1382.805008	1452.086011	831.746281	1386.535547	1750.548002
ENSG00000155975	-1.127890456	0.004347424	VPS37A	VPS37A subunit of ESCRT-I [Source:HGNC Symbol;Acc:HGNC:24928]	459.9258541	552.2570084	779.7822386	848.0595709	677.0218985	787.5594331	432.7401588	246.6308811	303.5781025	424.4038716	281.5733726	145.991648
ENSG00000055044	-1.129780575	0.04044072	NOP58	NOP58 ribonucleoprotein [Source:HGNC Symbol;Acc:HGNC:29926]	1280.963346	4866.358815	2049.545095	1646.567769	2355.102384	5554.629985	1367.142538	820.9882213	887.9220802	1416.101361	1542.965198	1772.176394
ENSG00000077684	-1.129801225	0.025913303	JADE1	jade family PHD finger 1 [Source:HGNC Symbol;Acc:HGNC:30027]	3088.073592	3519.284857	4561.59526	6046.89219	1283.073226	4485.084229	1225.908805	1499.850172	1112.53478	3058.267095	1660.998481	1597.797481
ENSG00000117360	-1.129883912	0.020731075	PRPF3	pre-mRNA processing factor 3 [Source:HGNC Symbol;Acc:HGNC:17348]	650.8287115	1368.731095	604.4620709	636.8569958	859.1174437	1488.353844	614.6492073	376.2165983	236.0188138	255.2110384	410.983357	590.7254648
ENSG00000163257	-1.131979559	0.00386293	DCAF16	DDB1 and CUL4 associated factor 16 [Source:HGNC Symbol;Acc:HGNC:25987]	1126.792475	2166.796615	1852.636997	3010.449013	1803.212808	2562.905274	888.077715	1086.847951	1215.189803	1185.771621	527.5945517	682.6461321
ENSG00000065621	-1.13422304	0.029299713	GSTO2	glutathione S-transferase omega 2 [Source:HGNC Symbol;Acc:HGNC:23064]	300.5814637	291.2885005	369.6115477	523.1325323	663.0145489	1109.591151	289.2466858	300.1372418	182.4978189	162.0838907	210.4689856	286.576198
ENSG00000155463	-1.137985355	0.004463082	OXA1L	OXA1L mitochondrial inner membrane protein [Source:HGNC Symbol;Acc:HGNC:8526]	1340.458817	3006.010697	2362.243006	2875.604292	1204.632068	1723.620539	1245.116593	768.3178975	895.8186205	1222.738123	809.1679242	615.0574061
ENSG00000196199	-1.139380797	0.018629199	MPHOSPH8	M-phase phosphoprotein 8 [Source:HGNC Symbol;Acc:HGNC:29810]	4392.317775	11116.60872	6146.672747	4085.145194	5782.233925	15027.03444	2852.921413	3112.565324	3327.075621	2372.965031	4243.509817	4571.701423
ENSG00000112511	-1.139712693	0.004039882	PHF1	PHD finger protein 1 [Source:HGNC Symbol;Acc:HGNC:8919]	1843.32488	2881.482155	3403.697137	4591.219057	1535.205519	2924.982386	1308.389305	1249.039106	722.9721286	1421.788515	1368.048406	1554.540697
ENSG00000141458	-1.139882851	0.013397826	NPC1	NPC intracellular cholesterol transporter 1 [Source:HGNC Symbol;Acc:HGNC:7897]	388.0139377	1183.562569	1279.575553	1432.928241	1185.955602	1024.494686	484.7141727	631.2078483	400.9687655	569.4263001	538.9712536	236.5605408
ENSG00000275700	-1.140645013	0.033266531	AATF	apoptosis antagonizing transcription factor [Source:HGNC Symbol;Acc:HGNC:19235]	497.6925441	454.7998893	785.0156765	1178.672833	578.9704512	445.5050183	333.3116106	256.6633238	429.9227464	256.6328269	92.43570312	352.8131495
ENSG00000089289	-1.14381866	0.014029458	IGBP1	immunoglobulin binding protein 1 [Source:HGNC Symbol;Acc:HGNC:5461]	1950.934079	3354.690612	4356.182825	4771.553563	1577.227568	3068.478385	1849.596971	1529.9475	1219.57677	1758.752393	1405.022687	619.1127297
ENSG00000132680	-1.144436941	0.022753703	KHDC4	KH domain containing 4, pre-mRNA splicing factor [Source:HGNC Symbol;Acc:HGNC:29145]	1017.631221	2943.204998	1261.25852	1606.764206	1076.698275	1695.255051	1151.337394	779.186377	740.5199958	276.5378661	614.3419038	638.037573
ENSG00000167693	-1.144742192	0.030464126	NXN	nucleoredoxin [Source:HGNC Symbol;Acc:HGNC:18008]	688.0780495	364.9227683	470.3552262	606.8012447	379.1322632	375.4255772	115.2467264	377.8886721	275.501515	133.6481204	98.12405408	256.8371586
ENSG00000146281	-1.14671419	0.009075148	PM20D2	peptidase M20 domain containing 2 [Source:HGNC Symbol;Acc:HGNC:21408]	1024.356795	2279.413731	1299.855124	1222.537983	1505.323173	1987.252722	305.0648639	1014.112742	806.3244978	499.7586629	584.4780613	885.4123099
ENSG00000124789	-1.149736596	0.005129534	NUP153	nucleoporin 153 [Source:HGNC Symbol;Acc:HGNC:8062]	741.3652969	824.0540851	724.8311413	676.660558	1015.999759	859.3074324	143.493473	484.0653565	276.3789084	452.8396419	277.3071094	494.7494739
ENSG00000122873	-1.15321966	0.008614264	CISD1	CDGSH iron sulfur domain 1 [Source:HGNC Symbol;Acc:HGNC:30880]	829.8324747	2402.859415	1859.178794	1428.054335	1116.852677	2107.388907	538.9479263	705.6151311	1090.599946	408.764198	648.4720096	870.5427902
ENSG00000105287	-1.159894111	0.006471659	PRKD2	protein kinase D2 [Source:HGNC Symbol;Acc:HGNC:17293]	364.2157495	552.2570084	703.2432102	642.543219	532.2792858	525.5958081	106.2077674	257.4993606	355.3443108	272.9833948	301.4826009	152.7505206
ENSG00000100883	-1.160993475	0.004696896	SRP54	signal recognition particle 54 [Source:HGNC Symbol;Acc:HGNC:11301]	940.028433	2725.550765	2211.127489	2538.49249	1422.212899	3430.555497	972.817955	958.0982704	992.3318901	1138.141706	1077.942507	647.4999946
ENSG00000144747	-1.16451521	0.000688225	TMF1	TATA element modulatory factor 1 [Source:HGNC Symbol;Acc:HGNC:11870]	1527.740211	2426.682266	3298.374201	2879.66588	1775.198109	3532.337542	759.2725502	948.9018647	1438.92511	1165.866582	1048.078665	1399.086627
ENSG00000173545	-1.164904799	0.025015962	ZNF622	zinc finger protein 622 [Source:HGNC Symbol;Acc:HGNC:30958]	360.0769342	628.0569899	828.8457184	607.6135623	338.9778609	175.1986027	157.0519114	269.203877	214.9613732	275.8269718	142.208774	204.1179524
ENSG00000118816	-1.167885365	0.007634494	CCNI	cyclin I [Source:HGNC Symbol;Acc:HGNC:1595]	26816.41926	23935.46846	47558.8664	58763.86726	25613.83952	22407.06701	16787.60648	15760.96736	16009.79664	20430.39006	12548.50222	7265.78804
ENSG00000127804	-1.170306545	0.030082003	METTL16	methyltransferase like 16 [Source:HGNC Symbol;Acc:HGNC:28484]	1023.322092	4435.381777	1119.955698	1725.362575	1906.867196	3240.339871	1032.701058	1070.96325	980.9257764	665.3970248	1397.912249	597.4843374
ENSG00000053254	-1.171470921	0.036005801	FOXN3	forkhead box N3 [Source:HGNC Symbol;Acc:HGNC:1928]	1379.777562	1069.862597	4823.921332	4631.022619	2654.859666	2784.823504	1495.947703	1476.441139	1755.664113	1054.967078	657.004536	946.2421633
ENSG00000151461	-1.17254917	0.019472552	UPF2	UPF2 regulator of nonsense mediated mRNA decay [Source:HGNC Symbol;Acc:HGNC:17854]	1398.402231	4387.736074	2248.415733	2042.978756	2407.396489	2766.469365	1847.337232	539.243791	589.6083379	919.897169	1301.210282	1339.608548
ENSG00000032219	-1.173017477	0.025114236	ARID4A	AT-rich interaction domain 4A [Source:HGNC Symbol;Acc:HGNC:9885]	1211.120837	3341.696329	2101.879474	1580.770043	2094.565681	6312.155372	1168.285442	1441.32759	1292.400419	946.9111507	1358.093792	900.2818296
ENSG00000119729	-1.174243103	0.018630671	RHOQ	ras homolog family member Q [Source:HGNC Symbol;Acc:HGNC:17736]	1294.414496	1108.845444	2335.421638	2870.730387	1066.426218	3544.017449	606.7401183	1152.894865	901.960374	1113.260407	925.7791189	528.5438369
ENSG00000118985	-1.17438641	0.008906399	ELL2	elongation factor for RNA polymerase II 2 [Source:HGNC Symbol;Acc:HGNC:17064]	4276.948297	6212.349916	7222.144224	4237.048584	6066.116211	3770.941354	858.7010985	2765.610016	1845.158236	3954.704753	2060.605136	2195.281819
ENSG00000093000	-1.175379781	0.015666578	NUP50	nucleoporin 50 [Source:HGNC Symbol;Acc:HGNC:8065]	151.5841117	729.8455366	371.5740869	423.2174679	292.2866955	293.6662293	185.2986581	155.5028606	198.2908993	159.2403136	120.8774579	148.6951971
ENSG00000060138	-1.176571344	0.020555573	YBX3	Y-box binding protein 3 [Source:HGNC Symbol;Acc:HGNC:2428]	8133.289486	35896.70554	15570.78594	10541.44545	20917.64211	14374.62821	3977.14193	7001.808914	8026.394457	8432.62768	6405.083182	11171.06462
ENSG00000198399	-1.177061568	0.021054596	ITSN2	intersectin 2 [Source:HGNC Symbol;Acc:HGNC:6184]	826.7283632	2800.26789	1123.880777	1450.799228	2102.97009	2985.050479	1050.778976	744.0728278	379.0339315	657.577188	1032.435699	953.0010359
ENSG00000171135	-1.178396431	0.038708996	JAGN1	jagunal homolog 1 [Source:HGNC Symbol;Acc:HGNC:26926]	374.0454359	327.0227775	866.1339631	826.1269958	386.6028497	148.5016728	285.8570762	179.7479303	230.7544537	185.5434012	197.6701959	160.8611678
ENSG00000109046	-1.17964134	0.048279523	WSB1	WD repeat and SOCS box containing 1 [Source:HGNC Symbol;Acc:HGNC:19221]	7457.627882	38183.69927	11890.37078	13998.66914	35713.1386	43165.59859	13935.81493	7515.971598	8525.631278	8782.387655	14080.09072	10534.37883
ENSG00000141504	-1.179756144	0.015471511	SAT2	spermidine/spermine N1-acetyltransferase family member 2 [Source:HGNC Symbol;Acc:HGNC:23160]	1167.145925	2926.962144	3528.645466	4263.042747	1352.17615	1543.416262	1053.038716	1003.244262	1552.108854	1019.422365	928.6232944	754.2901816
ENSG00000090621	-1.182207632	0.001754327	PABPC4	poly(A) binding protein cytoplasmic 4 [Source:HGNC Symbol;Acc:HGNC:8557]	4353.516381	8396.472241	4591.687528	7156.518027	5778.498632	10443.50528	3039.349941	2121.861615	2341.762878	3418.690483	4485.264733	2143.914387
ENSG00000127824	-1.188128389	0.039304424	TUBA4A	tubulin alpha 4a [Source:HGNC Symbol;Acc:HGNC:12407]	838.1101054	417.9827554	1896.467038	1563.711374	752.6615865	1204.698963	558.155714	702.2709836	631.7232191	359.0015999	191.9818449	356.868473
ENSG00000131876	-1.191105347	0.008133327	SNRPA1	small nuclear ribonucleoprotein polypeptide A' [Source:HGNC Symbol;Acc:HGNC:11152]	631.1693386	1604.793895	2056.741072	1605.139571	967.4409474	2324.301463	702.7790569	474.0329139	435.1871065	624.8760522	792.1028714	878.6534373
ENSG00000103479	-1.191373955	0.014029458	RBL2	RB transcriptional corepressor like 2 [Source:HGNC Symbol;Acc:HGNC:9894]	1341.493521	3196.593507	2470.836842	1595.39176	1632.323143	5179.204408	1391.999675	1177.975971	1195.009756	1225.5817	883.1164867	650.2035436
ENSG00000113594	-1.193421888	0.047365295	LIFR	LIF receptor subunit alpha [Source:HGNC Symbol;Acc:HGNC:6597]	2812.32502	5490.084377	2516.629423	2849.610129	1878.852496	8566.377394	958.1296467	1865.198291	1180.971462	928.4279	2757.428128	2358.846536
ENSG00000111364	-1.193754054	0.024157292	DDX55	DEAD-box helicase 55 [Source:HGNC Symbol;Acc:HGNC:20085]	531.3204187	2315.148008	897.5345901	975.5934336	1356.845267	1868.785096	660.9738719	576.0294139	387.8078651	357.5798114	425.2042344	932.7244181
ENSG00000176731	-1.193962878	0.013592193	RBIS	ribosomal biogenesis factor [Source:HGNC Symbol;Acc:HGNC:32235]	1117.997492	1007.056898	1832.357425	1638.444593	1647.264316	1274.778405	369.4674463	1010.768594	787.8992372	799.7560395	264.5083197	364.9791201
ENSG00000153879	-1.195014534	0.022639821	CEBPG	CCAAT enhancer binding protein gamma [Source:HGNC Symbol;Acc:HGNC:1837]	640.9990251	288.0399299	733.3354778	744.0829186	771.3380527	332.0430661	236.1428021	337.7589016	395.7044053	226.0643738	169.2284411	109.493736
ENSG00000164134	-1.195185651	0.009665046	NAA15	N-alpha-acetyltransferase 15, NatA auxiliary subunit [Source:HGNC Symbol;Acc:HGNC:30782]	641.516377	1083.939736	621.4707439	603.5519743	246.5293534	585.6639005	192.0778773	307.6615738	243.9153541	200.4721806	409.5612692	248.7265115
ENSG00000121413	-1.203892221	0.024564543	ZSCAN18	zinc finger and SCAN domain containing 18 [Source:HGNC Symbol;Acc:HGNC:21037]	1326.490315	1684.925304	1379.665051	1025.144807	2640.852316	3792.632609	536.6881865	1340.167127	730.8686688	781.983683	423.7821466	1124.6764
ENSG00000089234	-1.204907022	0.000130507	BRAP	BRCA1 associated protein [Source:HGNC Symbol;Acc:HGNC:1099]	270.0577006	511.108447	383.349322	334.6748498	376.3307933	478.8761807	134.4545141	208.1731844	158.8081981	154.2640538	122.2995457	224.3945702
ENSG00000162496	-1.205294131	0.000142587	DHRS3	dehydrogenase/reductase 3 [Source:HGNC Symbol;Acc:HGNC:17693]	2644.185647	2734.21362	4151.424569	4075.397383	2797.734632	4570.180694	1432.674991	1413.738373	2011.862974	1442.404448	844.7201177	1795.156561
ENSG00000278053	-1.211728576	0.027058729	DDX52	DExD-box helicase 52 [Source:HGNC Symbol;Acc:HGNC:20038]	590.8158891	1500.839635	499.793314	694.5315452	406.2131391	1650.203982	545.7271455	350.2994549	340.4286236	226.0643738	317.1255661	429.864297
ENSG00000136732	-1.212078676	0.005236854	GYPC	glycophorin C (Gerbich blood group) [Source:HGNC Symbol;Acc:HGNC:4704]	1349.253799	932.339773	1930.484384	1891.075365	1971.301004	837.6161768	690.3504884	667.9934713	700.1599012	629.852312	792.1028714	258.1889331
ENSG00000086062	-1.212223845	4.74E-05	B4GALT1	beta-1,4-galactosyltransferase 1 [Source:HGNC Symbol;Acc:HGNC:924]	3285.184672	3064.484968	2983.059571	3210.279142	4435.660715	2492.825833	1280.142559	1562.552938	1663.53781	1546.19501	1515.945531	705.6262989
ENSG00000147202	-1.215681412	0.046854468	DIAPH2	diaphanous related formin 2 [Source:HGNC Symbol;Acc:HGNC:2877]	340.4175613	659.4598394	518.1103465	359.8566953	607.9189737	402.1225072	197.7272266	392.937336	135.1185774	293.5993283	61.14977283	98.67953989
ENSG00000196396	-1.216838868	5.54E-05	PTPN1	protein tyrosine phosphatase non-receptor type 1 [Source:HGNC Symbol;Acc:HGNC:9642]	1354.427318	2153.802333	1897.121218	2530.369314	2194.484775	3385.504428	926.4932905	1247.367033	742.2747825	808.2867706	1052.344928	944.8903888
ENSG00000125814	-1.218116424	0.026908871	NAPB	NSF attachment protein beta [Source:HGNC Symbol;Acc:HGNC:15751]	140.7197214	374.6684802	213.2625921	417.5312447	232.5220038	447.1735764	202.2467061	162.1911557	71.06886215	64.69137741	133.6762476	117.6043832
ENSG00000198604	-1.219250573	0.032686683	BAZ1A	bromodomain adjacent to zinc finger domain 1A [Source:HGNC Symbol;Acc:HGNC:960]	1334.767946	3626.487688	925.6643185	1000.775279	2755.712583	3158.580523	710.688146	545.0960492	779.1253036	628.4305235	1042.390314	1546.43005
ENSG00000155438	-1.221687137	0.024554703	NIFK	nucleolar protein interacting with the FHA domain of MKI67 [Source:HGNC Symbol;Acc:HGNC:17838]	651.3460634	799.1483768	1180.794413	1571.83455	888.9997895	390.4426003	164.9610005	532.5554959	537.8421296	475.5882581	290.105899	251.4300605
ENSG00000164331	-1.225130494	0.037001849	ANKRA2	ankyrin repeat family A member 2 [Source:HGNC Symbol;Acc:HGNC:13208]	496.6578402	2411.52227	1110.143002	1251.781417	2143.124493	2090.703326	853.0517491	268.3678402	1079.193833	440.0435453	698.2450805	533.950935
ENSG00000198721	-1.225159263	0.011664779	ECI2	enoyl-CoA delta isomerase 2 [Source:HGNC Symbol;Acc:HGNC:14601]	552.0144953	240.3942272	720.2518832	474.3934765	913.2791956	842.6218511	214.6752746	264.1876557	165.827345	441.4653338	237.4886526	220.3392466
ENSG00000106993	-1.22539709	0.006395559	CDC37L1	cell division cycle 37 like 1 [Source:HGNC Symbol;Acc:HGNC:17179]	1091.095193	2045.516645	2848.952726	1964.183949	987.0512369	1576.787424	932.1426398	963.1144918	887.0446869	722.9794597	479.2435685	373.0897672
ENSG00000134759	-1.228757403	0.003430139	ELP2	elongator acetyltransferase complex subunit 2 [Source:HGNC Symbol;Acc:HGNC:18248]	1891.438608	5065.604481	2589.897553	3090.056138	2515.719993	6120.271188	1654.129484	1422.098742	1072.174686	1484.347209	2056.338872	1138.194145
ENSG00000112893	-1.230076989	0.020063073	MAN2A1	mannosidase alpha class 2A member 1 [Source:HGNC Symbol;Acc:HGNC:6824]	640.9990251	1641.611029	1012.670223	1888.638412	1425.948192	2060.66928	543.4674057	913.7883155	633.4780059	182.6998241	546.0816923	728.6064657
ENSG00000119138	-1.232838534	0.045404296	KLF9	Kruppel like factor 9 [Source:HGNC Symbol;Acc:HGNC:1123]	2130.972546	3936.184756	3514.907691	3246.021116	4459.006297	5376.094266	992.0257427	1135.33809	600.1370582	3137.176357	614.3419038	2667.051126
ENSG00000260236	-1.234016297	0.04969474	AC099778.1	novel transcript, antisense to PTPN23	399.3956799	856.5397914	247.2799381	289.997382	403.4116692	318.6946011	185.2986581	165.5353033	241.283174	122.2738123	255.9757933	41.90501009
ENSG00000170379	-1.244579527	0.025612471	TCAF2	TRPM8 channel associated factor 2 [Source:HGNC Symbol;Acc:HGNC:26878]	380.7710108	1634.031031	1039.491592	880.5522748	1494.117293	1056.197291	235.0129322	261.6795451	711.5660149	386.726476	311.4372151	708.3298479
ENSG00000255135	-1.251573579	0.022974629	AP002360.2	novel transcript	722.223276	225.2342309	607.7329695	1226.599571	510.8013497	709.1372015	233.8830623	437.247291	126.3446438	314.926156	267.3524952	227.0981192
ENSG00000101654	-1.251805817	0.023482316	RNMT	RNA guanine-7 methyltransferase [Source:HGNC Symbol;Acc:HGNC:10075]	1735.198329	4787.310263	2734.471273	2453.199142	4530.910692	7908.965494	889.2075849	1043.374033	2425.99264	1168.710159	1820.272308	2346.680565
ENSG00000180098	-1.252686188	0.026221449	TRNAU1AP	tRNA selenocysteine 1 associated protein 1 [Source:HGNC Symbol;Acc:HGNC:30813]	347.1431362	1324.333963	825.5748198	706.7163091	945.029188	1449.977007	270.0388981	551.7843442	624.7040723	307.1063192	332.7685312	152.7505206
ENSG00000155508	-1.262977232	0.021657965	CNOT8	CCR4-NOT transcription complex subunit 8 [Source:HGNC Symbol;Acc:HGNC:9207]	2095.275264	1737.985291	4842.892544	2491.378069	1162.610019	3667.49075	929.8829001	508.3104262	1225.718524	1269.657144	1818.85022	619.1127297
ENSG00000066651	-1.265029218	0.047336307	TRMT11	tRNA methyltransferase 11 homolog [Source:HGNC Symbol;Acc:HGNC:21080]	199.6978399	602.0684248	448.1131153	414.2819743	403.4116692	797.5707819	176.2596992	103.6685738	250.9345009	167.0601505	369.7428125	56.7745298
ENSG00000130779	-1.26732688	0.027058729	CLIP1	CAP-Gly domain containing linker protein 1 [Source:HGNC Symbol;Acc:HGNC:10461]	2476.563626	7948.169493	2480.649538	2475.944035	3409.388899	11207.7049	1975.012526	1915.360504	2202.257333	1220.60544	2180.060506	2369.660732
ENSG00000166200	-1.269561078	0.02994233	COPS2	COP9 signalosome subunit 2 [Source:HGNC Symbol;Acc:HGNC:30747]	1209.568782	1341.659673	3637.893481	3601.816224	1502.521703	1213.041754	380.766145	1101.060578	1059.013785	1002.360903	358.3661106	1027.348634
ENSG00000156958	-1.274899956	0.002688023	GALK2	galactokinase 2 [Source:HGNC Symbol;Acc:HGNC:4119]	231.7736588	466.7113149	534.4648397	487.390558	688.2277782	387.1054841	133.3246442	249.1389918	245.6701408	103.7905616	194.8260204	194.6555307
ENSG00000024862	-1.275466078	0.001458875	CCDC28A	coiled-coil domain containing 28A [Source:HGNC Symbol;Acc:HGNC:21098]	1210.603486	2694.147915	3425.939248	2996.639614	2731.433177	2829.874573	736.6751529	744.9088647	1798.656388	819.6610787	1028.169436	1258.502077
ENSG00000135108	-1.275833586	0.000195299	FBXO21	F-box protein 21 [Source:HGNC Symbol;Acc:HGNC:13592]	732.0529624	1208.468277	1114.722261	856.9950645	1039.345342	922.712641	615.7790772	486.5734672	440.4514667	287.9121742	304.3267764	239.2640899
ENSG00000099875	-1.276620505	0.017271874	MKNK2	MAPK interacting serine/threonine kinase 2 [Source:HGNC Symbol;Acc:HGNC:7111]	4011.029412	3308.127766	7311.766847	4585.532833	2788.396399	7680.373031	1767.116471	1568.405197	1104.63824	4458.728782	1238.638422	1584.279736
ENSG00000105127	-1.282032629	0.015641476	AKAP8	A-kinase anchoring protein 8 [Source:HGNC Symbol;Acc:HGNC:378]	498.209896	1708.748155	794.8283724	870.8044637	1881.653966	1731.96333	734.4154132	330.2345697	402.7235522	405.9206209	308.5930396	765.1043777
ENSG00000075426	-1.287515689	0.008083673	FOSL2	FOS like 2, AP-1 transcription factor subunit [Source:HGNC Symbol;Acc:HGNC:3798]	3094.799167	8593.552193	7954.171342	7556.990602	4120.96226	8032.438795	1779.54504	1605.19082	3014.723585	5119.860441	1773.343412	2226.372633
ENSG00000170242	-1.288428118	0.00014254	USP47	ubiquitin specific peptidase 47 [Source:HGNC Symbol;Acc:HGNC:20076]	1605.342998	3330.86776	3079.223991	3227.337812	2406.462666	5152.507478	1454.142518	1106.912836	1073.929473	1389.798273	1043.812401	1468.027128
ENSG00000162191	-1.29163042	0.006299001	UBXN1	UBX domain protein 1 [Source:HGNC Symbol;Acc:HGNC:18402]	2237.547041	3719.61338	4167.779062	6025.771932	1158.874726	3272.042475	1388.610066	1170.451639	1708.284872	1803.538731	928.6232944	1105.751557
ENSG00000180190	-1.29203818	0.001624206	TDRP	testis development related protein [Source:HGNC Symbol;Acc:HGNC:26951]	1094.199304	903.1026372	1266.491958	1377.690644	903.9409625	1568.444634	616.9089471	233.254291	271.1145482	408.764198	575.9455348	719.1440441
ENSG00000113272	-1.293495879	0.017063391	THG1L	tRNA-histidine guanylyltransferase 1 like [Source:HGNC Symbol;Acc:HGNC:26053]	259.7106623	819.7226575	645.0212142	1193.29455	441.6984248	1137.956639	388.675234	379.5607459	352.7121307	146.444217	247.4432668	236.5605408
ENSG00000146278	-1.294644059	0.000882407	PNRC1	proline rich nuclear receptor coactivator 1 [Source:HGNC Symbol;Acc:HGNC:17278]	13722.24224	12427.9484	15005.57466	15641.98764	13897.15847	9080.293295	3039.349941	4290.541295	7431.521759	9332.61981	3954.826006	3615.996838
ENSG00000074755	-1.295658439	0.016866746	ZZEF1	zinc finger ZZ-type and EF-hand domain containing 1 [Source:HGNC Symbol;Acc:HGNC:29027]	396.8089203	1382.808235	419.9833869	503.63691	731.1836504	1054.528733	390.9349738	405.4778893	243.0379607	310.6607904	119.4553702	274.4102274
ENSG00000113916	-1.298560757	0.02211973	BCL6	BCL6 transcription repressor [Source:HGNC Symbol;Acc:HGNC:1001]	8238.829277	31393.10378	15267.24655	13018.2018	10424.26959	37016.96192	12168.69846	3782.230869	5043.257033	8779.544078	7241.270774	7603.731669
ENSG00000084112	-1.29933156	0.011164406	SSH1	slingshot protein phosphatase 1 [Source:HGNC Symbol;Acc:HGNC:30579]	234.8777703	529.5170139	436.9920599	733.5227898	574.3013346	360.4085542	212.4155349	70.22709836	121.957677	206.1593346	264.5083197	244.6711879
ENSG00000197976	-1.301628764	0.00448362	AKAP17A	A-kinase anchoring protein 17A [Source:HGNC Symbol;Acc:HGNC:18783]	1062.640837	3040.662117	2289.629056	2399.586181	1848.036327	5065.742456	1154.727003	652.9448073	891.4316537	1405.437947	1016.792734	1030.052183
ENSG00000225190	-1.301709354	0.013595699	PLEKHM1	pleckstrin homology and RUN domain containing M1 [Source:HGNC Symbol;Acc:HGNC:29017]	206.9407668	778.5740961	589.4159371	525.5694851	454.7719512	1062.871523	214.6752746	269.203877	207.9422263	290.7557512	311.4372151	108.1419615
ENSG00000171105	-1.302127324	0.000639971	INSR	insulin receptor [Source:HGNC Symbol;Acc:HGNC:6091]	1912.132685	3884.207626	3698.078016	4440.127984	2130.98479	5928.387004	1686.895711	1523.259205	1129.205254	1227.714382	1211.618755	1911.40917
ENSG00000152457	-1.305078759	0.029690124	DCLRE1C	DNA cross-link repair 1C [Source:HGNC Symbol;Acc:HGNC:17642]	206.9407668	964.8254793	374.1908058	406.9711159	1060.823278	1154.64222	345.7401791	184.7641516	269.3597615	165.638362	243.1770036	386.6075124
ENSG00000163516	-1.306473764	0.041202605	ANKZF1	ankyrin repeat and zinc finger peptidyl tRNA hydrolase 1 [Source:HGNC Symbol;Acc:HGNC:25527]	606.3364466	3367.684894	2207.20241	2094.154764	1349.374681	5164.187385	665.4933513	572.6852664	1109.9026	530.327116	1286.989405	1455.861157
ENSG00000059758	-1.311610278	0.003346975	CDK17	cyclin dependent kinase 17 [Source:HGNC Symbol;Acc:HGNC:8750]	932.7855062	1171.651143	953.1398672	707.5286267	1407.271726	2324.301463	422.57133	539.243791	617.6849254	444.3089108	237.4886526	655.6106417
ENSG00000118482	-1.312559341	0.000389756	PHF3	PHD finger protein 3 [Source:HGNC Symbol;Acc:HGNC:8921]	2036.814497	2870.653587	3586.213282	2932.466524	2939.675775	4877.195388	770.5712489	1038.357811	1712.671839	816.1066074	1679.485621	1539.671177
ENSG00000198408	-1.315050811	0.041353585	OGA	O-GlcNAcase [Source:HGNC Symbol;Acc:HGNC:7056]	2486.910665	4400.730357	3143.987784	2826.865236	7572.373207	14771.74505	2085.739773	2544.896279	1915.349705	1000.939114	1945.416029	3789.023977
ENSG00000188735	-1.315548897	0.02436489	TMEM120B	transmembrane protein 120B [Source:HGNC Symbol;Acc:HGNC:32008]	465.0993733	1413.128227	704.5515696	677.4728756	797.4851053	1495.028076	702.7790569	242.4506967	120.2028903	273.6942891	379.6974267	396.0699341
ENSG00000233016	-1.315984467	0.049878807	SNHG7	small nucleolar RNA host gene 7 [Source:HGNC Symbol;Acc:HGNC:28254]	2130.455194	1706.582442	2196.735535	4936.454035	1224.242357	649.0691091	648.5453033	1033.34159	1263.446438	1146.672437	426.6263221	301.4457177
ENSG00000115548	-1.31691963	0.025347089	KDM3A	lysine demethylase 3A [Source:HGNC Symbol;Acc:HGNC:20815]	1440.307737	2069.339496	2196.081355	2198.943734	2818.278745	2219.182301	228.233713	530.0473852	1230.105491	722.2685654	420.9379711	1788.397689
ENSG00000122299	-1.318928662	0.000168926	ZC3H7A	zinc finger CCCH-type containing 7A [Source:HGNC Symbol;Acc:HGNC:30959]	1136.10481	1750.979574	1973.006067	1873.204378	2247.712703	2299.273091	490.363522	581.8816721	1116.921747	981.7449693	743.7518882	501.5083465
ENSG00000169359	-1.322938216	0.001046436	SLC33A1	solute carrier family 33 member 1 [Source:HGNC Symbol;Acc:HGNC:95]	1429.443346	2756.953614	2304.02101	2600.228627	1325.095275	3176.934663	1277.882819	619.5033319	800.1827442	510.4220767	1230.105895	840.8037508
ENSG00000032742	-1.323508679	0.040962106	IFT88	intraflagellar transport 88 [Source:HGNC Symbol;Acc:HGNC:20606]	325.4143557	845.7112226	190.3663015	450.8362662	627.5292632	989.4549658	242.9220213	132.0938279	148.2794778	219.6663255	98.12405408	443.3820422
ENSG00000277715	-1.32435406	0.008300241	AC079174.2	novel transcript, antisense to CKAP4	262.2974219	160.2628181	157.0031353	324.9270387	134.4705564	100.1134873	67.79219199	51.83428688	100.022843	98.10340751	72.52647476	45.96033365
ENSG00000013588	-1.327209221	0.001174346	GPRC5A	G protein-coupled receptor class C group 5 member A [Source:HGNC Symbol;Acc:HGNC:9836]	2039.918608	1227.959701	3227.06861	2109.588799	2789.330222	2642.996064	671.1427007	754.9413073	1320.477007	1208.520237	446.5355505	1025.99686
ENSG00000080546	-1.330524145	0.0131331	SESN1	sestrin 1 [Source:HGNC Symbol;Acc:HGNC:21595]	863.4603493	933.4226299	891.6469725	1038.954206	411.816079	1620.169936	306.1947338	408.8220369	774.7383368	236.0168934	220.4235997	236.5605408
ENSG00000069998	-1.333507364	0.002250065	HDHD5	haloacid dehalogenase like hydrolase domain containing 5 [Source:HGNC Symbol;Acc:HGNC:1843]	599.0935198	819.7226575	937.4395537	913.8572963	1030.007109	1109.591151	136.7142538	469.8527295	562.4091437	393.8354185	250.2874423	259.5407076
ENSG00000196365	-1.335733461	0.001361145	LONP1	lon peptidase 1, mitochondrial [Source:HGNC Symbol;Acc:HGNC:9479]	722.223276	1967.550949	1755.164217	2933.278842	1820.021628	2903.291131	799.9478654	559.3086762	890.5542603	1009.469845	605.8093774	779.9738975
ENSG00000147459	-1.337299751	0.026938277	DOCK5	dedicator of cytokinesis 5 [Source:HGNC Symbol;Acc:HGNC:23476]	666.8666209	2040.10236	682.3094588	1002.399914	1797.609869	2567.910948	703.9089268	394.6094098	896.6960138	607.81459	489.1981827	174.3789129
ENSG00000172216	-1.343367306	0.025580541	CEBPB	CCAAT enhancer binding protein beta [Source:HGNC Symbol;Acc:HGNC:1834]	21370.25563	8981.214956	23558.32045	18037.51223	21273.42879	6475.674068	3067.596687	5444.272196	4510.679263	14262.67148	2946.565798	6834.571968
ENSG00000141279	-1.343888269	0.00014254	NPEPPS	aminopeptidase puromycin sensitive [Source:HGNC Symbol;Acc:HGNC:7900]	1491.525576	3574.510558	3896.948654	2723.700902	1545.477575	3038.444338	840.6231806	1203.893115	1268.710798	947.622045	1117.760964	880.0052119
ENSG00000185561	-1.347460116	0.000998648	TLCD2	TLC domain containing 2 [Source:HGNC Symbol;Acc:HGNC:33522]	1029.012963	3019.004979	2750.825766	1855.333391	1559.484925	1403.25738	666.6232212	820.9882213	579.9570109	512.5547595	659.8487115	1189.561577
ENSG00000105617	-1.34791909	0.003791362	LENG1	leukocyte receptor cluster member 1 [Source:HGNC Symbol;Acc:HGNC:15502]	282.4741466	293.4542143	586.1450384	481.7043348	479.9851805	275.31209	188.6882677	81.09557787	111.4289567	250.2347786	174.9167921	101.3830889
ENSG00000095209	-1.355300495	0.011296595	TMEM38B	transmembrane protein 38B [Source:HGNC Symbol;Acc:HGNC:25535]	691.6995129	527.3513002	987.8113929	1589.705537	632.1983797	644.0634347	221.4544938	403.8058156	194.7813259	431.5128142	130.8320721	506.9154446
ENSG00000117305	-1.355719478	0.004260732	HMGCL	3-hydroxy-3-methylglutaryl-CoA lyase [Source:HGNC Symbol;Acc:HGNC:5005]	406.6386067	471.0427424	640.4419561	781.449528	518.2719361	1304.812451	338.9609599	199.8128156	315.8616096	118.719341	265.9304074	309.5563648
ENSG00000121749	-1.359395518	0.000370661	TBC1D15	TBC1 domain family member 15 [Source:HGNC Symbol;Acc:HGNC:25694]	833.4539381	2269.668019	2419.156643	1926.005022	2224.36712	2622.973366	728.7660638	512.4906106	992.3318901	1101.886099	652.7382728	670.4801614
ENSG00000031698	-1.362011267	0.000540883	SARS1	seryl-tRNA synthetase 1 [Source:HGNC Symbol;Acc:HGNC:10537]	1254.578399	2218.773745	3257.815057	3155.041546	1456.764361	4416.673346	897.1166739	897.9036147	1104.63824	1178.662679	918.6686802	955.7045849
ENSG00000163510	-1.365447566	0.020252688	CWC22	CWC22 spliceosome associated protein homolog [Source:HGNC Symbol;Acc:HGNC:29322]	803.447527	1674.096735	1007.436785	628.7338198	1207.433538	2289.261742	529.9089674	435.5752172	580.8344043	109.4777156	399.606655	734.0135638
ENSG00000185100	-1.367795535	0.02666564	ADSS1	adenylosuccinate synthase 1 [Source:HGNC Symbol;Acc:HGNC:20093]	1164.041813	1155.40829	2971.284335	2317.542103	699.4336579	4598.546182	385.2856244	1289.168877	833.5236919	939.8022082	553.192131	693.4603282
ENSG00000012822	-1.367850223	0.025245849	CALCOCO1	calcium binding and coiled-coil domain 1 [Source:HGNC Symbol;Acc:HGNC:29306]	259.7106623	1167.319716	820.3413819	711.5902147	842.3086241	2167.456999	358.1687477	285.0885779	292.1719889	329.8549354	692.5567295	216.283923
ENSG00000111817	-1.370578534	0.043817509	DSE	dermatan sulfate epimerase [Source:HGNC Symbol;Acc:HGNC:21144]	1210.603486	2541.465095	4950.17802	1671.749614	830.1689211	6856.10532	663.2336116	1235.662516	1583.695015	592.8858106	991.195155	1419.363245
ENSG00000104419	-1.377226254	0.000591635	NDRG1	N-myc downstream regulated 1 [Source:HGNC Symbol;Acc:HGNC:7679]	22189.22372	39909.77314	42926.61973	29662.58936	50413.38512	21200.69949	8277.426641	12177.71327	21579.48969	15211.71532	8171.316156	11607.68779
ENSG00000185262	-1.37935845	0.006429452	UBALD2	UBA like domain containing 2 [Source:HGNC Symbol;Acc:HGNC:28438]	754.8164468	1661.102453	2665.782401	2003.987511	2275.727402	4543.483764	782.9998174	898.7396516	429.9227464	1170.842842	904.4478028	920.5584474
ENSG00000136436	-1.379939321	0.002031944	CALCOCO2	calcium binding and coiled-coil domain 2 [Source:HGNC Symbol;Acc:HGNC:29912]	1727.438051	3634.067687	2701.108107	3175.349485	1826.558391	3927.785817	971.6880851	1791.627045	1052.872032	1007.337163	1075.098332	392.0146105
ENSG00000050426	-1.380233947	0.014029458	LETMD1	LETM1 domain containing 1 [Source:HGNC Symbol;Acc:HGNC:24241]	760.5073179	668.1226945	2097.300216	2713.953091	783.4777557	538.9442731	515.2206591	559.3086762	390.4400452	543.1232126	359.7881983	385.2557379
ENSG00000213923	-1.380339736	0.0159899	CSNK1E	casein kinase 1 epsilon [Source:HGNC Symbol;Acc:HGNC:2453]	618.7528926	1477.016783	858.2838063	822.8777255	1109.38209	1256.424265	240.6622815	257.4993606	595.7500914	784.8272601	183.4493185	166.2682658
ENSG00000173039	-1.386618572	4.51E-05	RELA	RELA proto-oncogene, NF-kB subunit [Source:HGNC Symbol;Acc:HGNC:9955]	2674.70941	3090.473533	5281.847143	5583.058842	4391.771019	3120.203686	1094.843901	1946.293869	1445.066864	1900.22035	944.2662596	1689.718149
ENSG00000188177	-1.387945204	0.002797466	ZC3H6	zinc finger CCCH-type containing 6 [Source:HGNC Symbol;Acc:HGNC:24762]	2935.454777	9307.154877	3349.40022	4471.80837	6326.652914	13016.4219	2386.285158	2534.863836	2150.491125	2858.505809	2046.384258	2498.079311
ENSG00000258890	-1.391416357	0.044251368	CEP95	centrosomal protein 95 [Source:HGNC Symbol;Acc:HGNC:25141]	572.1912201	2823.007884	1904.971375	2216.002404	1387.661436	3512.314845	604.4803785	315.1859057	411.4974858	1000.22822	321.3918293	1724.864286
ENSG00000051382	-1.394005047	0.030017631	PIK3CB	phosphatidylinositol-4,5-bisphosphate 3-kinase catalytic subunit beta [Source:HGNC Symbol;Acc:HGNC:8976]	289.7170735	391.9941903	345.4068977	194.9562232	685.4263083	90.10213854	125.4155552	67.7189877	186.0073923	150.7095825	122.2995457	56.7745298
ENSG00000157557	-1.394456745	0.010910664	ETS2	ETS proto-oncogene 2, transcription factor [Source:HGNC Symbol;Acc:HGNC:3489]	4698.072757	8700.755024	7600.914288	6124.874679	8810.622914	3473.938008	838.3634409	1861.854143	2614.632213	5035.974919	1231.527983	2642.719185
ENSG00000106617	-1.398215582	0.009075148	PRKAG2	protein kinase AMP-activated non-catalytic subunit gamma 2 [Source:HGNC Symbol;Acc:HGNC:9386]	391.6354011	789.4026649	730.0645791	528.8187554	829.2350978	1378.229008	260.9999391	166.3713402	137.7507575	199.7612863	386.8078654	525.8402879
ENSG00000273611	-1.400894774	0.01967507	ZNHIT3	zinc finger HIT-type containing 3 [Source:HGNC Symbol;Acc:HGNC:12309]	926.5772832	646.4655569	2572.88888	2372.7797	897.4041993	682.4402715	315.2336927	792.5629672	520.2942624	662.5534478	348.4114964	243.3194134
ENSG00000131844	-1.405667278	0.041034634	MCCC2	methylcrotonoyl-CoA carboxylase 2 [Source:HGNC Symbol;Acc:HGNC:6937]	290.7517773	1399.051088	1507.230099	758.7046353	830.1689211	2249.216347	242.9220213	296.7930942	593.1179113	521.7963849	679.7579399	118.9561577
ENSG00000273247	-1.407992838	0.022835549	AC097376.3	novel transcript, antisense to RAB33B	901.7443912	2288.076586	1000.894988	709.1532619	1341.904094	3343.790475	508.4414399	315.1859057	697.5277211	208.2920174	759.3948533	894.8747316
ENSG00000147905	-1.417685414	0.027058729	ZCCHC7	zinc finger CCHC-type containing 7 [Source:HGNC Symbol;Acc:HGNC:26209]	382.3230666	1014.636896	1277.613013	1551.52661	451.9704812	563.9726449	615.7790772	408.8220369	307.087676	164.9274677	214.7352488	116.2526086
ENSG00000197442	-1.417934793	0.024554703	MAP3K5	mitogen-activated protein kinase kinase kinase 5 [Source:HGNC Symbol;Acc:HGNC:6857]	316.6193732	2044.433788	1334.52665	1210.353219	1385.79379	3579.05717	871.129667	434.7391803	693.1407543	644.7810914	530.4387271	273.0584528
ENSG00000135686	-1.418011682	0.002012626	KLHL36	kelch like family member 36 [Source:HGNC Symbol;Acc:HGNC:17844]	813.2772134	1683.842447	1123.226597	1578.33309	2087.095094	977.775059	569.4544127	521.6870164	470.2828409	159.9512079	688.2904663	563.6899744
ENSG00000142046	-1.420956612	0.010038865	TMEM91	transmembrane protein 91 [Source:HGNC Symbol;Acc:HGNC:32393]	307.8243906	316.1942087	881.1800969	1050.326653	1039.345342	1424.948635	250.8311103	361.1679344	369.3826045	149.9986883	270.1966707	373.0897672
ENSG00000096063	-1.421834844	0.011164406	SRPK1	SRSF protein kinase 1 [Source:HGNC Symbol;Acc:HGNC:11305]	305.237631	501.3627351	379.4242436	429.7160087	804.0218685	814.2563631	359.2986175	235.7624016	221.1031267	98.81430177	150.7413005	74.34759854
ENSG00000119321	-1.424820301	0.033949768	FKBP15	FKBP prolyl isomerase 15 [Source:HGNC Symbol;Acc:HGNC:23397]	395.7742164	952.9140537	415.4041288	430.5283262	540.6836955	2794.834853	403.3635423	287.5966885	331.65469	320.61331	359.7881983	201.4144033
ENSG00000092607	-1.425352959	0.000684999	TBX15	T-box transcription factor 15 [Source:HGNC Symbol;Acc:HGNC:11594]	10274.09172	8448.449371	11759.53483	7360.409744	9826.622674	7448.443452	2152.402096	6189.181061	3563.971828	1449.513391	2391.951579	4074.2484
ENSG00000078487	-1.427145893	0.024299346	ZCWPW1	zinc finger CW-type and PWWP domain containing 1 [Source:HGNC Symbol;Acc:HGNC:23486]	276.2659236	2114.819485	476.2428437	649.8540774	732.1174737	1600.147238	260.9999391	340.2670123	219.34834	257.3437211	413.8275324	536.654484
ENSG00000260563	-1.433113106	0.006172214	AC132872.1	novel transcript	663.7625094	1560.396763	1002.857527	1762.729185	1511.859936	1516.719332	388.675234	449.7878442	564.1639304	882.2197733	132.2541598	402.8288067
ENSG00000204498	-1.435067065	0.009155157	NFKBIL1	NFKB inhibitor like 1 [Source:HGNC Symbol;Acc:HGNC:7800]	504.418119	2457.002259	1179.486054	1808.21897	761.0659963	2569.579506	709.5582761	368.6922664	320.2485764	458.526796	736.6414495	654.2588672
ENSG00000168214	-1.435240835	0.005537752	RBPJ	recombination signal binding protein for immunoglobulin kappa J region [Source:HGNC Symbol;Acc:HGNC:5724]	2599.176031	7536.683879	4417.675719	5216.703606	8465.10829	12871.25735	2098.168342	2659.433332	3848.247277	1701.169958	1177.488649	2977.959265
ENSG00000197461	-1.436537421	0.008338441	PDGFA	platelet derived growth factor subunit A [Source:HGNC Symbol;Acc:HGNC:8799]	892.4320567	1331.913961	861.5547049	813.1299143	3018.116933	1112.928267	327.6622613	550.9483074	850.1941658	355.4471287	492.0423581	232.5052173
ENSG00000134684	-1.437405126	0.005930335	YARS1	tyrosyl-tRNA synthetase 1 [Source:HGNC Symbol;Acc:HGNC:12840]	576.8473874	2330.308004	1026.407997	1276.963262	711.573361	2045.652256	346.870049	483.2293196	591.3631246	253.0783556	378.2753389	743.4759854
ENSG00000177410	-1.438083568	0.028893481	ZFAS1	ZNFX1 antisense RNA 1 [Source:HGNC Symbol;Acc:HGNC:33101]	8398.173667	8151.746586	26023.26968	33124.68696	11133.04148	6280.452768	3057.427859	5166.707951	8655.485496	8446.845565	4645.960648	1873.559483
ENSG00000126456	-1.439208873	0.025356791	IRF3	interferon regulatory factor 3 [Source:HGNC Symbol;Acc:HGNC:6118]	485.2760981	2444.007976	1021.174559	928.479013	2441.014128	2482.814484	630.4673855	344.4471967	376.4017514	213.9791714	1016.792734	779.9738975
ENSG00000087074	-1.439942861	0.024342412	PPP1R15A	protein phosphatase 1 regulatory subunit 15A [Source:HGNC Symbol;Acc:HGNC:14375]	1804.006134	515.4398745	2470.836842	1793.597254	851.6468572	931.0554316	227.1038432	214.0254426	358.8538842	994.541066	369.7428125	705.6262989
ENSG00000132849	-1.443561124	0.031990189	PATJ	PATJ crumbs cell polarity complex component [Source:HGNC Symbol;Acc:HGNC:28881]	471.3075963	1922.070961	622.1249236	810.6929615	880.5953798	2606.287785	769.441379	340.2670123	193.9039325	287.9121742	676.9137644	214.9321485
ENSG00000025293	-1.445727564	0.000156106	PHF20	PHD finger protein 20 [Source:HGNC Symbol;Acc:HGNC:16098]	2371.023835	4542.584608	2899.978745	4425.506267	1725.705474	4064.607583	903.8958931	1665.385475	1531.928806	725.8230367	1082.20877	1224.707714
ENSG00000164292	-1.447733046	7.92E-07	RHOBTB3	Rho related BTB domain containing 3 [Source:HGNC Symbol;Acc:HGNC:18757]	6710.571714	8940.066395	14437.74665	10474.83541	10607.29896	15520.92764	4746.583309	4686.822778	4192.185474	4022.950602	2679.213303	3655.198299
ENSG00000128585	-1.448181542	5.79E-05	MKLN1	muskelin 1 [Source:HGNC Symbol;Acc:HGNC:7109]	2910.621885	9611.43766	4581.874832	7812.058327	7037.292452	6669.22681	2333.181274	3128.450024	2524.260696	1688.373861	2185.748857	1912.760944
ENSG00000163947	-1.451879806	0.019513584	ARHGEF3	Rho guanine nucleotide exchange factor 3 [Source:HGNC Symbol;Acc:HGNC:683]	337.8308017	583.6598579	227.6545462	200.6424464	638.7351429	528.9329244	57.62336319	135.4379754	50.01142152	218.9554313	201.9364591	194.6555307
ENSG00000101782	-1.453505072	0.025647017	RIOK3	RIO kinase 3 [Source:HGNC Symbol;Acc:HGNC:11451]	1229.228155	4798.138832	2451.21145	2511.686009	2548.403808	12674.36749	1391.999675	924.656795	1418.745063	2006.143594	1352.405441	1777.583492
ENSG00000163719	-1.456043142	0.034534807	MTMR14	myotubularin related protein 14 [Source:HGNC Symbol;Acc:HGNC:26190]	148.4800002	895.5226391	463.8134289	494.7014164	565.8969249	1660.21533	302.8051242	163.0271926	146.5246911	180.5671414	160.6959147	463.65866
ENSG00000138207	-1.456243999	0.002832099	RBP4	retinol binding protein 4 [Source:HGNC Symbol;Acc:HGNC:9922]	9661.029696	3115.379241	6579.085549	4134.696567	3073.212508	4253.154651	2609.999391	1927.901057	850.1941658	1410.414206	1220.151281	2710.307911
ENSG00000021762	-1.457976311	4.02E-06	OSBPL5	oxysterol binding protein like 5 [Source:HGNC Symbol;Acc:HGNC:16392]	4692.381886	5491.167234	5421.841606	4030.719915	5984.873583	7995.730516	1868.804759	1910.344283	2145.226765	1000.22822	2549.803318	2499.431086
ENSG00000146247	-1.45906871	0.006205879	PHIP	pleckstrin homology domain interacting protein [Source:HGNC Symbol;Acc:HGNC:15673]	3862.549412	8418.129379	2953.621483	2631.096696	6555.439625	14110.99603	2706.03833	2478.849365	2454.069228	1314.443482	1921.240537	2407.510418
ENSG00000150991	-1.467574942	0.000331616	UBC	ubiquitin C [Source:HGNC Symbol;Acc:HGNC:12468]	71390.94307	68142.01769	145015.9459	95842.91628	86157.3399	51476.68659	18215.76199	27794.88229	29444.44377	56752.11035	25526.47494	23189.69187
ENSG00000172840	-1.469464172	0.006794799	PDP2	pyruvate dehyrogenase phosphatase catalytic subunit 2 [Source:HGNC Symbol;Acc:HGNC:30263]	330.5878749	495.9484507	567.828006	560.4991417	550.0219286	492.2246457	221.4544938	79.42350409	237.7736005	174.169093	268.7745829	41.90501009
ENSG00000138303	-1.471364217	0.001021944	ASCC1	activating signal cointegrator 1 complex subunit 1 [Source:HGNC Symbol;Acc:HGNC:24268]	612.5446696	966.9911931	1572.648072	1454.860816	712.5071843	450.5106927	345.7401791	238.2705123	375.524358	494.0715088	237.4886526	306.8528158
ENSG00000117298	-1.47174966	2.69E-05	ECE1	endothelin converting enzyme 1 [Source:HGNC Symbol;Acc:HGNC:3146]	485.2760981	662.7084101	1350.226964	1371.192103	1088.837978	999.4663145	293.7661653	392.1012992	312.3520361	393.1245243	406.7170937	293.3350706
ENSG00000167536	-1.477352981	0.026800528	DHRS13	dehydrogenase/reductase 13 [Source:HGNC Symbol;Acc:HGNC:28326]	137.098258	727.6798228	573.0614438	485.7659228	885.2644963	652.4062253	137.8441237	85.27576229	379.0339315	259.4764039	66.83812379	216.283923
ENSG00000183718	-1.478194019	0.026130939	TRIM52	tripartite motif containing 52 [Source:HGNC Symbol;Acc:HGNC:19024]	459.9258541	1666.516737	319.8938882	346.0472962	606.0513271	1601.815796	318.6233023	306.8255369	392.1948319	110.1886099	351.2556719	175.7306875
ENSG00000155287	-1.479339142	0.014748143	SLC25A28	solute carrier family 25 member 28 [Source:HGNC Symbol;Acc:HGNC:23472]	507.0048786	3762.927655	977.3445172	717.2764379	1852.705444	1543.416262	622.5582964	336.9228647	355.3443108	425.1147659	628.5627812	767.8079268
ENSG00000166037	-1.479737268	0.000546097	CEP57	centrosomal protein 57 [Source:HGNC Symbol;Acc:HGNC:30794]	868.6338685	2096.410918	2076.366464	3042.941717	1124.323263	2479.477368	441.7791178	702.2709836	1063.400752	675.3495444	625.7186057	524.4885134
ENSG00000110756	-1.479747385	0.005236854	HPS5	HPS5 biogenesis of lysosomal organelles complex 2 subunit 2 [Source:HGNC Symbol;Acc:HGNC:17022]	251.9503835	903.1026372	613.6205871	546.6897426	455.7057745	657.4118997	308.4544735	126.2415697	165.827345	255.2110384	241.7549159	66.23695143
ENSG00000133812	-1.48157028	0.013601529	SBF2	SET binding factor 2 [Source:HGNC Symbol;Acc:HGNC:2135]	549.4277358	2209.028034	1072.200578	722.1503435	1450.227598	3342.121917	415.7921108	382.0688565	270.2371549	489.095249	760.8169411	811.0647114
ENSG00000101189	-1.48369705	0.00448362	MRGBP	MRG domain binding protein [Source:HGNC Symbol;Acc:HGNC:15866]	203.3193033	833.799797	514.8394478	649.8540774	762.9336429	460.5220414	293.7661653	141.2902336	291.2945955	105.2123501	115.189107	214.9321485
ENSG00000186815	-1.488221983	0.021997021	TPCN1	two pore segment channel 1 [Source:HGNC Symbol;Acc:HGNC:18182]	354.3860631	1419.625369	998.9324483	548.3143778	1626.720203	1778.682957	148.0129525	329.3985328	336.0416568	154.9749481	669.8033257	581.2630432
ENSG00000112242	-1.49405117	0.000431218	E2F3	E2F transcription factor 3 [Source:HGNC Symbol;Acc:HGNC:3115]	947.2713599	1153.242576	1155.935584	1112.875107	2148.727432	1515.050774	342.3505695	405.4778893	812.4662513	244.5476245	322.8139171	617.7609552
ENSG00000150347	-1.496722104	0.014123253	ARID5B	AT-rich interaction domain 5B [Source:HGNC Symbol;Acc:HGNC:17362]	1828.321674	3155.444946	1861.795513	1861.019614	1367.117323	6954.550249	490.363522	931.3450901	706.3016547	1945.006688	543.2375168	1005.720242
ENSG00000133657	-1.497989329	0.030717051	ATP13A3	ATPase 13A3 [Source:HGNC Symbol;Acc:HGNC:24113]	325.4143557	1124.005441	225.0378273	605.9889271	1200.896775	1198.024731	357.0388778	319.3660901	139.5055442	111.6103984	113.7670192	474.4728562
ENSG00000109920	-1.501774314	0.014898067	FNBP4	formin binding protein 4 [Source:HGNC Symbol;Acc:HGNC:19752]	1936.965577	9691.569069	4262.635123	3592.88073	4860.55032	15340.72337	1975.012526	1892.787508	2133.820651	954.7309876	3127.170941	2957.682648
ENSG00000096060	-1.504004093	0.002993646	FKBP5	FKBP prolyl isomerase 5 [Source:HGNC Symbol;Acc:HGNC:3721]	9780.020637	4337.924658	2555.226027	4748.80867	3584.013857	3759.261447	632.7271252	1987.259676	1130.082648	1689.084755	2753.161865	1442.343412
ENSG00000130766	-1.504660986	0.001379652	SESN2	sestrin 2 [Source:HGNC Symbol;Acc:HGNC:20746]	914.6781891	541.4284396	1611.898856	1078.757768	748.9262933	1289.795428	471.1557343	107.0127213	350.957344	379.6175334	393.9183041	381.2004144
ENSG00000161267	-1.507507174	0.001378555	BDH1	3-hydroxybutyrate dehydrogenase 1 [Source:HGNC Symbol;Acc:HGNC:1027]	249.363624	510.0255901	765.3902846	556.4375537	406.2131391	976.1065008	137.8441237	104.5046107	277.2563017	214.6900657	246.0211791	182.4895601
ENSG00000204623	-1.510888269	0.006708269	ZNRD1ASP	zinc ribbon domain containing 1 antisense, pseudogene [Source:HGNC Symbol;Acc:HGNC:13924]	375.5974917	285.8742161	380.7326031	380.9769529	218.5146542	328.7059499	97.16880851	175.5677459	209.697013	51.18438653	38.39636899	77.05114758
ENSG00000271869	-1.513335827	0.000239279	AC026979.2	novel transcript	450.0961677	801.3140906	581.5657803	792.0096568	843.2424474	1376.56045	323.1427818	198.1407418	201.8004728	456.3941132	207.6248101	246.0229625
ENSG00000225697	-1.513890897	0.045404296	SLC26A6	solute carrier family 26 member 6 [Source:HGNC Symbol;Acc:HGNC:14472]	176.9343556	1510.585346	392.5078382	954.4731761	1417.543782	1978.909932	436.1297684	117.0451639	203.5552595	196.9177093	658.4266238	416.3465518
ENSG00000078295	-1.515009682	0.019332649	ADCY2	adenylate cyclase 2 [Source:HGNC Symbol;Acc:HGNC:233]	981.9339383	713.6026834	2082.254082	2206.254593	377.2646166	2307.615881	453.0778164	377.8886721	152.6664446	474.8773639	884.5385745	459.6033365
ENSG00000119326	-1.521039697	0.006429452	CTNNAL1	catenin alpha like 1 [Source:HGNC Symbol;Acc:HGNC:2512]	549.4277358	983.2340463	965.5692821	1698.556095	661.1469023	722.4856664	432.7401588	542.5879385	179.8656388	386.726476	115.189107	168.9718149
ENSG00000163754	-1.525515695	0.00031969	GYG1	glycogenin 1 [Source:HGNC Symbol;Acc:HGNC:4699]	1102.994287	1128.336868	2207.85659	2774.064593	1267.198229	2124.074488	343.4804394	788.3827827	667.6963469	862.3147341	509.107411	369.0344437
ENSG00000156675	-1.538526391	0.014002014	RAB11FIP1	RAB11 family interacting protein 1 [Source:HGNC Symbol;Acc:HGNC:30265]	101.4009757	233.8970859	368.3031882	432.965279	219.4484775	750.8511545	91.51945918	77.75143032	94.75848287	108.7668214	221.8456875	77.05114758
ENSG00000033867	-1.53935747	0.011164406	SLC4A7	solute carrier family 4 member 7 [Source:HGNC Symbol;Acc:HGNC:11033]	736.7091297	2265.336591	1584.423307	1457.297768	2309.345042	2838.217364	526.5193578	314.3498688	394.827012	191.9414495	881.694399	1273.371597
ENSG00000117020	-1.539500393	0.031240209	AKT3	AKT serine/threonine kinase 3 [Source:HGNC Symbol;Acc:HGNC:393]	1436.168921	4448.37606	4091.894214	3341.874593	2763.183169	19320.23448	2399.843596	1544.996164	1437.170324	1172.975525	2972.163377	1513.987461
ENSG00000103194	-1.539506483	0.004953997	USP10	ubiquitin specific peptidase 10 [Source:HGNC Symbol;Acc:HGNC:12608]	241.6033452	1205.219707	787.6323954	1744.04588	1265.330583	969.4322683	187.5583978	239.9425861	306.2102826	308.5281077	540.3933413	429.864297
ENSG00000152256	-1.542214643	0.004981187	PDK1	pyruvate dehydrogenase kinase 1 [Source:HGNC Symbol;Acc:HGNC:8809]	3083.417425	5975.204259	3831.530681	3808.957211	3639.109433	12153.77735	619.1686868	1524.931279	3102.462921	1461.598593	1688.018148	2096.602279
ENSG00000135336	-1.545021548	3.65E-05	ORC3	origin recognition complex subunit 3 [Source:HGNC Symbol;Acc:HGNC:8489]	345.5910805	917.1797767	572.4072641	632.7954078	660.213079	749.1825964	210.1557952	197.3047049	131.609004	156.3967366	278.7291971	314.9634629
ENSG00000147454	-1.554745369	0.030884447	SLC25A37	solute carrier family 25 member 37 [Source:HGNC Symbol;Acc:HGNC:29786]	10819.38064	132812.3962	25824.39904	25140.4173	102105.1744	52170.80677	17367.22972	11442.83685	19329.85311	10465.78526	12764.65956	35973.4235
ENSG00000198517	-1.560690723	0.001624206	MAFK	MAF bZIP transcription factor K [Source:HGNC Symbol;Acc:HGNC:6782]	463.5473176	1050.371173	920.4308807	588.11794	814.2939249	1406.594496	430.4804191	354.4796393	396.5817987	208.2920174	186.293494	108.1419615
ENSG00000170832	-1.560700904	0.014538819	USP32	ubiquitin specific peptidase 32 [Source:HGNC Symbol;Acc:HGNC:19143]	86.39777012	206.8256639	351.948695	291.6220172	494.9263534	472.2019483	110.7272469	66.88295082	174.6012786	47.62991524	145.0529495	50.0156572
ENSG00000104812	-1.572179074	0.006678135	GYS1	glycogen synthase 1 [Source:HGNC Symbol;Acc:HGNC:4706]	919.3343564	883.6112134	2152.251313	1203.854678	1546.411399	3045.118571	149.1428224	371.200377	682.612034	329.1440411	904.4478028	623.1680532
ENSG00000176171	-1.572721908	1.52E-05	BNIP3	BCL2 interacting protein 3 [Source:HGNC Symbol;Acc:HGNC:1084]	3460.04962	4096.447574	4936.440246	6500.977726	3518.646226	5668.091937	932.1426398	1637.796258	2044.326529	2314.671702	1387.957635	865.1356921
ENSG00000106948	-1.572779086	0.032571289	AKNA	AT-hook transcription factor [Source:HGNC Symbol;Acc:HGNC:24108]	322.3102442	780.7398099	417.366668	351.7335194	274.5440527	1101.24836	140.1038634	147.1424918	121.0802837	56.87154058	55.46142187	460.955111
ENSG00000095485	-1.57432804	0.020737424	CWF19L1	CWF19 like cell cycle control factor 1 [Source:HGNC Symbol;Acc:HGNC:25613]	361.111638	1364.399668	375.4991653	498.7630044	417.4190188	1818.728352	71.18180158	372.8724508	263.218008	327.7222526	167.8063534	275.7620019
ENSG00000125772	-1.578314051	0.025647017	GPCPD1	glycerophosphocholine phosphodiesterase 1 [Source:HGNC Symbol;Acc:HGNC:26957]	415.9509412	764.4969567	595.3035547	264.0032189	2130.050966	1391.577473	192.0778773	601.9465573	329.02251	206.1593346	254.5537055	100.0313144
ENSG00000169242	-1.580147582	0.018170768	EFNA1	ephrin A1 [Source:HGNC Symbol;Acc:HGNC:3221]	756.3685025	2240.430883	4400.667046	3544.141674	1259.727643	1428.285752	701.649187	573.5213033	708.0564415	1393.352744	147.897125	640.741122
ENSG00000088970	-1.581993539	0.037742531	KIZ	kizuna centrosomal protein [Source:HGNC Symbol;Acc:HGNC:15865]	386.4618819	1392.553947	626.7041817	1072.259228	305.3602218	3805.981074	671.1427007	204.8290369	207.9422263	298.5755881	456.4901646	421.7536499
ENSG00000234741	-1.585003847	1.60E-05	GAS5	growth arrest specific 5 [Source:HGNC Symbol;Acc:HGNC:16355]	4776.192897	4722.33885	7269.245164	11384.63112	4161.116662	6380.566255	1577.298334	2595.894529	3040.167992	1958.513679	1851.558238	1469.378902
ENSG00000104365	-1.585566679	0.013254534	IKBKB	inhibitor of nuclear factor kappa B kinase subunit beta [Source:HGNC Symbol;Acc:HGNC:5960]	284.5435543	2270.750876	536.4273789	834.2501718	950.6321279	1344.857846	395.4544532	170.5515246	218.4709466	339.0965607	176.3388798	606.946759
ENSG00000078246	-1.585708784	6.22E-06	TULP3	TUB like protein 3 [Source:HGNC Symbol;Acc:HGNC:12425]	2613.661884	4017.399022	7258.778289	5246.759357	3063.874275	6418.943092	1459.791867	1621.911557	2198.74776	1380.556648	1390.80181	1205.782871
ENSG00000157483	-1.58573019	0.025913303	MYO1E	myosin IE [Source:HGNC Symbol;Acc:HGNC:7599]	96.22745655	325.9399206	295.6892381	415.0942919	921.6836053	612.3608304	181.9090485	163.0271926	258.8310412	76.77657979	59.72768509	60.82985335
ENSG00000152977	-1.593126864	0.001011451	ZIC1	Zic family member 1 [Source:HGNC Symbol;Acc:HGNC:12872]	407.6733105	316.1942087	945.9438902	953.6608585	353.9190339	800.9078981	98.29867838	238.2705123	262.3406146	172.7473045	255.9757933	160.8611678
ENSG00000196954	-1.597659462	0.040553881	CASP4	caspase 4 [Source:HGNC Symbol;Acc:HGNC:1505]	74.49867604	1081.774022	336.9025612	171.3990129	691.0292482	408.7967397	118.636336	73.5712459	71.06886215	82.46373385	203.3585469	260.8924822
ENSG00000158092	-1.597676287	0.024443702	NCK1	NCK adaptor protein 1 [Source:HGNC Symbol;Acc:HGNC:7664]	400.4303837	86.62855033	864.8256036	1224.974936	473.4484173	402.1225072	49.71427412	254.99125	192.1491458	159.2403136	209.0468978	164.9164913
ENSG00000167797	-1.597799702	0.017824625	CDK2AP2	cyclin dependent kinase 2 associated protein 2 [Source:HGNC Symbol;Acc:HGNC:30833]	888.2932413	456.965603	2181.035221	2854.484035	252.1322933	1214.710312	506.1817002	439.7554016	354.4669174	499.0477686	369.7428125	193.3037562
ENSG00000206560	-1.59840487	0.000310101	ANKRD28	ankyrin repeat domain 28 [Source:HGNC Symbol;Acc:HGNC:29024]	1087.991081	3449.982017	2824.093896	3112.801031	2705.286124	5527.933055	1110.662079	683.8781721	614.1753519	1283.875029	876.006048	1336.904999
ENSG00000167779	-1.598626723	0.024299346	IGFBP6	insulin like growth factor binding protein 6 [Source:HGNC Symbol;Acc:HGNC:5475]	4216.418123	4004.404739	16111.79258	1605.139571	2130.050966	7453.449127	2265.389082	764.1377131	1571.411508	3461.344139	1405.022687	1121.972851
ENSG00000170919	-1.599185922	0.005088121	TPT1-AS1	TPT1 antisense RNA 1 [Source:HGNC Symbol;Acc:HGNC:43686]	855.1827187	5860.42143	1499.379942	1525.532447	2677.271425	3422.212706	753.6232009	812.6278524	500.9916085	517.5310193	969.8638389	1324.739029
ENSG00000101605	-1.611858554	0.038074343	MYOM1	myomesin 1 [Source:HGNC Symbol;Acc:HGNC:7613]	43.45756102	855.4569346	367.6490085	662.8511589	247.4631767	867.650223	129.9350346	220.7137377	71.06886215	103.0796673	96.70196634	259.5407076
ENSG00000139636	-1.615340155	0.028642339	LMBR1L	limb development membrane protein 1 like [Source:HGNC Symbol;Acc:HGNC:18268]	333.1746345	3007.093553	543.623356	533.692661	1088.837978	2669.692994	430.4804191	373.7084877	185.1299989	189.8087667	496.3086214	709.6816225
ENSG00000128590	-1.627992444	0.027655187	DNAJB9	DnaJ heat shock protein family (Hsp40) member B9 [Source:HGNC Symbol;Acc:HGNC:6968]	3699.066206	2358.462283	11846.54074	11558.46708	1338.168801	1723.620539	1089.194551	1634.452111	1189.745396	3313.478133	1305.476546	855.6732705
ENSG00000151151	-1.634964333	0.00594442	IPMK	inositol polyphosphate multikinase [Source:HGNC Symbol;Acc:HGNC:20739]	389.0486415	170.00853	683.6178183	1089.317897	321.2352181	300.3404618	154.7921717	86.11179918	127.2220372	120.8520237	273.0408461	120.3079322
ENSG00000278879	-1.638948375	0.04687394	AP000560.1	TEC	234.8777703	416.8998985	434.375341	456.5224893	533.2131091	749.1825964	384.1557546	73.5712459	46.50184808	13.50699089	78.21482572	193.3037562
ENSG00000147872	-1.639534456	0.001660011	PLIN2	perilipin 2 [Source:HGNC Symbol;Acc:HGNC:248]	942.0978407	1576.639616	2922.875035	3378.428885	3673.660895	1566.776076	351.3895285	739.8926434	1391.545869	452.1287476	578.7897103	728.6064657
ENSG00000131979	-1.642393913	0.024925402	GCH1	GTP cyclohydrolase 1 [Source:HGNC Symbol;Acc:HGNC:4193]	1573.784531	2101.825202	1104.255385	745.7075538	1976.903944	1064.540081	397.714193	715.6475737	365.8730311	713.7378343	230.3782139	25.68371586
ENSG00000159388	-1.645643867	0.046879719	BTG2	BTG anti-proliferation factor 2 [Source:HGNC Symbol;Acc:HGNC:1131]	8349.025235	4793.807404	8640.405879	4483.180816	6657.226365	11795.03736	1272.23347	1411.230262	536.9647363	7910.120401	864.6293461	401.4770321
ENSG00000082458	-1.646742599	0.005978696	DLG3	discs large MAGUK scaffold protein 3 [Source:HGNC Symbol;Acc:HGNC:2902]	167.1046692	135.3571099	312.6979111	501.1999572	262.4043496	141.8274403	44.06492479	159.6830451	64.04971527	81.04194533	58.30559735	40.55323557
ENSG00000250451	-1.648292542	0.002832099	HOXC-AS1	HOXC cluster antisense RNA 1 [Source:HGNC Symbol;Acc:HGNC:43749]	434.5756102	290.2056436	679.0385602	891.1124036	214.7793609	565.641203	64.40258239	147.1424918	228.1222736	179.8562471	81.0590012	214.9321485
ENSG00000154781	-1.650448295	0.000520022	CCDC174	coiled-coil domain containing 174 [Source:HGNC Symbol;Acc:HGNC:28033]	269.0229968	1369.813952	1269.762857	1238.784335	811.4924549	1358.206311	422.57133	293.4489467	423.7809928	253.7892499	324.2360048	189.2484327
ENSG00000224032	-1.651711533	0.007452327	EPB41L4A-AS1	EPB41L4A antisense RNA 1 [Source:HGNC Symbol;Acc:HGNC:30749]	3979.988297	6559.946974	16306.08396	19864.41451	3664.322662	5489.556218	1356.97371	2699.563102	4551.039358	3947.595811	2070.55975	1728.91961
ENSG00000176728	-1.65189765	0.041288929	TTTY14	testis-specific transcript, Y-linked 14 [Source:HGNC Symbol;Acc:HGNC:18495]	158.8270385	1112.094015	247.2799381	280.2495709	218.5146542	1051.191616	28.24674666	123.733459	178.1108521	73.2221085	167.8063534	279.8173254
ENSG00000221869	-1.654650271	0.024029275	CEBPD	CCAAT enhancer binding protein delta [Source:HGNC Symbol;Acc:HGNC:1835]	23039.75027	16659.75309	34553.11918	23975.55387	32988.24219	12577.59112	1747.908683	5800.42391	3235.826711	22590.08681	2130.287435	5225.96029
ENSG00000171608	-1.657202309	0.042542801	PIK3CD	phosphatidylinositol-4,5-bisphosphate 3-kinase catalytic subunit delta [Source:HGNC Symbol;Acc:HGNC:8977]	101.4009757	155.9313906	431.7586221	343.6103434	268.9411128	865.9816648	145.7532128	15.04866393	35.97312776	113.0321869	186.293494	101.3830889
ENSG00000186918	-1.659385855	1.01E-06	ZNF395	zinc finger protein 395 [Source:HGNC Symbol;Acc:HGNC:18737]	11940.48224	19554.22952	26969.21357	23931.68872	23064.50189	17119.40632	3692.414723	6284.489266	9962.801602	6565.81936	6757.760942	4409.488481
ENSG00000187193	-1.688457158	0.000431218	MT1X	metallothionein 1X [Source:HGNC Symbol;Acc:HGNC:7405]	33373.85481	43406.318	50357.44729	97985.8101	55122.65607	24524.46726	7293.309988	19150.26089	16781.9028	25388.16661	11587.17091	9213.695121
ENSG00000013392	-1.691280256	0.042840933	RWDD2A	RWD domain containing 2A [Source:HGNC Symbol;Acc:HGNC:21385]	145.3758887	598.8198542	1068.2755	565.3730473	231.5881805	273.6435319	189.8181376	20.90092213	55.27578167	228.9079509	42.66263221	229.8016682
ENSG00000148908	-1.692956907	0.005487192	RGS10	regulator of G protein signaling 10 [Source:HGNC Symbol;Acc:HGNC:9992]	1166.111221	1179.231141	3241.460564	3389.801331	2998.506643	772.5424101	166.0908704	922.1486844	837.0332654	764.2113266	554.6142187	377.1450908
ENSG00000118689	-1.694446809	5.74E-05	FOXO3	forkhead box O3 [Source:HGNC Symbol;Acc:HGNC:3821]	4557.870388	4490.607478	6110.692862	5667.539872	3475.690354	14089.30477	1460.921737	2716.28384	1859.19653	2090.740011	1534.432672	1681.607502
ENSG00000143382	-1.695026326	0.034734872	ADAMTSL4	ADAMTS like 4 [Source:HGNC Symbol;Acc:HGNC:19706]	136.5809061	359.5084839	116.443992	127.5338627	273.6102293	921.0440828	135.584384	154.6668238	45.62445472	25.59219326	45.50680769	110.8455106
ENSG00000119778	-1.696606287	0.036926766	ATAD2B	ATPase family AAA domain containing 2B [Source:HGNC Symbol;Acc:HGNC:29230]	136.5809061	748.2541035	104.0145771	213.6395279	340.8455075	1404.925938	247.4415007	86.94783606	135.9959708	169.9037275	88.1694399	56.7745298
ENSG00000107551	-1.702657516	0.009581593	RASSF4	Ras association domain family member 4 [Source:HGNC Symbol;Acc:HGNC:20793]	149.514704	965.9083362	674.459302	632.7954078	385.6690263	532.2700406	193.2077472	71.06313524	87.73933599	83.1746281	376.8532512	120.3079322
ENSG00000185946	-1.706649672	0.049556566	RNPC3	RNA binding region (RNP1, RRM) containing 3 [Source:HGNC Symbol;Acc:HGNC:18666]	553.0491992	3773.756224	484.7471802	690.4699572	1188.757072	6377.229139	1130.999736	470.6887664	529.068196	157.8185251	257.397881	844.8590744
ENSG00000079337	-1.715075211	0.017610549	RAPGEF3	Rap guanine nucleotide exchange factor 3 [Source:HGNC Symbol;Acc:HGNC:16629]	235.9124741	812.1426594	271.4845881	50.363691	329.6396278	555.6298543	72.31167145	140.4541967	49.13402816	61.84780039	174.9167921	112.1972851
ENSG00000164104	-1.724649892	0.005713652	HMGB2	high mobility group box 2 [Source:HGNC Symbol;Acc:HGNC:5000]	3266.042651	1932.899529	4513.18596	2012.110687	3318.808038	3534.0061	385.2856244	1565.897086	1443.312077	946.9111507	658.4266238	129.7703538
ENSG00000154874	-1.727742902	0.049665674	CCDC144B	coiled-coil domain containing 144B (pseudogene) [Source:HGNC Symbol;Acc:HGNC:26704]	276.7832755	620.4769918	130.8359461	228.2612447	219.4484775	859.3074324	93.77919891	78.58746721	10.52872032	26.30308752	112.3449315	271.7066783
ENSG00000117614	-1.729600916	3.53E-06	SYF2	SYF2 pre-mRNA splicing factor [Source:HGNC Symbol;Acc:HGNC:19824]	4659.271364	5935.138555	11765.42245	16022.96459	6877.608666	7985.719167	2400.973466	2921.112877	2887.501547	3173.431965	2151.618751	1939.796435
ENSG00000112033	-1.734073945	4.53E-05	PPARD	peroxisome proliferator activated receptor delta [Source:HGNC Symbol;Acc:HGNC:9235]	383.8751224	385.497049	342.135999	359.8566953	556.5586918	617.3665048	110.7272469	127.9136434	166.7047384	150.7095825	38.39636899	162.2129423
ENSG00000166012	-1.737101345	0.001725333	TAF1D	TATA-box binding protein associated factor, RNA polymerase I subunit D [Source:HGNC Symbol;Acc:HGNC:28759]	1693.292824	6370.44702	6929.725884	11253.03567	2497.97735	8279.385397	2104.947561	1886.099213	2478.636242	1059.232443	1892.798782	882.7087609
ENSG00000073792	-1.739199431	0.025913303	IGF2BP2	insulin like growth factor 2 mRNA binding protein 2 [Source:HGNC Symbol;Acc:HGNC:28867]	281.9567947	2199.282322	584.1824993	766.8278113	1042.146812	4503.438369	567.1946729	281.7444303	445.7158268	95.97072474	541.8154291	508.2672191
ENSG00000100814	-1.742739769	0.00633942	CCNB1IP1	cyclin B1 interacting protein 1 [Source:HGNC Symbol;Acc:HGNC:19437]	972.1042519	2255.590879	3147.258683	5495.328542	381.9337331	2302.610207	580.7531113	546.7681229	816.8532181	1034.351144	439.4251118	529.8956114
ENSG00000163884	-1.74608574	0.010910664	KLF15	Kruppel like factor 15 [Source:HGNC Symbol;Acc:HGNC:14536]	1368.39582	894.4397822	2068.516308	1972.307125	89.6470376	2144.097186	572.8440223	388.7571516	346.5703772	412.3186692	341.3010577	217.6356976
ENSG00000107372	-1.751310812	0.029310287	ZFAND5	zinc finger AN1-type containing 5 [Source:HGNC Symbol;Acc:HGNC:13008]	6305.485163	8271.9437	21050.84954	24768.37584	11120.90178	56131.96375	3387.34986	2386.885307	2543.56335	18177.56616	2571.134634	3549.759887
ENSG00000138764	-1.755692615	0.017279617	CCNG2	cyclin G2 [Source:HGNC Symbol;Acc:HGNC:1593]	2254.102302	1015.719753	5211.195732	2545.803348	4090.146091	1800.374213	105.0778976	926.3288688	1790.759848	750.7043357	597.2768509	240.6158644
ENSG00000115137	-1.764808299	0.000520022	DNAJC27	DnaJ heat shock protein family (Hsp40) member C27 [Source:HGNC Symbol;Acc:HGNC:30290]	259.7106623	626.974133	421.2917464	498.7630044	421.1543121	909.364176	204.5064458	57.68654508	183.3752122	186.2542954	163.5400901	67.58872595
ENSG00000204859	-1.766954687	0.030717051	ZBTB48	zinc finger and BTB domain containing 48 [Source:HGNC Symbol;Acc:HGNC:4930]	129.8553311	368.1713389	174.665988	135.6570386	67.2352782	275.31209	62.14284265	1.67207377	44.74706136	55.44975207	68.26021154	56.7745298
ENSG00000104635	-1.767578182	5.43E-05	SLC39A14	solute carrier family 39 member 14 [Source:HGNC Symbol;Acc:HGNC:20858]	19544.00337	24550.53116	38444.8344	37076.61207	51303.31874	10972.4382	4961.258583	8583.5907	12662.54097	8258.458587	8933.555185	7394.206619
ENSG00000225746	-1.767992216	0.045349079	MEG8	maternally expressed 8, small nucleolar RNA host gene [Source:HGNC Symbol;Acc:HGNC:14574]	709.2894781	3419.662024	478.2053829	415.9066095	1132.727673	465.5277158	198.8570965	275.8921721	87.73933599	28.43577029	364.0544615	666.4248379
ENSG00000135917	-1.768825375	0.039714529	SLC19A3	solute carrier family 19 member 3 [Source:HGNC Symbol;Acc:HGNC:16266]	100.8836238	2288.076586	376.153345	315.9915451	533.2131091	1471.668263	214.6752746	162.1911557	57.90796175	138.6243802	173.4947043	508.2672191
ENSG00000138646	-1.770490877	0.036001912	HERC5	HECT and RLD domain containing E3 ubiquitin protein ligase 5 [Source:HGNC Symbol;Acc:HGNC:24368]	311.445854	792.6512356	422.6001058	654.7279829	473.4484173	719.1485502	1.129869866	127.9136434	221.1031267	117.2975525	126.5658089	241.9676389
ENSG00000140563	-1.774428211	0.00654103	MCTP2	multiple C2 and transmembrane domain containing 2 [Source:HGNC Symbol;Acc:HGNC:25636]	107.0918468	1077.442595	436.9920599	328.9886267	840.4409775	1423.280077	272.2986378	138.7821229	154.4212313	137.9134859	253.1316178	154.1022952
ENSG00000168003	-1.777309203	0.001000675	SLC3A2	solute carrier family 3 member 2 [Source:HGNC Symbol;Acc:HGNC:11026]	1144.38244	934.5054867	1799.648438	2977.956309	617.2572068	2322.632905	221.4544938	652.1087705	524.6812292	620.6106866	425.2042344	208.1732759
ENSG00000173727	-1.777526586	0.00061106	AP000769.1	Finkel-Biskis-Reilly murine sarcoma virus (FBR-MuSV) ubiquitously expressed (FAU) pseudogene	1435.134218	3440.236305	1338.451728	1369.567468	1973.168651	4404.99344	434.9998986	575.193377	1271.342979	305.6845306	702.5113437	509.6189937
ENSG00000197978	-1.77804294	0.017824625	GOLGA6L9	golgin A6 family like 9 [Source:HGNC Symbol;Acc:HGNC:37229]	123.1297562	570.6655753	115.7898123	331.4255795	414.6175489	1281.452637	140.1038634	70.22709836	72.82364887	158.5294194	220.4235997	60.82985335
ENSG00000129521	-1.782148998	0.00031969	EGLN3	egl-9 family hypoxia inducible factor 3 [Source:HGNC Symbol;Acc:HGNC:14661]	1465.657981	1361.151097	1896.467038	1917.069528	2807.072865	500.5674363	216.9350144	332.7426803	714.198195	630.5632062	364.0544615	454.1962384
ENSG00000143457	-1.784192958	0.003823582	GOLPH3L	golgi phosphoprotein 3 like [Source:HGNC Symbol;Acc:HGNC:24882]	1003.145367	1203.053993	4333.940714	3475.906996	505.1984098	1918.841839	946.8309481	586.8978934	474.6698077	265.8744522	556.0363065	459.6033365
ENSG00000172183	-1.789315674	0.001941725	ISG20	interferon stimulated exonuclease gene 20 [Source:HGNC Symbol;Acc:HGNC:6130]	705.1506628	796.9826631	1753.201677	2914.595537	2519.455286	580.6582261	254.2207199	299.3012049	442.2062534	648.3355627	588.7443245	232.5052173
ENSG00000169738	-1.789574634	0.00025046	DCXR	dicarbonyl and L-xylulose reductase [Source:HGNC Symbol;Acc:HGNC:18985]	1676.220211	1637.279601	2521.862861	2488.128799	589.2425076	3493.960706	829.324482	517.5068319	431.6775331	823.9264442	321.3918293	444.7338167
ENSG00000120889	-1.792825758	0.000152181	TNFRSF10B	TNF receptor superfamily member 10b [Source:HGNC Symbol;Acc:HGNC:11905]	706.1853666	714.6855403	951.177328	1281.837168	1593.102564	342.0544148	240.6622815	243.2867336	414.1296659	296.4429053	143.6308618	181.1377855
ENSG00000124596	-1.801001681	2.52E-05	OARD1	O-acyl-ADP-ribose deacylase 1 [Source:HGNC Symbol;Acc:HGNC:21257]	847.9397918	778.5740961	1479.75455	1311.080601	670.4851354	1214.710312	383.0258847	287.5966885	331.65469	307.8172134	85.32526442	324.4258846
ENSG00000124145	-1.805386665	0.013313453	SDC4	syndecan 4 [Source:HGNC Symbol;Acc:HGNC:10661]	8044.304956	4133.264708	5871.26308	9885.905152	22210.05357	3363.813172	1198.791928	4356.588209	1781.108521	4240.484245	392.4962163	1473.434226
ENSG00000158825	-1.808728272	0.025224008	CDA	cytidine deaminase [Source:HGNC Symbol;Acc:HGNC:1712]	197.6284323	482.9541681	806.6036076	948.7869529	103.6543872	760.8625032	14.68830826	97.81631557	195.6587193	285.0685972	122.2995457	86.51356921
ENSG00000065911	-1.809481143	0.00040544	MTHFD2	methylenetetrahydrofolate dehydrogenase (NADP+ dependent) 2, methenyltetrahydrofolate cyclohydrolase [Source:HGNC Symbol;Acc:HGNC:7434]	1585.683625	3759.679085	2915.679058	5181.773949	3621.36679	580.6582261	996.5452222	736.5484959	912.4890943	648.3355627	743.7518882	659.6659653
ENSG00000164442	-1.810193268	0.022621618	CITED2	Cbp/p300 interacting transactivator with Glu/Asp rich carboxy-terminal domain 2 [Source:HGNC Symbol;Acc:HGNC:1987]	1366.326413	938.8369142	8842.547416	2817.117425	922.6174286	3547.354565	346.870049	377.8886721	466.7732675	1849.035963	305.7488642	1161.174312
ENSG00000172794	-1.811553928	0.039656764	RAB37	RAB37, member RAS oncogene family [Source:HGNC Symbol;Acc:HGNC:30268]	378.1842513	250.1399391	729.4103994	668.5373821	500.5292933	488.8875295	106.2077674	200.6488524	103.5324165	196.9177093	0	102.7348634
ENSG00000119950	-1.81193108	0.004345583	MXI1	MAX interactor 1, dimerization protein [Source:HGNC Symbol;Acc:HGNC:7534]	1861.949549	6370.44702	12766.97162	12636.41253	4057.462275	5851.633331	881.2984958	821.8242582	3384.106189	3163.479445	1820.272308	1138.194145
ENSG00000059804	-1.813157503	0.000548106	SLC2A3	solute carrier family 2 member 3 [Source:HGNC Symbol;Acc:HGNC:11007]	4002.751781	7722.935262	3353.325298	3004.76279	3450.477124	1937.195979	375.1167957	489.0815778	1183.603643	1131.743658	1112.072613	1920.871591
ENSG00000178971	-1.817766458	0.022624681	CTC1	CST telomere replication complex component 1 [Source:HGNC Symbol;Acc:HGNC:26169]	206.4234148	805.6455181	294.3808787	179.5221889	407.1469624	1625.17561	189.8181376	74.40728278	136.8733641	188.3869782	22.75340385	240.6158644
ENSG00000144476	-1.820233153	0.007060804	ACKR3	atypical chemokine receptor 3 [Source:HGNC Symbol;Acc:HGNC:23692]	4731.18328	2476.493683	4345.715949	7734.075838	20152.84082	10263.301	908.4153726	1103.568688	4086.898271	3749.256313	1154.735245	1549.133599
ENSG00000058600	-1.827326909	0.022378406	POLR3E	RNA polymerase III subunit E [Source:HGNC Symbol;Acc:HGNC:30347]	335.7613941	1504.088205	147.8446191	406.1587983	518.2719361	2648.001738	193.2077472	105.3406475	105.2872032	204.7375461	418.0937957	310.9081394
ENSG00000112379	-1.828062195	0.047889642	ARFGEF3	ARFGEF family member 3 [Source:HGNC Symbol;Acc:HGNC:21213]	61.56487811	162.4285319	40.55914329	186.8330472	127.9337932	225.2553463	1.129869866	32.60543852	14.91568712	12.79609663	45.50680769	77.05114758
ENSG00000220323	-1.828790287	0.033543831	H2BC19P	H2B clustered histone 19, pseudogene [Source:HGNC Symbol;Acc:HGNC:20517]	407.6733105	247.9742253	217.8418502	199.0178112	279.2131692	166.8558121	57.62336319	78.58746721	123.7124637	67.53495444	0	27.03549038
ENSG00000177606	-1.832848488	0.01372281	JUN	Jun proto-oncogene, AP-1 transcription factor subunit [Source:HGNC Symbol;Acc:HGNC:6204]	19207.72462	4337.924658	7219.527505	4077.834335	15667.68747	3308.750754	1338.895792	1558.372754	1358.204921	3369.63878	402.4508305	5131.336074
ENSG00000157601	-1.838414593	0.027784925	MX1	MX dynamin like GTPase 1 [Source:HGNC Symbol;Acc:HGNC:7532]	366.2851572	201.4113795	405.5914329	344.422661	235.3234737	65.07376672	56.49349332	177.2398197	57.03056839	16.35056792	65.41603605	6.758872595
ENSG00000166250	-1.838510237	0.000400042	CLMP	CXADR like membrane protein [Source:HGNC Symbol;Acc:HGNC:24039]	1963.867877	5615.695775	3031.468871	2452.386824	9559.549207	2040.646582	1316.298394	1695.482803	811.5888579	740.0409219	854.6747319	993.5542714
ENSG00000147996	-1.841867223	0.010910664	CBWD5	COBW domain containing 5 [Source:HGNC Symbol;Acc:HGNC:24584]	213.1489898	1022.216894	300.2684963	687.2206868	600.4483873	1678.56947	368.3375765	260.8435082	102.6550231	123.6956008	204.7806346	39.20146105
ENSG00000175938	-1.848072187	0.004107882	ORAI3	ORAI calcium release-activated calcium modulator 3 [Source:HGNC Symbol;Acc:HGNC:28185]	823.1068998	1053.619743	3639.20184	3059.188069	1507.19082	1458.319798	342.3505695	610.3069262	817.7306114	592.8858106	443.691375	72.99582402
ENSG00000197808	-1.850951894	0.024143613	ZNF461	zinc finger protein 461 [Source:HGNC Symbol;Acc:HGNC:21629]	179.5211152	341.0999169	155.6947758	206.3286696	46.69116542	195.2213002	22.59739733	12.54055328	7.896540239	36.96650138	91.01361538	93.27244181
ENSG00000008311	-1.851673153	0.017052394	AASS	aminoadipate-semialdehyde synthase [Source:HGNC Symbol;Acc:HGNC:17366]	1206.982022	9020.197804	1916.09243	2069.785236	994.5218234	15163.8562	1031.571188	932.181127	848.439379	1406.859735	1107.80635	1896.53965
ENSG00000203666	-1.868986577	0.003343698	EFCAB2	EF-hand calcium binding domain 2 [Source:HGNC Symbol;Acc:HGNC:28166]	228.1521954	683.2826908	376.8075247	572.6839057	296.0219887	1610.158587	93.77919891	164.6992664	57.90796175	158.5294194	251.70953	200.0626288
ENSG00000090376	-1.869724555	0.001135152	IRAK3	interleukin 1 receptor associated kinase 3 [Source:HGNC Symbol;Acc:HGNC:17020]	517.3519169	2742.876475	698.6639521	1307.019013	1349.374681	2259.227696	397.714193	211.517332	386.0530784	184.1216126	281.5733726	761.0490542
ENSG00000003402	-1.873684681	0.000940723	CFLAR	CASP8 and FADD like apoptosis regulator [Source:HGNC Symbol;Acc:HGNC:1876]	1767.7915	9503.151972	3032.12305	3171.287897	4501.028346	11508.04536	1483.519135	1098.552467	1333.637907	890.0396101	976.9742776	2591.351753
ENSG00000174428	-1.884577475	0.038278082	GTF2IRD2B	GTF2I repeat domain containing 2B [Source:HGNC Symbol;Acc:HGNC:33125]	69.32515687	817.5569438	143.265361	145.4048498	346.4484474	2285.924626	177.389569	60.19465573	100.9002364	103.0796673	255.9757933	132.4739029
ENSG00000128016	-1.885773955	0.024567764	ZFP36	ZFP36 ring finger protein [Source:HGNC Symbol;Acc:HGNC:12862]	22011.77201	6595.681251	4629.629952	2468.633176	5588.9325	2366.015416	415.7921108	996.5559672	742.2747825	4140.959049	438.003024	3096.915423
ENSG00000111674	-1.88596674	0.000194723	ENO2	enolase 2 [Source:HGNC Symbol;Acc:HGNC:3353]	609.95791	1575.556759	2182.343581	3679.798713	3256.241876	2352.666951	323.1427818	420.5265533	399.2139788	791.2253084	593.0105877	912.4478003
ENSG00000132470	-1.897862706	0.000324246	ITGB4	integrin subunit beta 4 [Source:HGNC Symbol;Acc:HGNC:6158]	487.3455057	745.0055329	646.9837534	651.4787125	412.7499023	1341.520729	44.06492479	164.6992664	218.4709466	267.2962407	118.0332824	248.7265115
ENSG00000111319	-1.898906098	0.015842955	SCNN1A	sodium channel epithelial 1 subunit alpha [Source:HGNC Symbol;Acc:HGNC:10599]	300.5814637	1062.282598	3486.123783	1995.052017	760.132173	1686.91226	144.6233429	195.6326311	593.1179113	848.096849	263.086232	70.29227499
ENSG00000079308	-1.900078095	3.23E-08	TNS1	tensin 1 [Source:HGNC Symbol;Acc:HGNC:11973]	2442.4184	4830.624538	5085.593224	8291.325709	3806.263805	4952.280503	860.9608382	1504.030356	1148.507908	1510.650297	1548.653549	1025.99686
ENSG00000161638	-1.925943333	2.35E-05	ITGA5	integrin subunit alpha 5 [Source:HGNC Symbol;Acc:HGNC:6141]	1503.942022	3713.116239	1674.04593	1458.110086	3559.734451	3692.519122	593.1816799	544.2600123	493.9724616	322.0350986	1161.845684	750.234858
ENSG00000131069	-1.927520652	0.028661955	ACSS2	acyl-CoA synthetase short chain family member 2 [Source:HGNC Symbol;Acc:HGNC:15814]	20.17672476	920.4283473	185.1328637	233.1351503	318.4337481	620.703621	216.9350144	73.5712459	64.04971527	52.60617504	22.75340385	58.12630432
ENSG00000106688	-1.928320076	0.016317886	SLC1A1	solute carrier family 1 member 1 [Source:HGNC Symbol;Acc:HGNC:10939]	166.5873172	916.0969198	1106.872104	968.2825753	1849.903974	647.400551	409.0128916	204.8290369	114.9385301	436.489074	42.66263221	39.20146105
ENSG00000177169	-1.930384056	0.000212887	ULK1	unc-51 like autophagy activating kinase 1 [Source:HGNC Symbol;Acc:HGNC:12558]	802.9301751	3079.644964	2281.7789	4011.224292	1887.256906	6887.807924	640.6362143	638.7321803	606.2788117	973.9251325	620.0302548	1116.565753
ENSG00000138758	-1.93178321	0.005793432	SEPTIN11	septin 11 [Source:HGNC Symbol;Acc:HGNC:25589]	2457.938957	8975.800672	1459.474979	1923.568069	745.1910001	4196.423675	649.6751732	1297.529246	826.504545	192.6523437	556.0363065	1005.720242
ENSG00000139112	-1.933873532	0.000266316	GABARAPL1	GABA type A receptor associated protein like 1 [Source:HGNC Symbol;Acc:HGNC:4068]	3644.226903	10458.23174	11370.95207	17632.97807	3729.690293	21384.24088	3230.297948	2104.30484	3436.749791	3486.225438	1548.653549	2650.829832
ENSG00000161179	-1.94228493	0.019137918	YDJC	YdjC chitooligosaccharide deacetylase homolog [Source:HGNC Symbol;Acc:HGNC:27158]	84.32836246	97.45711913	310.7353719	339.5487554	90.58086091	161.8501377	7.909089065	96.98027868	38.60530784	55.44975207	27.01966707	6.758872595
ENSG00000081665	-1.942705552	7.15E-05	ZNF506	zinc finger protein 506 [Source:HGNC Symbol;Acc:HGNC:23780]	306.2723348	458.0484599	364.3781098	445.9623606	332.4410978	1274.778405	167.2207402	78.58746721	171.0917052	115.8757639	99.54614182	137.8810009
ENSG00000226471	-1.950560885	0.032339519	Z93930.2	novel transcript	269.0229968	1491.093923	364.3781098	124.2845923	442.6322482	2519.522763	94.90906878	199.8128156	13.1609004	181.9889299	226.1119507	352.8131495
ENSG00000046653	-1.962468592	0.006241462	GPM6B	glycoprotein M6B [Source:HGNC Symbol;Acc:HGNC:4461]	4358.172548	1795.376706	4702.898082	6684.561503	460.374891	10561.97291	685.8310089	1172.123713	1007.247577	473.4555754	2221.30105	785.3809955
ENSG00000243680	-1.96391142	0.035821574	RPL37P23	ribosomal protein L37 pseudogene 23 [Source:HGNC Symbol;Acc:HGNC:37003]	88.98452971	8.662855033	76.53902846	102.3520172	51.36028196	143.4959984	6.779219199	12.54055328	45.62445472	19.9050392	5.688350961	2.703549038
ENSG00000105656	-1.964939608	0.004615206	ELL	elongation factor for RNA polymerase II [Source:HGNC Symbol;Acc:HGNC:23114]	721.7059241	1330.831105	535.7731992	572.6839057	1483.845237	302.0090199	55.36362345	170.5515246	160.5629849	426.5365544	42.66263221	250.078286
ENSG00000128573	-1.968381033	0.009749053	FOXP2	forkhead box P2 [Source:HGNC Symbol;Acc:HGNC:13875]	276.2659236	410.4027572	769.315363	660.4142061	597.6469173	865.9816648	184.1687882	121.2253484	158.8081981	93.12714771	217.5794243	2.703549038
ENSG00000272523	-1.968464095	0.014101784	LINC01023	long intergenic non-protein coding RNA 1023 [Source:HGNC Symbol;Acc:HGNC:49004]	95.19275271	59.55712835	98.78113929	134.0324035	102.7205639	325.3688336	6.779219199	46.81806557	35.0957344	18.48325069	61.14977283	5.407098076
ENSG00000099860	-1.968604887	0.008083673	GADD45B	growth arrest and DNA damage inducible beta [Source:HGNC Symbol;Acc:HGNC:4096]	24200.68797	12943.38828	9568.686917	13500.71846	18794.1279	8459.589674	834.9738313	1315.08602	1309.948286	11438.2886	1104.962174	3141.523982
ENSG00000205771	-1.977409141	0.032494904	CATSPER2P1	cation channel sperm associated 2 pseudogene 1 [Source:HGNC Symbol;Acc:HGNC:31054]	76.05073179	153.7656768	145.8820799	294.05897	149.4117293	685.7773878	37.28570559	66.88295082	55.27578167	48.3408095	0	90.56889277
ENSG00000185215	-1.984769918	0.010251259	TNFAIP2	TNF alpha induced protein 2 [Source:HGNC Symbol;Acc:HGNC:11895]	873.2900358	1631.865317	501.1016735	593.8041632	2935.006658	1573.450308	201.1168362	488.245541	218.4709466	46.20812672	76.79273798	698.8674263
ENSG00000167202	-1.986411533	1.49E-05	TBC1D2B	TBC1 domain family member 2B [Source:HGNC Symbol;Acc:HGNC:29183]	1469.796796	1525.745343	2554.571847	1787.098713	2276.661226	5636.389333	511.8310495	509.9825	906.3473408	499.7586629	345.5673209	834.0448782
ENSG00000214548	-1.989647362	0.019742734	MEG3	maternally expressed 3 [Source:HGNC Symbol;Acc:HGNC:14575]	8278.665374	41156.14141	4708.785699	4400.324421	19721.41445	26877.13421	3430.284914	4349.063877	373.7695713	733.6428735	4143.963675	8482.385107
ENSG00000183696	-1.992055563	0.020713077	UPP1	uridine phosphorylase 1 [Source:HGNC Symbol;Acc:HGNC:12576]	149.514704	777.4912393	278.0263854	462.2087125	3822.138801	857.6388742	388.675234	253.3191762	53.52099496	285.0685972	89.59152764	220.3392466
ENSG00000035664	-1.99543563	0.006586872	DAPK2	death associated protein kinase 2 [Source:HGNC Symbol;Acc:HGNC:2675]	707.2200704	780.7398099	399.0496355	397.2233048	439.8307782	2544.551135	152.532432	72.73520901	119.3254969	58.2933291	379.6974267	350.1096004
ENSG00000205323	-1.995512379	0.023879674	SARNP	SAP domain containing ribonucleoprotein [Source:HGNC Symbol;Acc:HGNC:24432]	283.5088505	413.6513278	382.0409626	536.9419314	123.2646767	478.8761807	51.97401386	130.4217541	55.27578167	54.73885781	152.1633882	0
ENSG00000262580	-1.997044182	0.032593429	AC087741.1	novel transcript, antisense to CARD14	290.7517773	691.9455458	133.452665	263.1909013	222.2499474	545.6185056	193.2077472	9.196405737	75.45582895	54.73885781	1.42208774	82.45824566
ENSG00000197930	-2.001350454	1.22E-05	ERO1A	endoplasmic reticulum oxidoreductase 1 alpha [Source:HGNC Symbol;Acc:HGNC:13280]	1101.959583	2255.590879	2370.093163	2393.899957	2931.271365	3175.266104	211.285665	367.8562295	1053.749425	556.6302035	429.4704976	711.033397
ENSG00000186812	-2.003618499	7.50E-06	ZNF397	zinc finger protein 397 [Source:HGNC Symbol;Acc:HGNC:18818]	948.3060637	3457.562015	1617.786473	2096.591717	2146.859786	3390.510102	623.6881663	756.6133811	515.9072956	216.8227485	668.3812379	419.0501009
ENSG00000111961	-2.01038747	2.87E-05	SASH1	SAM and SH3 domain containing 1 [Source:HGNC Symbol;Acc:HGNC:19182]	4065.351363	5785.704305	9210.850604	9325.40601	5795.307452	24958.29238	2124.155349	2187.908529	2179.445106	3011.348074	2316.580929	1846.523993
ENSG00000109906	-2.015686878	0.000643457	ZBTB16	zinc finger and BTB domain containing 16 [Source:HGNC Symbol;Acc:HGNC:12930]	6591.063421	13054.92254	6172.839936	7816.932233	5908.300072	34580.86706	1895.921636	3204.529381	1337.147481	1863.964743	3589.349457	4609.55111
ENSG00000172175	-2.018488556	0.002383033	MALT1	MALT1 paracaspase [Source:HGNC Symbol;Acc:HGNC:6819]	246.2595125	1261.528264	404.9372531	744.0829186	1065.492395	2249.216347	186.428528	213.1894057	122.8350704	104.5014558	147.897125	519.0814153
ENSG00000274341	-2.024057751	0.015726292	AC005899.7	novel transcript	203.8366553	2396.362274	458.579991	549.939013	842.3086241	3120.203686	158.1817813	235.7624016	64.92710863	71.80031999	500.5748846	485.2870523
ENSG00000256235	-2.025328882	0.000450435	SMIM3	small integral membrane protein 3 [Source:HGNC Symbol;Acc:HGNC:30248]	1519.979932	1599.379611	5782.294637	4958.38661	2084.293624	1353.200636	305.0648639	547.6041598	728.2364887	1304.490962	637.0953077	314.9634629
ENSG00000006459	-2.035082669	0.000492763	KDM7A	lysine demethylase 7A [Source:HGNC Symbol;Acc:HGNC:22224]	416.985645	2989.767843	1623.674091	1637.632275	5952.189767	3702.530471	637.2466047	549.2762336	627.3362523	347.6272918	666.9591502	759.6972797
ENSG00000235194	-2.053054303	0.001833455	PPP1R3E	protein phosphatase 1 regulatory subunit 3E [Source:HGNC Symbol;Acc:HGNC:14943]	613.0620215	749.3369604	942.0188118	1339.511717	1307.352632	5514.58459	199.9869664	380.3967828	374.6469647	206.1593346	342.7231454	705.6262989
ENSG00000006704	-2.054319772	0.007074717	GTF2IRD1	GTF2I repeat domain containing 1 [Source:HGNC Symbol;Acc:HGNC:4661]	696.3556802	1569.059618	1983.472943	1624.635193	807.7571617	1883.802119	282.4674666	305.1534631	572.937864	385.3046875	177.7609675	6.758872595
ENSG00000005448	-2.057258662	0.000233392	WDR54	WD repeat domain 54 [Source:HGNC Symbol;Acc:HGNC:25770]	199.180488	1153.242576	480.8221018	691.2822748	1125.257087	1933.858862	186.428528	196.468668	264.0954013	283.6468087	163.5400901	120.3079322
ENSG00000033327	-2.057543224	0.016376122	GAB2	GRB2 associated binding protein 2 [Source:HGNC Symbol;Acc:HGNC:14458]	310.4111501	468.8770287	3006.610041	3346.748498	524.8086993	957.7523615	88.12984958	216.5335533	393.0722252	710.183363	206.2027223	43.25678461
ENSG00000162645	-2.06362744	2.50E-05	GBP2	guanylate binding protein 2 [Source:HGNC Symbol;Acc:HGNC:4183]	2724.375194	7356.929637	10585.9364	13154.67116	6278.094102	7545.219824	2558.025378	1967.194791	2103.111884	1345.722829	536.1270781	2046.586622
ENSG00000242114	-2.065657105	0.04044072	MTFP1	mitochondrial fission process 1 [Source:HGNC Symbol;Acc:HGNC:26945]	21.72878051	11.91142567	72.61395007	43.86515022	18.67646617	10.01134873	4.519479466	7.524331967	4.3869668	2.132682772	12.79878966	0
ENSG00000136560	-2.069482185	7.68E-07	TANK	TRAF family member associated NFKB activator [Source:HGNC Symbol;Acc:HGNC:11562]	445.4400005	869.534074	480.1679221	404.5341632	677.9557219	1353.200636	160.441521	153.8307869	157.9308048	94.54893622	234.6444772	150.0469716
ENSG00000114423	-2.078077252	0.015454343	CBLB	Cbl proto-oncogene B [Source:HGNC Symbol;Acc:HGNC:1542]	326.9664115	7809.563813	1278.921373	875.6783692	1655.668726	5107.456409	239.5324117	219.0416639	461.5089073	147.1551113	1211.618755	946.2421633
ENSG00000173638	-2.0829392	0.011454166	SLC19A1	solute carrier family 19 member 1 [Source:HGNC Symbol;Acc:HGNC:10937]	10.86439026	122.3628273	145.8820799	138.0939914	465.0440076	407.1281815	67.79219199	30.93336475	28.95398088	66.11316593	24.17549159	28.3872649
ENSG00000255717	-2.083466323	4.02E-05	SNHG1	small nucleolar RNA host gene 1 [Source:HGNC Symbol;Acc:HGNC:32688]	1421.683068	2592.359369	3017.076917	7887.603864	1261.59529	1955.550118	585.2725908	816.8080368	509.7655421	816.1066074	668.3812379	542.0615821
ENSG00000197119	-2.09068876	0.000165092	SLC25A29	solute carrier family 25 member 29 [Source:HGNC Symbol;Acc:HGNC:20116]	752.2296872	1662.18531	917.159982	1176.23588	866.5880301	2914.971038	450.8180767	428.0508852	100.9002364	437.1999682	162.1180024	182.4895601
ENSG00000145908	-2.091338578	0.017981075	ZNF300	zinc finger protein 300 [Source:HGNC Symbol;Acc:HGNC:13091]	110.7133102	736.3426778	554.0902317	190.8946352	1030.940932	1036.174593	3.389609599	83.60368852	62.29492855	78.1983683	230.3782139	216.283923
ENSG00000156802	-2.09283374	0.037324614	ATAD2	ATPase family AAA domain containing 2 [Source:HGNC Symbol;Acc:HGNC:30123]	49.66578402	936.6712005	295.6892381	473.5811589	286.6837557	1313.155241	160.441521	136.2740123	28.07658752	17.06146218	223.2677752	2.703549038
ENSG00000183963	-2.095496121	0.000465056	SMTN	smoothelin [Source:HGNC Symbol;Acc:HGNC:11126]	170.7261326	1195.473995	283.2598233	246.1322318	757.3307031	972.7693846	112.9869866	112.0289426	64.04971527	154.2640538	183.4493185	129.7703538
ENSG00000139597	-2.096439926	0.000243124	N4BP2L1	NEDD4 binding protein 2 like 1 [Source:HGNC Symbol;Acc:HGNC:25037]	364.2157495	652.9626981	929.5893969	842.3733478	1419.411429	2020.623885	244.0518911	137.9460861	150.0342645	498.3368744	98.12405408	181.1377855
ENSG00000177054	-2.096833004	0.023075535	ZDHHC13	zinc finger DHHC-type palmitoyltransferase 13 [Source:HGNC Symbol;Acc:HGNC:18413]	83.29365862	573.914146	90.2768028	199.8301288	55.09557519	535.6071569	44.06492479	1.67207377	50.01142152	56.87154058	95.2798786	27.03549038
ENSG00000186352	-2.100360263	0.001922643	ANKRD37	ankyrin repeat domain 37 [Source:HGNC Symbol;Acc:HGNC:29593]	2696.438191	787.2369512	5108.489515	2132.333691	2026.396579	1401.588822	100.5584181	403.8058156	1134.469614	725.1121425	227.5340385	264.9478057
ENSG00000189134	-2.107538771	9.55E-05	NKAPL	NFKB activating protein like [Source:HGNC Symbol;Acc:HGNC:21584]	256.0891989	321.6084931	270.8304084	314.3669099	420.2204888	315.3574849	53.10388372	66.88295082	110.5515633	105.9232443	52.61724639	9.462421633
ENSG00000136997	-2.113449403	0.045865681	MYC	MYC proto-oncogene, bHLH transcription factor [Source:HGNC Symbol;Acc:HGNC:7553]	337.3134498	278.2942179	247.9341178	42.24051503	376.3307933	260.2950669	0	65.21087705	87.73933599	78.1983683	9.954614182	2.703549038
ENSG00000225032	-2.119628292	0.040127238	AL162586.1	novel transcript	214.7010455	361.6741976	90.93098253	176.2729185	183.0293684	1323.16659	1.129869866	9.196405737	67.55928871	22.03772198	123.7216334	155.4540697
ENSG00000185436	-2.120755248	0.025913303	IFNLR1	interferon lambda receptor 1 [Source:HGNC Symbol;Acc:HGNC:18584]	184.1772824	44.39713205	345.4068977	385.8508584	183.0293684	372.088461	49.71427412	25.08110656	10.52872032	80.33105108	0	93.27244181
ENSG00000185442	-2.140056252	0.005650603	FAM174B	family with sequence similarity 174 member B [Source:HGNC Symbol;Acc:HGNC:34339]	371.4586763	63.88855587	266.90533	531.2557082	27.08087594	138.490324	39.54544532	24.24506967	72.82364887	65.40227167	31.28593029	28.3872649
ENSG00000137821	-2.15509979	0.006361834	LRRC49	leucine rich repeat containing 49 [Source:HGNC Symbol;Acc:HGNC:25965]	115.8868294	463.4627443	240.7381408	288.3727468	142.8749662	266.9692994	97.16880851	47.65410246	77.21061567	2.843577029	12.79878966	40.55323557
ENSG00000233822	-2.159693615	0.017408051	H2BC15	H2B clustered histone 15 [Source:HGNC Symbol;Acc:HGNC:4749]	89.50188163	129.9428255	74.57648927	228.2612447	241.8602369	270.3064156	3.389609599	57.68654508	12.28350704	87.43999365	8.532526442	5.407098076
ENSG00000092929	-2.164790748	0.028171428	UNC13D	unc-13 homolog D [Source:HGNC Symbol;Acc:HGNC:23147]	135.0288503	2412.605127	54.29691762	239.633691	449.1690113	291.9976712	31.63635626	101.9965	18.42526056	24.88129901	159.2738269	236.5605408
ENSG00000086619	-2.174661853	0.004486482	ERO1B	endoplasmic reticulum oxidoreductase 1 beta [Source:HGNC Symbol;Acc:HGNC:14355]	203.8366553	947.4997693	314.0062706	508.5108155	30.81616918	959.4209196	108.4675072	125.4055328	32.46355432	125.8282835	89.59152764	59.47807884
ENSG00000130158	-2.185311266	0.024689484	DOCK6	dedicator of cytokinesis 6 [Source:HGNC Symbol;Acc:HGNC:19189]	421.6418123	1124.005441	206.7207948	372.8537769	427.6910752	2215.845185	1.129869866	102.8325369	155.2986247	29.85755881	105.2344928	362.2755711
ENSG00000100908	-2.1885674	0.004786168	EMC9	ER membrane protein complex subunit 9 [Source:HGNC Symbol;Acc:HGNC:20273]	274.196516	204.6599502	677.076021	705.0916739	303.4925752	278.6492062	9.038958931	129.5857172	94.75848287	45.49723247	11.37670192	148.6951971
ENSG00000135821	-2.190545108	0.00025037	GLUL	glutamate-ammonia ligase [Source:HGNC Symbol;Acc:HGNC:4341]	2781.801257	16820.0159	5392.403518	9539.857856	12312.46032	10279.98658	1069.986763	1830.920779	1502.097432	2505.902257	410.983357	3759.284937
ENSG00000131386	-2.192528946	0.000279537	GALNT15	polypeptide N-acetylgalactosaminyltransferase 15 [Source:HGNC Symbol;Acc:HGNC:21531]	10604.16224	31821.91511	114470.9859	57807.76945	19247.03221	60026.37841	5674.206469	14037.0593	8502.819051	5969.379079	16080.96817	6537.181574
ENSG00000141401	-2.212096812	0.008338441	IMPA2	inositol monophosphatase 2 [Source:HGNC Symbol;Acc:HGNC:6051]	287.1303139	125.611398	153.7322366	324.1147211	14.00734963	270.3064156	11.29869866	12.54055328	80.72018911	15.63967366	22.75340385	56.7745298
ENSG00000054654	-2.214040273	0.008039593	SYNE2	spectrin repeat containing nuclear envelope protein 2 [Source:HGNC Symbol;Acc:HGNC:17084]	162.4485019	2457.002259	1109.488823	1495.476696	1595.904034	9110.327341	799.9478654	285.9246147	178.1108521	226.0643738	322.8139171	897.5782806
ENSG00000231551	-2.219848103	0.015842955	AC245100.4	phosphodiesterase 4D interacting protein (PDE4DIP) pseudogene	46.04432061	30.31999262	66.07215277	71.48394851	42.02204888	105.1191616	16.948048	0	18.42526056	12.08520237	8.532526442	1.351774519
ENSG00000204334	-2.226001252	0.036311331	ERICH2	glutamate rich 2 [Source:HGNC Symbol;Acc:HGNC:44395]	125.1991639	109.3685448	460.5425302	472.7688413	323.1028647	191.8841839	54.23375359	40.12977049	39.4827012	100.9469845	0	0
ENSG00000110046	-2.232228251	0.001923511	ATG2A	autophagy related 2A [Source:HGNC Symbol;Acc:HGNC:29028]	257.1239027	1321.085393	785.6698562	534.5049786	467.8454775	3982.848235	131.0649045	115.3730902	264.0954013	223.9316911	149.3192127	424.457199
ENSG00000087076	-2.235597541	0.005541681	HSD17B14	hydroxysteroid 17-beta dehydrogenase 14 [Source:HGNC Symbol;Acc:HGNC:23238]	124.1644601	159.1799612	289.8016206	177.0852361	62.56616166	547.2870637	23.72726719	101.1604631	3.50957344	36.25560712	39.81845673	25.68371586
ENSG00000175197	-2.239589412	0.013592193	DDIT3	DNA damage inducible transcript 3 [Source:HGNC Symbol;Acc:HGNC:2726]	2036.814497	1480.265354	4657.75968	2996.639614	1186.889425	5462.859288	576.2336319	212.3533688	917.7534545	341.2292435	779.3040817	1.351774519
ENSG00000272734	-2.243748923	0.045761602	ADIRF-AS1	ADIRF antisense RNA 1 [Source:HGNC Symbol;Acc:HGNC:45127]	296.9600003	641.0512725	296.3434179	449.211631	285.7499324	2334.312811	83.61037011	152.99475	0	260.8981924	1.42208774	52.71920624
ENSG00000142611	-2.248963546	0.010427712	PRDM16	PR/SET domain 16 [Source:HGNC Symbol;Acc:HGNC:14000]	378.1842513	269.6313629	216.5334908	74.7332189	205.4411278	914.3698503	79.09089065	27.58921721	0.87739336	60.42601187	62.57186057	100.0313144
ENSG00000156804	-2.259851561	0.000765898	FBXO32	F-box protein 32 [Source:HGNC Symbol;Acc:HGNC:16731]	158.8270385	945.3340555	4168.433242	2796.809485	3253.440406	1490.022402	368.3375765	242.4506967	436.0644999	662.5534478	318.5476538	252.781835
ENSG00000284716	-2.26073059	0.025335408	AL034417.4	novel transcript	221.4266204	498.1141644	387.9285801	304.6190988	753.5954098	3477.275124	222.5843637	83.60368852	91.24890943	127.2500721	278.7291971	0
ENSG00000105835	-2.273125169	0.007065233	NAMPT	nicotinamide phosphoribosyltransferase [Source:HGNC Symbol;Acc:HGNC:30092]	8701.859242	45064.17188	8593.959118	6321.455537	78975.30483	6542.416393	1033.830928	3596.63068	1459.982551	9259.397701	2053.494697	7364.467579
ENSG00000214193	-2.274737095	0.002449111	SH3D21	SH3 domain containing 21 [Source:HGNC Symbol;Acc:HGNC:26236]	64.66898961	298.8684987	336.9025612	376.9153649	796.551282	468.864832	6.779219199	26.75318033	78.96540239	124.406495	78.21482572	81.10647114
ENSG00000164142	-2.274756034	8.73E-09	FAM160A1	family with sequence similarity 160 member A1 [Source:HGNC Symbol;Acc:HGNC:34237]	701.5291993	755.8341017	2215.706747	2037.292533	1083.235038	1323.16659	235.0129322	214.0254426	264.0954013	236.0168934	416.6717079	216.283923
ENSG00000130066	-2.277365175	3.93E-06	SAT1	spermidine/spermine N1-acetyltransferase 1 [Source:HGNC Symbol;Acc:HGNC:10540]	7579.722935	43257.96661	24895.46382	29221.50091	68426.83674	40394.12355	5586.07662	4814.736422	4867.778361	10625.02557	6757.760942	7692.948788
ENSG00000209082	-2.300166817	3.78E-08	MT-TL1	mitochondrially encoded tRNA-Leu (UUA/G) 1 [Source:HGNC Symbol;Acc:HGNC:7490]	1073.505228	2690.899345	2397.568712	4069.711159	3789.454985	2127.411604	386.4154943	356.98775	374.6469647	850.2295317	712.4659579	386.6075124
ENSG00000148926	-2.346126702	0.005313662	ADM	adrenomedullin [Source:HGNC Symbol;Acc:HGNC:259]	23963.22344	4101.861858	21290.27933	11393.56661	20460.06869	4818.795854	203.376576	838.5449959	6042.60807	4517.022111	504.8411478	874.5981138
ENSG00000112096	-2.362770416	0.00031969	SOD2	superoxide dismutase 2 [Source:HGNC Symbol;Acc:HGNC:11180]	1019.183276	6651.989809	3963.020807	2904.035408	16213.04028	1321.498032	603.3505087	742.4007541	835.2784786	853.0731088	1087.897121	1174.692057
ENSG00000157514	-2.365305829	0.001409452	TSC22D3	TSC22 domain family member 3 [Source:HGNC Symbol;Acc:HGNC:3051]	52638.48814	28626.40446	133058.1946	178739.927	34637.37415	153524.0327	7298.959337	9276.665278	5726.74646	52282.71815	12180.1815	4921.811024
ENSG00000105339	-2.378583754	0.000546097	DENND3	DENN domain containing 3 [Source:HGNC Symbol;Acc:HGNC:29134]	778.614635	2441.842263	550.1651533	646.604807	1392.330553	3665.822192	53.10388372	210.6812951	529.068196	200.4721806	409.5612692	117.6043832
ENSG00000132196	-2.383999243	0.045217669	HSD17B7	hydroxysteroid 17-beta dehydrogenase 7 [Source:HGNC Symbol;Acc:HGNC:5215]	0	1073.111167	94.85606091	70.67163091	533.2131091	4019.556514	92.64932905	42.63788115	28.95398088	41.94276118	298.6384255	52.71920624
ENSG00000102003	-2.384360504	0.023075414	SYP	synaptophysin [Source:HGNC Symbol;Acc:HGNC:11506]	62.59958195	106.1199742	39.90496355	51.98832619	82.17645113	135.1532078	0	11.70451639	30.7087676	12.79609663	1.42208774	0
ENSG00000124440	-2.399757087	0.004874003	HIF3A	hypoxia inducible factor 3 subunit alpha [Source:HGNC Symbol;Acc:HGNC:15825]	77.60278754	1360.06824	113.1730934	638.481631	296.9558121	719.1485502	19.20778773	22.5729959	46.50184808	49.76259801	228.9561262	91.92066729
ENSG00000131781	-2.403080101	0.039161065	FMO5	flavin containing dimethylaniline monoxygenase 5 [Source:HGNC Symbol;Acc:HGNC:3773]	0.517351917	109.3685448	234.1963435	480.8920172	112.9926203	2724.755412	94.90906878	134.6019385	26.3218008	24.88129901	78.21482572	1.351774519
ENSG00000260231	-2.410409846	0.008160938	KDM7A-DT	KDM7A divergent transcript [Source:HGNC Symbol;Acc:HGNC:48959]	365.7678053	154.8485337	885.759355	1259.092275	7609.72614	857.6388742	389.8051039	142.9623074	166.7047384	432.2237084	28.44175481	343.3507278
ENSG00000261324	-2.411137184	0.019137918	AC010168.2	novel transcript, overlapping HIST4H4	1082.817562	1318.919679	478.2053829	1075.508498	835.771861	1635.186959	91.51945918	158.0109713	140.3829376	379.6175334	0	1.351774519
ENSG00000276645	-2.414224433	0.018926558	AL020995.2		3.104111501	1023.299751	104.6687569	77.98248928	252.1322933	819.2620374	23.72726719	5.852258196	64.92710863	20.61593346	55.46142187	102.7348634
ENSG00000120899	-2.414480847	0.012889952	PTK2B	protein tyrosine kinase 2 beta [Source:HGNC Symbol;Acc:HGNC:9612]	73.4639722	568.4998616	831.4624373	379.3523177	1736.911354	677.4345972	193.2077472	114.5370533	75.45582895	17.77235643	0	143.288099
ENSG00000211445	-2.418202834	5.75E-06	GPX3	glutathione peroxidase 3 [Source:HGNC Symbol;Acc:HGNC:4555]	120310.7056	146200.8387	218134.9227	145579.4981	34026.65371	252279.3137	22224.54027	35760.64173	29657.65035	42592.51853	11918.51735	11203.50721
ENSG00000130940	-2.435163743	0.047889642	CASZ1	castor zinc finger 1 [Source:HGNC Symbol;Acc:HGNC:26002]	94.15804888	2.165713758	22.89629056	67.42236053	35.48528572	6.674232484	0	0	0.87739336	14.21788515	1.42208774	1.351774519
ENSG00000251247	-2.442179841	0.026102844	ZNF345	zinc finger protein 345 [Source:HGNC Symbol;Acc:HGNC:16367]	102.4356795	53.05998708	19.62539191	151.9033906	77.50733459	171.8614865	2.259739733	0	4.3869668	2.843577029	1.42208774	50.0156572
ENSG00000111300	-2.447020902	0.00053872	NAA25	N-alpha-acetyltransferase 25, NatB auxiliary subunit [Source:HGNC Symbol;Acc:HGNC:25783]	319.7234847	3475.970582	339.5192801	726.2119314	860.051267	3000.067502	227.1038432	295.1210205	142.1377243	79.62015682	372.586988	194.6555307
ENSG00000106404	-2.45788748	0.002303724	CLDN15	claudin 15 [Source:HGNC Symbol;Acc:HGNC:2036]	188.3160978	704.9398283	81.7724663	385.0385408	160.617609	365.4142285	25.98700693	63.53880328	89.49412271	24.88129901	58.30559735	1.351774519
ENSG00000229447	-2.46131774	0.001497702	AC114495.2	general transcription factor IIA, 2, 12kDa (GTF2A2) pseudogene	55.35665511	501.3627351	62.14707439	216.0764807	595.7792707	971.1008265	36.15583573	96.1442418	47.37924144	56.16064633	86.74735216	18.92484327
ENSG00000204677	-2.469548602	0.010427712	FAM153CP	family with sequence similarity 153 member C, pseudogene [Source:HGNC Symbol;Acc:HGNC:33936]	20.69407668	12.99428255	36.6340649	8.123175967	122.3308534	5.005674363	4.519479466	3.344147541	5.26436016	3.554471287	2.844175481	5.407098076
ENSG00000006062	-2.474179624	0.028562316	MAP3K14	mitogen-activated protein kinase kinase kinase 14 [Source:HGNC Symbol;Acc:HGNC:6853]	146.9279444	116.948543	19.62539191	42.24051503	35.48528572	352.0657635	1.129869866	48.49013934	14.03829376	2.132682772	1.42208774	0
ENSG00000279283	-2.479111905	0.006274535	AC131009.4	novel transcript	66.22104536	816.4740869	191.674661	348.484249	444.4998948	3497.297822	138.9739936	98.65235245	21.934834	35.54471287	250.2874423	136.5292264
ENSG00000147894	-2.480567173	5.79E-05	C9orf72	C9orf72-SMCR8 complex subunit [Source:HGNC Symbol;Acc:HGNC:28337]	210.0448783	1030.879749	719.5977034	1449.98691	924.4850753	2995.061827	70.05193172	153.8307869	243.9153541	215.40096	129.4099844	312.2599139
ENSG00000279721	-2.483489581	0.0491232	AC018737.2	TEC	27.93700351	59.55712835	17.66285272	57.67454937	87.77939098	0	0	0	7.896540239	0	5.688350961	2.703549038
ENSG00000283517	-2.485634234	0.044558553	AC005144.1	novel transcript	24.31554009	8.662855033	0	64.98540774	24.27940602	181.8728352	2.259739733	0.836036885	0	12.79609663	1.42208774	4.055323557
ENSG00000163827	-2.487624905	0.03263745	LRRC2	leucine rich repeat containing 2 [Source:HGNC Symbol;Acc:HGNC:14676]	613.0620215	2910.719291	83.08082576	12.99708155	109.2573271	91.77069666	47.45453439	186.4362254	27.19919416	0	45.50680769	27.03549038
ENSG00000215424	-2.49518263	0.011266524	MCM3AP-AS1	MCM3AP antisense RNA 1 [Source:HGNC Symbol;Acc:HGNC:16417]	67.2557492	445.0541773	16.35449326	138.906309	42.02204888	96.77637102	15.81817813	14.21262705	21.05744064	0	11.37670192	31.09081394
ENSG00000204758	-2.503615101	0.024278988	AC008429.1	novel transcript, antisense to RPL26L1	12.93379792	325.9399206	8.504336495	91.79188843	126.9999699	188.5470677	7.909089065	17.55677459	18.42526056	27.72487603	0	0
ENSG00000276259	-2.507013608	0.04969474	AC009118.3	novel transcript, antisense to CNOT1	6.72557492	549.0084377	107.9396555	106.4136052	42.95587218	0	9.038958931	25.91714344	0	0	9.954614182	1.351774519
ENSG00000167995	-2.516931467	0.011266524	BEST1	bestrophin 1 [Source:HGNC Symbol;Acc:HGNC:12703]	141.2370733	1269.108262	476.2428437	376.1030473	1571.624628	837.6161768	18.07791786	139.6181598	151.7890513	12.08520237	0	202.7661778
ENSG00000073756	-2.529508131	0.006063247	PTGS2	prostaglandin-endoperoxide synthase 2 [Source:HGNC Symbol;Acc:HGNC:9605]	1140.243625	1431.536794	663.9924264	99.91506439	11074.21061	837.6161768	128.8051648	106.1766844	137.7507575	615.6344268	302.9046887	531.247386
ENSG00000160712	-2.532043568	3.09E-06	IL6R	interleukin 6 receptor [Source:HGNC Symbol;Acc:HGNC:6019]	1471.866204	12086.84849	4539.353149	4526.233649	4866.15326	13131.55241	892.5971945	1508.210541	1183.603643	474.8773639	1284.14523	865.1356921
ENSG00000183570	-2.55409641	0.012209059	PCBP3	poly(rC) binding protein 3 [Source:HGNC Symbol;Acc:HGNC:8651]	37.76668993	244.7256547	230.2712651	147.8418026	904.8747858	719.1485502	50.84414399	0.836036885	28.07658752	125.8282835	31.28593029	1.351774519
ENSG00000277363	-2.554453613	0.04146581	SRCIN1	SRC kinase signaling inhibitor 1 [Source:HGNC Symbol;Acc:HGNC:29506]	2.586759585	17.32571007	66.07215277	8.123175967	1.867646617	5.005674363	0	0	0	2.843577029	1.42208774	1.351774519
ENSG00000228417	-2.572193413	0.036311331	AL360182.2	novel transcript	145.8932406	35.73427701	32.70898652	197.393176	210.1102444	40.04539491	0	0	10.52872032	30.56845306	0	0
ENSG00000227533	-2.575453187	0.001103703	SLC2A1-AS1	SLC2A1 antisense RNA 1 [Source:HGNC Symbol;Acc:HGNC:44187]	414.3988854	1060.116885	236.1588827	450.8362662	651.8086692	5017.35427	196.5973568	119.5532746	114.0611368	50.47349227	362.6323738	159.5093932
ENSG00000144908	-2.583786533	0.001592004	ALDH1L1	aldehyde dehydrogenase 1 family member L1 [Source:HGNC Symbol;Acc:HGNC:3978]	218.8398609	842.462652	702.5890305	571.8715881	102.7205639	1366.549101	2.259739733	61.86672951	95.63587623	173.4581988	44.08471995	94.62421633
ENSG00000134324	-2.589168358	0.000258627	LPIN1	lipin 1 [Source:HGNC Symbol;Acc:HGNC:13345]	1291.827737	13142.63394	2475.4161	2806.557297	578.0366279	9716.013939	627.0777759	678.8619508	811.5888579	323.4568871	493.4644459	1074.660743
ENSG00000213903	-2.589792527	3.65E-05	LTB4R	leukotriene B4 receptor [Source:HGNC Symbol;Acc:HGNC:6713]	90.53658546	973.4883344	398.3954558	750.5814593	574.3013346	1510.0451	136.7142538	42.63788115	124.5898571	56.16064633	99.54614182	143.288099
ENSG00000224081	-2.591845315	0.047921671	SLC44A3-AS1	SLC44A3 antisense RNA 1 [Source:HGNC Symbol;Acc:HGNC:49057]	71.39456453	1.082856879	6.541797304	0.812317597	29.88234587	0	0	0	0.87739336	0.710894257	0	1.351774519
ENSG00000279714	-2.600806839	0.031536567	Z95114.2	novel transcript	2.069407668	95.29140537	1.962539191	4.061587983	130.7352632	1.668558121	0	1.67207377	2.63218008	3.554471287	5.688350961	1.351774519
ENSG00000124257	-2.603344753	0.048599426	NEURL2	neuralized E3 ubiquitin protein ligase 2 [Source:HGNC Symbol;Acc:HGNC:16156]	9.829686421	0	45.1384014	88.54261804	59.76469173	0	0	0	2.63218008	0.710894257	0	0
ENSG00000243417	-2.604669474	0.048745962	RPS3AP18	RPS3A pseudogene 18 [Source:HGNC Symbol;Acc:HGNC:35893]	0	88.79426409	119.0607109	44.67746782	102.7205639	0	0	0	0	0	0	0
ENSG00000100218	-2.611583716	0.046909228	RSPH14	radial spoke head 14 homolog [Source:HGNC Symbol;Acc:HGNC:13437]	0	27.07142198	11.12105542	17.87098713	0	96.77637102	0	0.836036885	0.87739336	0	0	1.351774519
ENSG00000265972	-2.612808565	7.56E-06	TXNIP	thioredoxin interacting protein [Source:HGNC Symbol;Acc:HGNC:16952]	37588.72088	40166.41022	74310.23812	77651.87602	35051.9917	122654.0389	6874.128267	17994.02188	17639.11611	3533.855353	5927.261702	2646.774508
ENSG00000165507	-2.613540273	3.97E-07	DEPP1	DEPP1 autophagy regulator [Source:HGNC Symbol;Acc:HGNC:23355]	12931.72852	8943.314965	34653.86286	14250.4876	20124.82612	5085.765153	1201.051668	3871.686815	3681.542538	1927.945226	1598.42662	1665.386207
ENSG00000272853	-2.617828163	0.04013092	AC069544.1	novel transcript	43.97491294	1.082856879	69.34305142	93.41652362	62.56616166	0	9.038958931	0	0.87739336	1.421788515	0	0
ENSG00000197989	-2.617921871	5.89E-05	SNHG12	small nucleolar RNA host gene 12 [Source:HGNC Symbol;Acc:HGNC:30062]	1216.294357	2761.285042	5174.561667	9240.92498	2201.021538	2587.933646	636.1167348	237.4344754	691.3859676	590.0422336	73.9485625	905.6889277
ENSG00000137648	-2.619150994	0.04734245	TMPRSS4	transmembrane serine protease 4 [Source:HGNC Symbol;Acc:HGNC:11878]	0	102.8714035	77.84738792	13.80939914	164.3529023	0	0	0	0	0	0	2.703549038
ENSG00000198879	-2.620306742	2.36E-05	SFMBT2	Scm like with four mbt domains 2 [Source:HGNC Symbol;Acc:HGNC:20256]	115.8868294	1938.313814	639.1335966	630.358455	939.4262482	410.4652978	51.97401386	131.257791	103.5324165	126.5391778	66.83812379	162.2129423
ENSG00000249364	-2.628855921	0.019137918	AC112206.2	novel transcript	84.32836246	69.30284027	228.9629056	1429.67897	700.3674813	1448.308449	79.09089065	46.81806557	0	132.2263319	61.14977283	0
ENSG00000274425	-2.631688001	0.045232673	AC114271.1	novel transcript, antisense to ICAM3	10.34703834	0	32.70898652	48.7390558	37.35293233	0	1.129869866	0	0	0.710894257	0	0
ENSG00000279662	-2.641559658	0.037537759	AC131649.2	TEC	57.94341469	450.4684617	0	68.23467812	105.5220338	253.6208344	0	25.91714344	12.28350704	0.710894257	0	0
ENSG00000201044	-2.65207364	0.029112276	RNU6-268P	RNA, U6 small nuclear 268, pseudogene [Source:HGNC Symbol;Acc:HGNC:47231]	1.552055751	183.0028126	18.31703245	0	56.96322181	133.4846497	2.259739733	0	4.3869668	1.421788515	12.79878966	1.351774519
ENSG00000165029	-2.655020865	0.005245336	ABCA1	ATP binding cassette subfamily A member 1 [Source:HGNC Symbol;Acc:HGNC:29]	522.0080842	5471.67581	283.914003	1203.854678	2470.896474	1988.92128	175.1298293	193.1245205	34.21834104	2.132682772	174.9167921	647.4999946
ENSG00000272941	-2.65658209	0.034734872	AC083862.1	novel transcript, antisense to C7orf49	22.24613243	1.082856879	164.8532921	73.9209013	61.63233835	332.0430661	0	10.03244262	18.42526056	0	0	0
ENSG00000255399	-2.658337067	0.04263287	TBX5-AS1	TBX5 antisense RNA 1 [Source:HGNC Symbol;Acc:HGNC:27402]	61.56487811	146.1856787	44.48422167	0	110.1911504	0	0	0	0	0	0	0
ENSG00000161082	-2.662467045	0.041034634	CELF5	CUGBP Elav-like family member 5 [Source:HGNC Symbol;Acc:HGNC:14058]	28.97170735	22.73999446	0.65417973	43.05283262	0	3.337116242	0	0	0.87739336	0.710894257	0	0
ENSG00000284977	-2.662486362	0.042076345	AL160272.1	novel transcript	40.87080144	149.4342493	0.65417973	8.123175967	15.87499624	0	0	0	0	2.132682772	0	0
ENSG00000158813	-2.670576029	0.035597641	EDA	ectodysplasin A [Source:HGNC Symbol;Acc:HGNC:3157]	0.517351917	2.165713758	15.70031353	133.2200859	2.801469925	180.2042771	9.038958931	0	1.75478672	1.421788515	0	0
ENSG00000271819	-2.683784095	0.032504173	RNU6-94P	RNA, U6 small nuclear 94, pseudogene [Source:HGNC Symbol;Acc:HGNC:47057]	41.38815335	126.6942549	43.17586221	84.48103006	1.867646617	0	0	1.67207377	0.87739336	9.241625345	0	0
ENSG00000164136	-2.684906365	0.027006568	IL15	interleukin 15 [Source:HGNC Symbol;Acc:HGNC:5977]	69.84250878	19.49142383	1.308359461	76.35785409	1.867646617	0	0	0.836036885	1.75478672	2.132682772	1.42208774	2.703549038
ENSG00000224596	-2.690534142	0.009590205	ZMIZ1-AS1	ZMIZ1 antisense RNA 1 [Source:HGNC Symbol;Acc:HGNC:27433]	269.5403487	298.8684987	547.5484343	279.4372533	1140.198259	60.06809236	80.22076052	96.98027868	2.63218008	0	5.688350961	41.90501009
ENSG00000187837	-2.695945406	0.016130157	H1-2	H1.2 linker histone, cluster member [Source:HGNC Symbol;Acc:HGNC:4716]	383.3577704	151.5999631	322.5106071	1094.191803	414.6175489	999.4663145	29.37661653	132.9298647	0	85.30731088	1.42208774	0
ENSG00000164070	-2.702413327	0.00020519	HSPA4L	heat shock protein family A (Hsp70) member 4 like [Source:HGNC Symbol;Acc:HGNC:17041]	228.6695473	487.2855956	227.0003665	558.8745065	368.8602068	1688.580819	65.53245225	140.4541967	21.934834	42.65365544	142.208774	14.86951971
ENSG00000148841	-2.703132609	2.28E-05	ITPRIP	inositol 1,4,5-trisphosphate receptor interacting protein [Source:HGNC Symbol;Acc:HGNC:29370]	4204.001677	1222.545417	4530.848813	3388.989013	2182.345072	4203.097907	249.7012405	422.198627	383.4208983	639.0939373	28.44175481	793.4916426
ENSG00000229847	-2.709957462	0.037437061	EMX2OS	EMX2 opposite strand/antisense RNA [Source:HGNC Symbol;Acc:HGNC:18511]	169.6914287	2.165713758	0	158.4019314	2.801469925	1.668558121	0	0	0	1.421788515	0	0
ENSG00000084734	-2.715750288	0.025347089	GCKR	glucokinase regulator [Source:HGNC Symbol;Acc:HGNC:4196]	14.48585367	863.0369327	43.83004194	65.79772533	174.6249587	770.8738519	65.53245225	0	0	10.66341386	0	22.98016682
ENSG00000121966	-2.717540566	0.026258172	CXCR4	C-X-C motif chemokine receptor 4 [Source:HGNC Symbol;Acc:HGNC:2561]	1.034703834	1.082856879	43.17586221	99.1027468	469.7131241	163.5186959	1.129869866	0.836036885	0.87739336	2.132682772	0	32.44258846
ENSG00000188850	-2.721606568	0.027253599	AC114947.1	ribosomal protein, large, P1 (RPLP1) pseudogene	0.517351917	0	2.616718922	25.1818455	18.67646617	126.8104172	1.129869866	1.67207377	0.87739336	2.132682772	1.42208774	0
ENSG00000258545	-2.725990363	0.034075621	RHOXF1-AS1	RHOXF1 antisense RNA 1 [Source:HGNC Symbol;Acc:HGNC:51582]	0	35.73427701	105.3229366	112.9121459	0	250.2837182	0	0.836036885	5.26436016	0	4.266263221	0
ENSG00000037749	-2.731921174	0.025838902	MFAP3	microfibril associated protein 3 [Source:HGNC Symbol;Acc:HGNC:7034]	10.86439026	42.23141829	40.55914329	36.55429185	148.477906	0	6.779219199	0	4.3869668	0	1.42208774	0
ENSG00000233922	-2.750868558	0.02923624	LINC01694	long intergenic non-protein coding RNA 1694 [Source:HGNC Symbol;Acc:HGNC:52481]	34.66257843	30.31999262	45.1384014	91.79188843	0	188.5470677	0	0	0	9.952519602	1.42208774	0
ENSG00000106066	-2.754144804	0.032983933	CPVL	carboxypeptidase vitellogenic like [Source:HGNC Symbol;Acc:HGNC:14399]	62.59958195	0	200.1789975	33.30502146	166.2205489	0	0	0	0	0	0	0
ENSG00000012048	-2.754156766	3.22E-05	BRCA1	BRCA1 DNA repair associated [Source:HGNC Symbol;Acc:HGNC:1100]	160.3790942	988.6483307	149.8071583	515.0093563	61.63233835	597.3438073	77.96102078	47.65410246	34.21834104	41.23186692	48.35098317	48.66388268
ENSG00000160862	-2.757323347	0.027551231	AZGP1	alpha-2-glycoprotein 1, zinc-binding [Source:HGNC Symbol;Acc:HGNC:910]	118.473589	75.79998154	126.9108677	64.17309014	0	113.4619522	0	1.67207377	0	14.9287794	0	0
ENSG00000068366	-2.771150321	4.79E-08	ACSL4	acyl-CoA synthetase long chain family member 4 [Source:HGNC Symbol;Acc:HGNC:3571]	1413.922789	3111.047814	5417.916527	3451.537468	13866.34231	5412.802545	798.8179956	647.928586	764.2096165	730.7992965	419.5158834	869.1910157
ENSG00000112031	-2.772492356	0.007645487	MTRF1L	mitochondrial translational release factor 1 like [Source:HGNC Symbol;Acc:HGNC:21051]	33.11052268	213.3228052	60.83871493	217.7011159	102.7205639	190.2156258	1.129869866	25.08110656	15.79308048	0	0	22.98016682
ENSG00000172602	-2.772967285	0.00031969	RND1	Rho family GTPase 1 [Source:HGNC Symbol;Acc:HGNC:18314]	466.1340771	660.5426963	233.5421638	174.6482833	1264.396759	253.6208344	41.80518506	37.62165983	75.45582895	21.32682772	4.266263221	154.1022952
ENSG00000280200	-2.77469515	0.029450812	AC073862.5	novel transcript	0	458.0484599	0	83.66871246	57.89704512	921.0440828	0	15.88470082	0.87739336	12.79609663	0	1.351774519
ENSG00000003989	-2.775978081	3.40E-06	SLC7A2	solute carrier family 7 member 2 [Source:HGNC Symbol;Acc:HGNC:11060]	2147.010455	6973.598302	14206.82121	13783.40498	43152.9089	23718.55369	2172.739753	2304.117656	2544.440744	2000.45644	2645.083197	1153.063665
ENSG00000117707	-2.778236938	0.02905221	PROX1	prospero homeobox 1 [Source:HGNC Symbol;Acc:HGNC:9459]	0.517351917	23.82285134	9.158516226	90.16725323	18.67646617	0	0	0	1.75478672	0.710894257	0	0
ENSG00000104894	-2.780118369	0.027784925	CD37	CD37 molecule [Source:HGNC Symbol;Acc:HGNC:1666]	0	77.9656953	1.308359461	54.42527898	1.867646617	31.7026043	2.259739733	0.836036885	0.87739336	0	0	0
ENSG00000265287	-2.782555278	0.020713077	AC005726.4	novel transcript, antisense to novel protein	26.90229968	137.5228237	33.36316625	59.29918456	341.7793309	572.3154355	0	0	5.26436016	49.76259801	1.42208774	0
ENSG00000214456	-2.787529695	0.026174167	PLIN5	perilipin 5 [Source:HGNC Symbol;Acc:HGNC:33196]	241.6033452	316.1942087	140.648642	84.48103006	47.62498873	1671.895237	0	74.40728278	0	0	1.42208774	0
ENSG00000196136	-2.797249928	0.002603625	SERPINA3	serpin family A member 3 [Source:HGNC Symbol;Acc:HGNC:16]	635.308154	1354.653956	315.9688098	473.5811589	1734.109884	98.44492914	0	69.39106147	135.9959708	22.03772198	38.39636899	156.8058442
ENSG00000156313	-2.813647116	0.000833027	RPGR	retinitis pigmentosa GTPase regulator [Source:HGNC Symbol;Acc:HGNC:10295]	129.3379792	2351.965142	628.0125412	1229.848841	1405.404079	7138.091642	349.1297887	89.45594672	123.7124637	27.01398178	207.6248101	479.8799542
ENSG00000263033	-2.817735525	0.027826457	AC007220.1	novel transcript	8.277630671	77.9656953	3.270898652	0	41.08822557	18.35413933	0	0	0	0	0	0
ENSG00000275672	-2.833005307	0.019514101	AC025580.3	GATM antisense RNA 1	0.517351917	102.8714035	0.65417973	25.1818455	18.67646617	558.9669706	2.259739733	18.39281147	0	1.421788515	2.844175481	4.055323557
ENSG00000235618	-2.833816036	0.026031418	FAM21EP	family with sequence similarity 21 member E, pseudogene [Source:HGNC Symbol;Acc:HGNC:45010]	23.79818818	20.5742807	10.46687569	80.41944207	0	1.668558121	0	0	0	0	0	1.351774519
ENSG00000284523	-2.839545695	0.024874612	AC004834.1	novel transcript	0	1.082856879	32.70898652	12.18476395	42.02204888	101.7820454	0	2.508110656	0	0.710894257	0	0
ENSG00000101412	-2.8448546	0.024554703	E2F1	E2F transcription factor 1 [Source:HGNC Symbol;Acc:HGNC:3113]	33.6278746	0	18.31703245	75.54553649	42.95587218	165.187254	0	0	6.141753519	0	0	0
ENSG00000116285	-2.848790266	2.09E-09	ERRFI1	ERBB receptor feedback inhibitor 1 [Source:HGNC Symbol;Acc:HGNC:18185]	18018.84991	20026.35512	56134.50849	36854.84936	44703.05559	29081.29949	1788.583999	3559.00902	9861.023972	2871.301905	4480.99847	2822.505196
ENSG00000280160	-2.853259485	0.021542922	AC135050.7	novel transcript	23.28083626	1.082856879	63.45543385	6.498540774	14.94117293	0	0	0.836036885	0	0.710894257	1.42208774	0
ENSG00000259953	-2.857003369	0.013084504	AL138756.1	novel transcript, overlapping SUSD1	5.690871086	34.65142013	11.12105542	67.42236053	9.338233083	0	1.129869866	0	0.87739336	0.710894257	1.42208774	2.703549038
ENSG00000112183	-2.863355425	0.024029275	RBM24	RNA binding motif protein 24 [Source:HGNC Symbol;Acc:HGNC:21539]	4.138815335	0	42.52168248	32.49270387	0	138.490324	0	0.836036885	0	0.710894257	1.42208774	0
ENSG00000236489	-2.865827393	0.01776598	AC133473.1	ribosomal protein L34 (RPL34) pseudogene	2.586759585	30.31999262	1.962539191	0.812317597	1.867646617	240.2723694	1.129869866	3.344147541	1.75478672	2.843577029	1.42208774	0
ENSG00000237424	-2.87616591	0.007350505	FOXD2-AS1	FOXD2 adjacent opposite strand RNA 1 [Source:HGNC Symbol;Acc:HGNC:44256]	102.9530315	29.23713574	35.97988517	43.86515022	45.75734211	116.7990685	0	8.360368852	14.91568712	0.710894257	0	0
ENSG00000137462	-2.877597025	0.009273098	TLR2	toll like receptor 2 [Source:HGNC Symbol;Acc:HGNC:11848]	52.25254361	632.3884174	39.25078382	193.331588	5035.175279	288.6605549	82.48050025	60.19465573	73.70104223	6.398048316	155.0075637	0
ENSG00000171954	-2.884536158	0.003272285	CYP4F22	cytochrome P450 family 4 subfamily F member 22 [Source:HGNC Symbol;Acc:HGNC:26820]	60.01282236	101.7885466	102.0520379	60.92381975	381.9337331	342.0544148	2.259739733	20.90092213	21.934834	0	1.42208774	35.14613749
ENSG00000092068	-2.898084687	0.00020207	SLC7A8	solute carrier family 7 member 8 [Source:HGNC Symbol;Acc:HGNC:11066]	2288.247529	3182.516368	7867.165438	9983.383263	346.4484474	23016.09072	1245.116593	1203.893115	909.8569142	513.976548	501.9969723	185.1931091
ENSG00000116717	-2.898185357	2.16E-07	GADD45A	growth arrest and DNA damage inducible alpha [Source:HGNC Symbol;Acc:HGNC:4095]	2547.958191	3118.627812	5745.006392	3985.230129	18527.98826	2811.520434	381.8960148	674.6817664	1041.465918	980.3231808	618.608167	506.9154446
ENSG00000273812	-2.907536387	0.016877416	BX640514.2	novel transcript	0	8.662855033	74.57648927	83.66871246	80.30880452	60.06809236	1.129869866	0.836036885	0	7.81983683	0	0
ENSG00000137309	-2.927491833	0.010251259	HMGA1	high mobility group AT-hook 1 [Source:HGNC Symbol;Acc:HGNC:5010]	86.91512204	600.9855679	2096.646036	407.7834335	6707.652824	71.74799921	306.1947338	46.81806557	0	124.406495	24.17549159	1.351774519
ENSG00000115361	-2.93175558	0.005088121	ACADL	acyl-CoA dehydrogenase long chain [Source:HGNC Symbol;Acc:HGNC:88]	442.8532409	1835.44241	1390.131927	864.3059229	155.0146692	4546.82088	336.7012202	67.7189877	57.03056839	142.8897457	1.42208774	0
ENSG00000088826	-2.933561768	0.002716108	SMOX	spermine oxidase [Source:HGNC Symbol;Acc:HGNC:15862]	84.84571437	350.8456289	292.4183395	835.0624894	3312.271275	223.5867882	175.1298293	30.09732787	83.35236919	53.3170693	36.97428125	0
ENSG00000280103	-2.938487409	0.019578817	AC007792.1	TEC	8.277630671	54.14284396	12.42941488	14.62171674	0	11.67990685	0	0.836036885	0	0	0	0
ENSG00000198590	-2.939626199	0.015972788	C3orf35	chromosome 3 open reading frame 35 [Source:HGNC Symbol;Acc:HGNC:24082]	0	602.0684248	94.20188118	87.73030044	29.88234587	171.8614865	0	21.73695902	2.63218008	4.976259801	0	0
ENSG00000086544	-2.942004745	3.13E-09	ITPKC	inositol-trisphosphate 3-kinase C [Source:HGNC Symbol;Acc:HGNC:14897]	723.2579798	1164.071145	1579.844049	964.2209873	2008.653936	996.1291983	216.9350144	221.5497746	168.4595251	152.1313711	42.66263221	47.31210816
ENSG00000267127	-2.942359854	0.016748981	AC090360.1	novel protein	10.86439026	57.3914146	83.08082576	47.92673821	0	100.1134873	0	0	6.141753519	0	0	1.351774519
ENSG00000131016	-2.950761108	6.17E-07	AKAP12	A-kinase anchoring protein 12 [Source:HGNC Symbol;Acc:HGNC:370]	779.1319869	773.1598117	921.0850604	956.0978113	2670.734662	2963.359223	412.4025012	53.50636065	113.1837434	153.5531596	86.74735216	158.1576187
ENSG00000267270	-2.967105283	0.019092067	PARD6G-AS1	PARD6G antisense RNA 1 [Source:HGNC Symbol;Acc:HGNC:44109]	20.17672476	1.082856879	20.93375137	60.92381975	0	148.5016728	0	0	0	0	0	0
ENSG00000168874	-2.968118836	3.53E-05	ATOH8	atonal bHLH transcription factor 8 [Source:HGNC Symbol;Acc:HGNC:24126]	3604.390805	5822.521439	30724.8594	15598.93481	1241.051177	19520.46146	404.4934122	1656.18907	1841.648662	1777.235643	1378.00302	387.9592869
ENSG00000173432	-2.98102644	0.017610549	SAA1	serum amyloid A1 [Source:HGNC Symbol;Acc:HGNC:10513]	467.6861329	11698.10287	4820.650433	774.9509872	70797.81412	575.6525518	1.129869866	812.6278524	58.78535511	1.421788515	0	64.88517691
ENSG00000136842	-2.982803644	0.000129607	TMOD1	tropomodulin 1 [Source:HGNC Symbol;Acc:HGNC:11871]	827.2457151	2387.699419	5321.752107	8986.669572	2324.286214	1945.538769	897.1166739	199.8128156	36.85052112	634.1176775	112.3449315	101.3830889
ENSG00000285106	-2.988931911	0.006794799	AC016831.6	novel transcript	1.552055751	200.3285226	117.7523515	65.79772533	0.933823308	66.74232484	4.519479466	1.67207377	0	9.952519602	5.688350961	1.351774519
ENSG00000111058	-2.994933958	0.001270743	ACSS3	acyl-CoA synthetase short chain family member 3 [Source:HGNC Symbol;Acc:HGNC:24723]	101.9183276	524.1027295	366.9948288	127.5338627	298.8234587	328.7059499	1.129869866	12.54055328	3.50957344	15.63967366	1.42208774	97.32776537
ENSG00000254614	-2.996662194	0.015471511	AP003068.2	novel transcript, antisense to CAPN1	8.794982588	24.90570822	67.38051223	0.812317597	49.49263534	0	1.129869866	0	0	0	0	1.351774519
ENSG00000207056	-3.018189685	0.016275322	RNU1-8P	RNA, U1 small nuclear 8, pseudogene [Source:HGNC Symbol;Acc:HGNC:48307]	5.173519169	0	15.70031353	16.24635193	49.49263534	53.39385987	0	0	0	0	0	0
ENSG00000230316	-3.019879896	0.016156405	FEZF1-AS1	FEZF1 antisense RNA 1 [Source:HGNC Symbol;Acc:HGNC:41001]	54.83930319	21.65713758	8.504336495	8.935493564	25.21322933	0	0	0	0	0	0	0
ENSG00000256006	-3.026654844	0.015943004	AC084117.1	novel transcript	26.38494776	31.4028495	2.616718922	0	50.42645865	46.71962739	0	0	0	0	0	0
ENSG00000279799	-3.033126029	0.01418014	AC006077.2	TEC	9.829686421	95.29140537	13.08359461	17.05866953	0	38.37683678	2.259739733	0	0	0	0	0
ENSG00000251034	-3.033682333	0.0131331	AC087854.1	novel transcript	17.58996518	85.54569346	12.42941488	142.967897	0	100.1134873	0	0	0.87739336	6.398048316	0	0
ENSG00000173221	-3.034670015	5.94E-05	GLRX	glutaredoxin [Source:HGNC Symbol;Acc:HGNC:4330]	3125.32293	3455.396301	12144.19252	2806.557297	4208.741651	2683.041459	12.42856853	633.715959	733.5008489	240.9931532	782.1482572	121.6597067
ENSG00000227775	-3.038655999	0.013776939	AL031282.1	ribosomal protein S7 (RPS7) pseudogene	0	3.248570638	23.55047029	0.812317597	73.77204136	128.4789753	0	0	0	0.710894257	1.42208774	1.351774519
ENSG00000251179	-3.038909873	0.009056843	TMEM92-AS1	TMEM92 antisense RNA 1 [Source:HGNC Symbol;Acc:HGNC:50442]	52.25254361	50.89427332	39.90496355	38.17892704	36.41910903	113.4619522	0	11.70451639	0	0	0	0
ENSG00000123338	-3.049300167	9.01E-05	NCKAP1L	NCK associated protein 1 like [Source:HGNC Symbol;Acc:HGNC:4862]	44.49226485	2322.728006	489.9806181	492.2644636	1037.477696	1613.495703	37.28570559	50.16221311	78.96540239	29.14666455	78.21482572	241.9676389
ENSG00000252211	-3.053576681	0.005913353	RNA5SP473	RNA, 5S ribosomal pseudogene 473 [Source:HGNC Symbol;Acc:HGNC:43373]	28.45435543	24.90570822	5.233437843	22.74489271	14.94117293	175.1986027	4.519479466	2.508110656	0	0	0	5.407098076
ENSG00000268896	-3.060987092	0.014348854	AC009955.3	novel transcript, antisense to TMEM198	31.55846693	43.31427517	3.270898652	64.17309014	10.27205639	0	0	0	0	0	0	0
ENSG00000258819	-3.081002948	0.013118004	LINC02289	long intergenic non-protein coding RNA 2289 [Source:HGNC Symbol;Acc:HGNC:53205]	13.45114984	75.79998154	0.65417973	25.99416309	83.11027444	0	0	0	0	0	0	1.351774519
ENSG00000227543	-3.09719508	0.003280478	SPAG5-AS1	SPAG5 antisense RNA 1 [Source:HGNC Symbol;Acc:HGNC:41140]	98.29686421	153.7656768	16.35449326	59.29918456	112.058797	8.342790605	11.29869866	0	6.141753519	5.687154058	0	0
ENSG00000234498	-3.106103499	0.001389029	RPL13AP20	ribosomal protein L13a pseudogene 20 [Source:HGNC Symbol;Acc:HGNC:35709]	43.97491294	1018.968323	25.51300949	301.3698284	505.1984098	68.41088296	0	21.73695902	54.39838831	14.21788515	7.110438702	24.33194134
ENSG00000267757	-3.121672196	0.010771044	EML2-AS1	EML2 antisense RNA 1 [Source:HGNC Symbol;Acc:HGNC:48331]	74.49867604	1.082856879	34.01734598	111.2875107	3.735293233	0	0	0	0	0	1.42208774	1.351774519
ENSG00000123689	-3.122337764	0.009590205	G0S2	G0/G1 switch 2 [Source:HGNC Symbol;Acc:HGNC:30229]	831.9018824	8347.743682	3989.187996	3940.552662	84806.09757	238.6038113	1090.324421	364.512082	283.3980553	407.3424094	4.266263221	0
ENSG00000116014	-3.123605836	0.011520601	KISS1R	KISS1 receptor [Source:HGNC Symbol;Acc:HGNC:4510]	0	75.79998154	32.70898652	15.43403434	54.16175188	1.668558121	0	0	0	0.710894257	0	0
ENSG00000134686	-3.148331591	1.32E-13	PHC2	polyhomeotic homolog 2 [Source:HGNC Symbol;Acc:HGNC:3183]	2104.070246	7256.223947	10741.63117	8134.548413	13128.62189	6215.379001	598.8310292	1249.039106	486.0759214	729.377508	759.3948533	1005.720242
ENSG00000136352	-3.149926133	0.005582314	NKX2-1	NK2 homeobox 1 [Source:HGNC Symbol;Acc:HGNC:11825]	0.517351917	175.4228144	83.08082576	3.249270387	0.933823308	125.1418591	4.519479466	0	2.63218008	2.132682772	1.42208774	2.703549038
ENSG00000111837	-3.215767116	0.008906399	MAK	male germ cell associated kinase [Source:HGNC Symbol;Acc:HGNC:6816]	0	18.40856695	7.850156765	14.62171674	87.77939098	143.4959984	0	0	0	0	0	0
ENSG00000074410	-3.225555451	0.004492934	CA12	carbonic anhydrase 12 [Source:HGNC Symbol;Acc:HGNC:1371]	12.41644601	66.05426963	15.70031353	8.935493564	155.0146692	18.35413933	5.649349332	0	0	0	2.844175481	0
ENSG00000106258	-3.225643181	0.000267527	CYP3A5	cytochrome P450 family 3 subfamily A member 5 [Source:HGNC Symbol;Acc:HGNC:2638]	355.9381188	1171.651143	791.5574738	746.5198714	2695.947891	15327.3749	485.8440426	185.6001885	194.7813259	9.952519602	255.9757933	213.580374
ENSG00000135245	-3.252069389	1.77E-06	HILPDA	hypoxia inducible lipid droplet associated [Source:HGNC Symbol;Acc:HGNC:28859]	83930.51883	70213.5229	147140.7217	77910.19302	260513.3574	26888.81412	1848.467101	4862.390524	28947.83912	4338.587652	5603.025697	7348.246285
ENSG00000120051	-3.288422786	0.006361834	CFAP58	cilia and flagella associated protein 58 [Source:HGNC Symbol;Acc:HGNC:26676]	0	90.95997785	68.68887169	18.68330472	4.669116542	28.36548806	0	0	0	0	1.42208774	0
ENSG00000125895	-3.294655096	0.003827549	TMEM74B	transmembrane protein 74B [Source:HGNC Symbol;Acc:HGNC:15893]	0	33.56856325	35.32570544	35.74197425	27.08087594	13.34846497	0	0.836036885	1.75478672	0.710894257	0	0
ENSG00000163220	-3.326099175	0.005978696	S100A9	S100 calcium binding protein A9 [Source:HGNC Symbol;Acc:HGNC:10499]	0	22.73999446	1.962539191	27.61879829	437.0293083	80.09078981	0	0	1.75478672	0	0	0
ENSG00000091844	-3.329992549	0.005313662	RGS17	regulator of G protein signaling 17 [Source:HGNC Symbol;Acc:HGNC:14088]	27.4196516	60.63998523	0	1.624635193	265.2058196	3.337116242	1.129869866	0	0.87739336	0	1.42208774	0
ENSG00000189058	-3.355234843	7.07E-08	APOD	apolipoprotein D [Source:HGNC Symbol;Acc:HGNC:612]	124570.5813	53669.6355	60210.04821	32218.14052	40548.47569	59836.16278	4498.011938	10311.67894	570.3056839	8498.740846	3117.216327	1476.137775
ENSG00000233862	-3.360098876	0.005236854	AC016907.2	novel transcript	0.517351917	0	28.12972841	68.23467812	85.91174437	110.124836	1.129869866	0	0	0	0	0
ENSG00000226279	-3.368727323	0.005316555	RPL12P10	ribosomal protein L12 pseudogene 10 [Source:HGNC Symbol;Acc:HGNC:22583]	5.173519169	14.07713943	43.17586221	151.091073	0	71.74799921	0	0	0	0	0	0
ENSG00000269399	-3.375826135	0.001994157	AC008764.6	novel transcript	23.79818818	106.1199742	19.62539191	0.812317597	2.801469925	33.37116242	1.129869866	0	0	1.421788515	1.42208774	1.351774519
ENSG00000226380	-3.389592807	0.004105347	AC016831.1	novel transcript	0	312.9456381	26.16718922	21.12025751	159.6837857	318.6946011	0	0	0	3.554471287	0	6.758872595
ENSG00000141576	-3.405441807	0.000249179	RNF157	ring finger protein 157 [Source:HGNC Symbol;Acc:HGNC:29402]	66.73839728	709.2712559	486.7097194	1325.702318	355.7866805	2269.239045	157.0519114	25.08110656	64.04971527	3.554471287	4.266263221	2.703549038
ENSG00000168209	-3.417884642	5.09E-07	DDIT4	DNA damage inducible transcript 4 [Source:HGNC Symbol;Acc:HGNC:24944]	106010.5813	40982.88431	228631.2365	168618.4498	71914.6668	91537.09852	3663.038107	8989.904627	18082.19975	15500.33839	1899.909221	927.31732
ENSG00000246308	-3.428237695	0.002928937	AC116535.2	novel transcript, antisense to ZBED5	12.93379792	0	13.08359461	57.67454937	0.933823308	160.1815796	1.129869866	0.836036885	0.87739336	0.710894257	0	0
ENSG00000255100	-3.471691415	0.000547627	AP003119.2	novel transcript	987.1074575	484.037025	245.9715786	545.877425	263.338173	954.4152453	0	40.96580738	23.68962072	66.11316593	0	0
ENSG00000246985	-3.47432373	0.001023308	SOCS2-AS1	SOCS2 antisense RNA 1 [Source:HGNC Symbol;Acc:HGNC:27054]	96.22745655	105.0371173	1.962539191	8.935493564	28.94852256	123.473301	1.129869866	0.836036885	0	0.710894257	8.532526442	0
ENSG00000275441	-3.483853716	0.003509881	AC020765.2	novel transcript, antisense to CCDC101	52.25254361	3.248570638	23.55047029	112.9121459	65.36763158	0	0	0	0	0	0	0
ENSG00000275198	-3.497159965	0.001428537	AL512791.2	novel transcript	23.79818818	32.48570638	9.812695956	31.68038627	0.933823308	13.34846497	0	0	0.87739336	0	1.42208774	0
ENSG00000248668	-3.525920851	0.001994157	OXCT1-AS1	OXCT1 antisense RNA 1 [Source:HGNC Symbol;Acc:HGNC:40423]	144.3411848	56.30855772	33.36316625	0	169.0220188	40.04539491	0	0	5.26436016	0.710894257	0	0
ENSG00000197299	-3.526358257	0.00016463	BLM	BLM RecQ like helicase [Source:HGNC Symbol;Acc:HGNC:1058]	68.29045303	808.8940887	232.887984	243.695279	484.654297	610.6922723	6.779219199	10.03244262	22.81222736	64.69137741	0	0
ENSG00000189221	-3.535017883	1.62E-05	MAOA	monoamine oxidase A [Source:HGNC Symbol;Acc:HGNC:6833]	67.2557492	260.9685079	768.0070035	726.2119314	340.8455075	1051.191616	63.27271252	28.4252541	42.11488128	30.56845306	5.688350961	0
ENSG00000105352	-3.537153137	0.002832099	CEACAM4	CEA cell adhesion molecule 4 [Source:HGNC Symbol;Acc:HGNC:1816]	11.38174217	0	56.91363655	116.1614163	63.49998497	11.67990685	0	0	0	0	0	0
ENSG00000246339	-3.555508927	0.001484739	EXTL3-AS1	EXTL3 antisense RNA 1 [Source:HGNC Symbol;Acc:HGNC:27985]	30.00641118	35.73427701	0.65417973	21.93257511	2.801469925	63.4052086	0	0	0.87739336	0	0	1.351774519
ENSG00000164199	-3.571592332	0.001932907	ADGRV1	adhesion G protein-coupled receptor V1 [Source:HGNC Symbol;Acc:HGNC:17416]	1.034703834	1.082856879	43.17586221	108.0382404	1.867646617	500.5674363	1.129869866	3.344147541	1.75478672	0	0	0
ENSG00000120875	-3.582088077	0.001317346	DUSP4	dual specificity phosphatase 4 [Source:HGNC Symbol;Acc:HGNC:3070]	83.81101054	107.202831	10.46687569	5.686223177	462.2425376	1.668558121	0	3.344147541	7.019146879	0.710894257	0	0
ENSG00000224003	-3.645261636	0.001754327	YES1P1	YES1 pseudogene 1 [Source:HGNC Symbol;Acc:HGNC:12842]	1.034703834	3.248570638	7.850156765	66.61004293	20.54411278	90.10213854	0	0	0	0	0	0
ENSG00000261888	-3.727522815	0.000255024	AC144831.1	novel transcript	142.2717772	161.345675	225.692007	60.11150216	87.77939098	168.5243702	0	19.22884836	1.75478672	0	0	0
ENSG00000271806	-3.729395302	0.001064853	AL590822.2	novel transcript, antisense PRKCZ	0	127.7771117	7.195977034	8.935493564	58.83086843	245.2780438	0	0	0	0	1.42208774	1.351774519
ENSG00000160179	-3.733981103	0.001026593	ABCG1	ATP binding cassette subfamily G member 1 [Source:HGNC Symbol;Acc:HGNC:73]	5.173519169	2.165713758	2.616718922	257.5046782	52.29410527	5.005674363	1.129869866	0	0	0.710894257	0	0
ENSG00000274290	-3.763444701	0.000929205	H2BC6	H2B clustered histone 6 [Source:HGNC Symbol;Acc:HGNC:4753]	17.07261326	97.45711913	0	51.17600859	74.70586467	18.35413933	1.129869866	0	0	0	0	0
ENSG00000144824	-3.838484841	0.000432224	PHLDB2	pleckstrin homology like domain family B member 2 [Source:HGNC Symbol;Acc:HGNC:29573]	0.517351917	589.0741423	253.8217354	155.9649786	395.0072594	2607.956343	1.129869866	5.852258196	0	41.94276118	0	1.351774519
ENSG00000216490	-3.868823766	0.000675126	IFI30	IFI30 lysosomal thiol reductase [Source:HGNC Symbol;Acc:HGNC:5398]	22.24613243	0	36.6340649	30.86806867	81.24262783	101.7820454	0	0	0	0	0	0
ENSG00000272356	-3.910366468	0.000545446	AL080317.2	novel transcript, antisense to REV3L	72.42926837	27.07142198	46.44676086	25.99416309	49.49263534	0	0	0	0	0	0	0
ENSG00000234183	-3.934172023	9.55E-05	LINC01952	long intergenic non-protein coding RNA 1952 [Source:HGNC Symbol;Acc:HGNC:52775]	54.83930319	80.13140906	43.17586221	87.73030044	82.17645113	111.7933941	0	0	8.773933599	0	0	0
ENSG00000275807	-3.997217558	0.000200385	AC145285.6	novel transcript, antisense to ATXN2L	41.38815335	29.23713574	38.59660409	37.36660945	0	95.1078129	0	0	0	0.710894257	0	1.351774519
ENSG00000132182	-3.999858425	0.00022109	NUP210	nucleoporin 210 [Source:HGNC Symbol;Acc:HGNC:30052]	31.04111501	92.04283473	18.31703245	33.30502146	0	83.42790605	1.129869866	0	0	0.710894257	0	0
ENSG00000159167	-4.01707799	0.000352206	STC1	stanniocalcin 1 [Source:HGNC Symbol;Acc:HGNC:11373]	186.2466901	1.082856879	0	66.61004293	242.7940602	418.8080884	0	0	0.87739336	0	0	0
ENSG00000105707	-4.031768141	0.00023109	HPN	hepsin [Source:HGNC Symbol;Acc:HGNC:5155]	23.79818818	430.9770379	371.5740869	734.3351074	0.933823308	775.8795263	0	0	0	14.9287794	1.42208774	0
ENSG00000272588	-4.041071267	0.000307486	AC139887.4	novel transcript, antisense to PCGF3	31.55846693	105.0371173	23.55047029	79.60712448	0	96.77637102	0	0	0	0	0	0
ENSG00000167105	-4.067014726	0.000228855	TMEM92	transmembrane protein 92 [Source:HGNC Symbol;Acc:HGNC:26579]	116.9215332	71.46855403	214.5709516	61.73613735	0.933823308	0	0	0	0.87739336	0.710894257	0	0
ENSG00000140600	-4.091414421	2.83E-05	SH3GL3	SH3 domain containing GRB2 like 3, endophilin A3 [Source:HGNC Symbol;Acc:HGNC:10832]	50.70048786	40.06570453	14.39195407	117.7860515	14.94117293	90.10213854	0	0	0	4.265365544	1.42208774	0
ENSG00000179008	-4.114868791	0.000225041	C14orf39	chromosome 14 open reading frame 39 [Source:HGNC Symbol;Acc:HGNC:19849]	18.10731709	134.274253	56.25945681	0	113.9264436	75.08511545	0	0	0	0	0	0
ENSG00000279330	-4.118813072	0.000189599	AJ003147.3	TEC	0	24.90570822	54.95109735	44.67746782	160.617609	65.07376672	0	0	0	0.710894257	0	0
ENSG00000151651	-4.160518789	0.000161037	ADAM8	ADAM metallopeptidase domain 8 [Source:HGNC Symbol;Acc:HGNC:215]	31.04111501	412.568471	32.05480679	17.87098713	84.97792106	0	0	0	0	0	0	1.351774519
ENSG00000224729	-4.191621149	0.000130234	PCOLCE-AS1	PCOLCE antisense RNA 1 [Source:HGNC Symbol;Acc:HGNC:40430]	10.86439026	55.22570084	5.887617574	12.18476395	99.91909399	8.342790605	0	0	0	0	0	0
ENSG00000223305	-4.266159414	7.93E-05	RN7SKP30	RN7SK pseudogene 30 [Source:HGNC Symbol;Acc:HGNC:45754]	25.86759585	160.2628181	52.33437843	21.93257511	82.17645113	0	0	0.836036885	0	0	0	0
ENSG00000139890	-4.389836489	1.89E-05	REM2	RRAD and GEM like GTPase 2 [Source:HGNC Symbol;Acc:HGNC:20248]	0.517351917	64.97141275	45.79258113	19.49562232	52.29410527	353.7343217	1.129869866	0	1.75478672	0	0	1.351774519
ENSG00000256955	-4.481950119	2.36E-05	AC131009.2	novel transcript	15.52055751	149.4342493	2.616718922	4.061587983	48.55881203	175.1986027	0	0	0.87739336	0	0	0
ENSG00000165091	-4.580873479	1.22E-05	TMC1	transmembrane channel like 1 [Source:HGNC Symbol;Acc:HGNC:16513]	15.00320559	0	56.91363655	38.99124464	620.9925	116.7990685	0	0	0.87739336	0.710894257	1.42208774	0
ENSG00000135604	-4.581356681	1.12E-05	STX11	syntaxin 11 [Source:HGNC Symbol;Acc:HGNC:11429]	1.552055751	36.81713389	91.58516226	28.43111588	174.6249587	11.67990685	0	0.836036885	0	0	0	0
ENSG00000260949	-4.681187293	6.88E-06	AP006545.1	novel transcript, overlapping to EIF4EBP1	11.89909409	72.55141091	5.887617574	36.55429185	81.24262783	16.68558121	0	0	0	0	0	0
ENSG00000182870	-4.73267376	2.26E-08	GALNT9	polypeptide N-acetylgalactosaminyltransferase 9 [Source:HGNC Symbol;Acc:HGNC:4131]	31.04111501	42.23141829	9.812695956	84.48103006	38.28675564	96.77637102	0	0.836036885	0.87739336	0	1.42208774	1.351774519
ENSG00000167207	-4.750037367	3.00E-06	NOD2	nucleotide binding oligomerization domain containing 2 [Source:HGNC Symbol;Acc:HGNC:5331]	74.49867604	251.222796	236.1588827	252.6307726	1281.205579	3.337116242	0	0.836036885	0	9.241625345	0	0
ENSG00000260314	-5.170702495	2.41E-07	MRC1	mannose receptor C-type 1 [Source:HGNC Symbol;Acc:HGNC:7228]	38.28404185	160.2628181	84.38918522	34.11733906	0.933823308	417.1395303	0	0	0	0.710894257	0	0
ENSG00000253669	-5.200957416	3.08E-10	GASAL1	growth arrest associated lncRNA 1 [Source:HGNC Symbol;Acc:HGNC:53461]	73.98132412	75.79998154	5.233437843	67.42236053	116.7279135	83.42790605	1.129869866	0.836036885	0.87739336	0.710894257	0	0
ENSG00000111913	-5.356526828	1.14E-08	RIPOR2	RHO family interacting cell polarization regulator 2 [Source:HGNC Symbol;Acc:HGNC:13872]	55.35665511	4838.204536	592.6868357	745.7075538	1399.801139	2884.936991	0	41.80184426	1.75478672	1.421788515	2.844175481	0
ENSG00000236882	-5.75839778	9.01E-11	LINC01554	long intergenic non-protein coding RNA 1554 [Source:HGNC Symbol;Acc:HGNC:24687]	182.6252267	27175.37624	3377.529948	4798.360044	3868.829966	2868.25141	88.12984958	2.508110656	2.63218008	28.43577029	0	45.96033365
ENSG00000142973	-6.443369884	7.83E-12	CYP4B1	cytochrome P450 family 4 subfamily B member 1 [Source:HGNC Symbol;Acc:HGNC:2644]	380.7710108	284.7913592	1196.494727	3866.63176	0.933823308	1715.277748	0	0	0	0	0	0
ENSG00000259820	-6.609659711	2.89E-17	AC083843.3	novel transcript	85.88041821	513.2741607	106.6312961	76.35785409	64.43380828	447.1735764	1.129869866	0.836036885	0.87739336	0	0	0
ENSG00000259828	-6.722957592	1.40E-16	AL355596.1	novel transcript	204.8713591	33.56856325	105.3229366	106.4136052	225.9852406	817.5934793	0	0	0.87739336	0	1.42208774	0
ENSG00000175426	-7.500532966	1.50E-23	PCSK1	proprotein convertase subtilisin/kexin type 1 [Source:HGNC Symbol;Acc:HGNC:8743]	92.60599313	348.6799151	312.6979111	82.04407727	536.9484023	685.7773878	0	0	0.87739336	0	1.42208774	0
ENSG00000272021	-7.609783968	5.24E-19	AC008592.4	novel transcript	16.03790942	1954.556667	909.964005	409.4080687	655.5439625	166.8558121	0	0	0	0	0	0
