# Supplementary material for: Analysis of RNA Polyadenylation in Healthy and Osteoarthritic Human Articular Cartilage
Source: Int J Mol Sci. 2023 Apr 1;24(7):6611. doi: 10.3390/ijms24076611 (PMC10094766; doi:10.3390/ijms24076611)
Supplement: Supplementary file 1 [file ijms-24-06611-s001.zip › Table S2.csv]

Table S2: Polyadenylation sites identified in human articular cartilage. Sites are identified by chromosome, strand and position (Columns A to C). Genes assoicated with each sites is described by ensemble ID and gene name (Columns D and E). The numbers of site-containing reads for each sample are presented in columns F to Q.
chr	strand	Position	ensembl_gene_id	gene_name	Control_63years_old	Control_71years_old	Control_67years_old	Control_75years_old	Control_75years_old	Control_70years_old	Osteoarthritic_70years_old	Osteoarthritic_85years_old	Osteoarthritic_70years_old	Osteoarthritic_71years_old	Osteoarthritic_76years_old	Osteoarthritic_77years_old
12	-	9067711	ENSG00000175899	A2M	50	6	14	1	23	1	39	12	15	80	18	43
12	-	9239305	ENSG00000256069	A2MP1	70	5	41	39	35	12	11	26	39	39	7	14
22	-	42692120	ENSG00000128274	A4GALT	2	0	6	2	3	1	0	1	2	0	2	0
12	+	125143315	ENSG00000081760	AACS	9	0	2	3	1	0	1	0	4	2	4	0
15	-	67201671	ENSG00000103591	AAGAB	2	0	5	1	2	2	2	0	2	3	2	0
2	-	218264128	ENSG00000127837	AAMP	6	2	7	6	4	1	5	7	4	2	1	2
16	-	70252384	ENSG00000090861	AARS	1	2	7	0	2	2	3	4	2	1	0	2
17	-	42950525	ENSG00000266967	AARSD1	2	0	5	3	1	3	1	0	0	0	1	1
4	-	56385925	ENSG00000157426	AASDH	0	0	0	1	3	2	0	2	0	7	0	1
11	+	106098698	ENSG00000149313	AASDHPPT	4	0	3	4	3	0	2	1	3	1	0	1
7	-	122074851	ENSG00000008311	AASS	1	12	4	1	2	6	0	2	0	6	1	1
17	+	37056870	ENSG00000275700	AATF	9	10	10	9	8	2	2	2	4	1	0	2
9	-	104781107	ENSG00000165029	ABCA1	6	23	3	5	9	7	0	1	0	0	0	3
17	-	69247345	ENSG00000154265	ABCA5	16	17	17	6	17	36	1	16	10	3	19	11
17	-	69306770	ENSG00000154265	ABCA5	32	26	25	14	12	50	10	34	10	23	30	13
17	-	69323167	ENSG00000154265	ABCA5	0	0	4	0	0	6	1	1	0	0	1	0
17	-	69076899	ENSG00000154258	ABCA9	2	9	0	0	3	7	1	0	0	0	1	0
7	-	87703878	ENSG00000085563	ABCB1	192	72	155	122	141	69	111	83	112	203	88	61
2	-	219209772	ENSG00000115657	ABCB6	3	6	8	5	3	1	3	3	2	1	0	7
X	-	75053451	ENSG00000131269	ABCB7	0	1	1	1	0	4	0	1	2	3	0	2
16	+	15952733	ENSG00000103222	ABCC1	1	3	1	3	1	7	0	1	1	0	3	5
16	+	16118900	ENSG00000103222	ABCC1	12	5	9	6	5	11	0	3	8	1	3	7
3	-	183919933	ENSG00000114770	ABCC5	3	3	0	0	0	1	4	6	0	0	1	6
1	+	94518513	ENSG00000117528	ABCD3	5	1	3	4	4	0	4	2	8	3	4	0
6	+	30579970	ENSG00000204574	ABCF1	1	5	2	2	0	1	0	2	3	6	1	3
3	+	184194004	ENSG00000161204	ABCF3	2	3	4	2	3	1	1	0	4	2	0	3
21	+	42295385	ENSG00000160179	ABCG1	2	1	9	3	6	1	2	2	1	11	0	2
4	-	88257610	ENSG00000118777	ABCG2	2	2	8	0	1	0	2	4	1	4	1	2
3	+	111993367	ENSG00000144827	ABHD10	13	2	8	4	1	2	2	6	2	3	1	2
9	-	72007741	ENSG00000107362	ABHD17B	18	1	3	0	0	0	9	9	2	8	1	6
15	+	80755620	ENSG00000136379	ABHD17C	2	2	1	0	2	0	1	1	3	2	0	0
4	+	128010540	ENSG00000164074	ABHD18	0	4	0	0	2	4	3	0	0	1	0	1
4	+	128039710	ENSG00000164074	ABHD18	7	6	2	0	5	0	1	5	3	1	0	6
15	+	89202353	ENSG00000140526	ABHD2	12	3	11	8	3	3	2	16	7	16	5	0
18	-	21650900	ENSG00000158201	ABHD3	10	0	1	0	0	0	2	2	0	3	0	0
10	-	26747075	ENSG00000136754	ABI1	2	0	2	3	2	0	1	0	3	2	0	0
10	-	26747810	ENSG00000136754	ABI1	3	0	4	1	8	0	1	1	6	5	2	1
2	+	203431710	ENSG00000138443	ABI2	0	0	3	5	1	1	0	1	1	0	4	0
2	+	203432168	ENSG00000138443	ABI2	12	3	3	12	3	3	3	5	8	6	3	5
3	-	100749155	ENSG00000154175	ABI3BP	2	2	0	0	0	1	0	6	6	3	0	2
3	-	100749334	ENSG00000154175	ABI3BP	12	1	8	5	0	4	6	31	29	10	6	4
3	-	100797562	ENSG00000154175	ABI3BP	1	3	2	0	0	1	3	0	2	0	2	4
9	+	130887674	ENSG00000097007	ABL1	15	4	14	17	5	8	3	9	7	14	6	7
1	-	179099329	ENSG00000143322	ABL2	1	2	2	0	3	0	1	0	2	4	1	1
17	-	1003518	ENSG00000159842	ABR	15	3	4	5	11	0	1	6	5	9	2	1
17	-	1066531	ENSG00000159842	ABR	0	1	0	0	2	2	1	1	0	0	1	4
6	+	26599146	ENSG00000146109	ABT1	8	1	3	6	4	2	3	1	4	0	1	3
11	-	34150988	ENSG00000166016	ABTB2	10	3	0	0	2	0	3	7	3	8	0	7
11	-	34298408	ENSG00000166016	ABTB2	1	6	1	2	1	1	0	2	0	4	1	7
22	+	19793167	ENSG00000235776	AC000089.1	4	0	4	2	4	0	2	3	1	2	2	1
7	-	92200013	ENSG00000243107	AC000120.1	2	5	3	1	0	0	1	3	1	0	0	0
22	-	50754442	ENSG00000254499	AC002056.2	6	6	13	5	4	5	3	3	5	3	4	5
22	+	29406162	ENSG00000285697	AC002059.3	3	1	2	2	1	2	2	0	2	3	2	1
7	+	112758692	ENSG00000223646	AC002463.1	1	8	5	0	2	3	3	6	2	3	7	6
X	+	25034956	ENSG00000214111	AC002504.1	15	0	10	8	8	3	5	7	14	25	3	13
X	-	74376077	ENSG00000226515	AC004386.2	2	1	1	5	1	1	1	0	2	3	1	0
7	+	44468374	ENSG00000146677	AC004453.1	66	18	52	50	14	10	11	25	20	22	7	9
17	+	4992224	ENSG00000262227	AC004771.3	3	0	5	0	0	0	1	2	1	2	0	0
17	-	65635543	ENSG00000266076	AC004805.1	3	0	1	0	11	0	0	3	3	0	0	0
7	-	80377399	ENSG00000232667	AC004862.1	1	0	2	2	2	0	1	0	0	1	1	1
7	+	144256074	ENSG00000244198	AC004889.1	4	0	0	1	1	0	0	2	0	1	1	2
7	+	76557960	ENSG00000205485	AC004980.1	0	3	1	3	1	5	4	1	0	0	5	8
7	+	76583789	ENSG00000205485	AC004980.1	2	0	1	0	10	3	0	3	3	0	2	1
7	-	16599775	ENSG00000272361	AC005014.2	2	1	3	2	1	3	3	4	4	2	0	1
7	+	13872573	ENSG00000213875	AC005019.1	4	0	3	4	2	0	0	0	0	3	1	0
2	-	74424144	ENSG00000159239	AC005041.1	4	1	5	1	0	2	0	1	0	3	0	2
7	-	25593337	ENSG00000223561	AC005165.1	4	4	4	3	0	1	0	1	0	6	0	0
7	-	25655205	ENSG00000223561	AC005165.1	3	7	6	1	0	2	0	1	0	0	0	0
17	-	14705027	ENSG00000262786	AC005224.1	1	1	3	2	1	0	0	1	1	2	0	0
17	+	12116242	ENSG00000263648	AC005244.1	8	0	8	0	7	0	1	8	8	9	5	3
19	+	57308557	ENSG00000268205	AC005261.1	5	2	1	5	3	3	2	0	0	0	1	2
19	+	3131458	ENSG00000266944	AC005262.1	9	3	1	11	8	3	0	4	2	7	1	2
17	+	68139926	ENSG00000277476	AC005332.5	1	6	2	5	0	3	3	2	2	2	2	0
16	+	21627410	ENSG00000261596	AC005632.3	0	0	1	0	0	0	2	0	1	0	8	7
17	-	47048047	ENSG00000262879	AC005670.3	15	6	7	5	5	2	6	5	3	4	10	6
17	+	59950430	ENSG00000267318	AC005702.1	0	2	4	1	1	2	0	1	1	1	0	0
17	-	46274777	ENSG00000262539	AC005829.2	0	7	3	3	4	0	3	1	0	2	0	0
17	+	76733879	ENSG00000267168	AC005837.2	3	1	7	2	3	0	0	0	1	5	0	0
7	-	66546608	ENSG00000229180	AC006001.3	0	2	2	1	1	3	0	2	0	0	0	0
2	-	74349400	ENSG00000264324	AC006030.1	1	5	0	0	0	3	0	0	2	0	1	0
7	-	123681934	ENSG00000230442	AC006333.1	1	1	2	2	1	0	2	2	1	1	0	3
7	-	121348873	ENSG00000287554	AC006364.1	4	1	2	1	4	0	3	6	5	11	0	0
2	-	47788884	ENSG00000224058	AC006509.1	4	2	1	0	0	0	1	0	2	2	1	1
12	-	7080208	ENSG00000257078	AC006512.2	6	4	5	1	7	2	6	2	6	4	4	2
12	+	7607638	ENSG00000255977	AC006927.1	2	1	1	2	0	1	1	1	1	2	0	1
16	-	11067156	ENSG00000262020	AC007014.1	2	1	1	4	0	1	2	1	1	4	0	1
7	+	30162761	ENSG00000251660	AC007036.3	6	1	3	3	1	2	1	3	3	0	0	0
7	+	78487413	ENSG00000226230	AC007237.1	9	1	4	7	5	0	3	5	3	3	1	2
7	+	30007185	ENSG00000227014	AC007285.1	1	0	2	0	2	0	1	3	3	5	2	1
2	+	65206283	ENSG00000172974	AC007318.1	1	0	0	1	3	0	1	0	1	8	0	0
12	+	126238950	ENSG00000255595	AC007368.1	7	0	2	4	2	0	2	0	5	5	0	5
2	-	36846171	ENSG00000279519	AC007382.1	0	2	3	2	0	0	2	1	2	0	0	0
2	-	74754526	ENSG00000287687	AC007387.3	4	1	6	5	3	4	0	2	1	4	0	3
17	+	67225092	ENSG00000264421	AC007448.3	2	0	10	6	1	1	1	0	3	2	2	0
22	-	20441518	ENSG00000277971	AC007731.4	5	1	1	1	0	2	0	5	0	0	1	1
12	+	46561611	ENSG00000272369	AC008035.1	2	1	1	0	3	7	0	1	0	2	0	5
2	+	24169637	ENSG00000276087	AC008073.3	2	0	2	1	2	0	0	3	1	2	0	2
7	-	138402935	ENSG00000213238	AC008155.1	4	1	2	1	0	0	1	0	3	2	0	1
7	-	138404148	ENSG00000213238	AC008155.1	74	16	39	40	29	9	12	23	36	29	12	17
5	+	172976702	ENSG00000253785	AC008429.2	20	2	14	23	9	5	2	9	13	18	6	3
19	+	9520199	ENSG00000260112	AC008567.1	7	3	3	1	3	0	3	3	1	8	0	2
5	-	80478899	ENSG00000249042	AC008771.1	2	1	0	4	0	0	0	0	0	5	0	0
19	+	52814040	ENSG00000255875	AC008813.1	3	4	1	1	1	1	2	0	4	1	1	0
19	-	7616940	ENSG00000269371	AC008878.4	4	15	0	0	4	2	3	2	0	1	4	5
5	+	56088349	ENSG00000249236	AC008892.1	1	15	3	2	11	8	3	6	3	4	4	4
16	-	1064091	ENSG00000260496	AC009041.1	4	0	0	0	0	8	0	13	2	33	0	0
16	+	86526327	ENSG00000243697	AC009108.1	12	0	14	8	2	1	1	3	11	11	10	1
16	-	75412724	ENSG00000261717	AC009163.5	0	0	0	0	0	13	0	0	0	0	0	0
7	-	139227462	ENSG00000271537	AC009220.3	501	80	505	507	272	78	110	222	246	355	95	67
2	-	149569633	ENSG00000286335	AC009230.1	26	5	29	16	13	5	7	10	7	10	5	1
7	-	129409852	ENSG00000286722	AC009244.2	9	5	18	15	9	7	3	13	10	7	3	3
12	-	29336543	ENSG00000273680	AC009318.2	3	1	1	3	4	5	1	0	2	2	1	1
2	-	176200856	ENSG00000279160	AC009336.2	354	53	311	329	254	45	78	164	189	279	66	49
2	-	180872695	ENSG00000225258	AC009478.1	392	113	408	256	1499	46	72	265	191	329	113	75
12	-	21635342	ENSG00000285854	AC010197.2	14	2	23	15	5	2	4	18	8	14	6	1
19	+	57871826	ENSG00000270804	AC010326.4	0	9	0	0	4	5	1	1	3	1	9	0
19	+	53005507	ENSG00000268282	AC010328.2	3	0	2	1	3	0	3	4	4	2	0	0
19	-	12668070	ENSG00000269590	AC010422.5	45	5	26	25	13	3	19	20	16	43	7	6
16	-	76234996	ENSG00000260983	AC010528.1	15	9	18	21	7	4	2	7	6	13	4	7
16	-	87329335	ENSG00000131152	AC010531.1	1	1	2	4	1	1	2	0	1	3	2	1
7	+	128458675	ENSG00000240758	AC010655.2	1	12	2	6	3	1	0	0	2	0	0	0
7	+	128462354	ENSG00000240758	AC010655.2	6	4	12	11	5	0	0	1	2	0	0	0
7	+	128464293	ENSG00000240758	AC010655.2	17	28	9	17	23	7	0	2	12	1	4	1
7	+	128470404	ENSG00000273184	AC010655.4	4	8	2	2	3	4	0	3	2	0	2	0
7	+	128474310	ENSG00000273184	AC010655.4	7	20	4	0	8	0	0	1	3	0	1	5
4	-	147458336	ENSG00000241281	AC010683.1	9	7	17	16	5	1	1	12	2	6	2	2
2	+	174720856	ENSG00000236449	AC010894.3	55	9	26	12	29	4	32	63	43	69	26	18
2	-	3617132	ENSG00000237370	AC010907.2	122	2	23	8	36	3	42	42	45	45	37	42
2	-	23616505	ENSG00000279526	AC011239.2	29	1	8	14	0	7	0	18	19	47	8	2
19	+	19528197	ENSG00000258674	AC011448.1	25	2	27	22	9	2	8	13	19	38	6	8
19	+	52143393	ENSG00000268458	AC011468.3	15	2	9	19	7	1	3	7	5	12	0	2
19	-	55039104	ENSG00000267149	AC011476.2	0	0	3	2	2	0	0	2	0	1	0	2
19	+	38292450	ENSG00000267748	AC011479.1	32	6	27	16	7	2	32	41	42	110	18	7
19	-	49719404	ENSG00000268677	AC011495.3	43	9	28	43	14	3	13	21	19	34	8	8
19	-	10316211	ENSG00000267303	AC011511.4	4	0	1	1	0	0	1	0	3	2	0	0
12	+	76033450	ENSG00000257839	AC011611.4	1	7	0	7	4	2	1	0	1	0	3	0
7	+	12658016	ENSG00000229233	AC011891.2	5	0	1	0	3	0	0	0	1	3	0	0
16	+	69704653	ENSG00000260772	AC012321.1	13	0	9	7	7	3	6	7	5	10	4	11
16	-	64260319	ENSG00000261028	AC012322.1	4	1	9	6	0	0	2	2	3	2	3	2
15	+	92887576	ENSG00000279765	AC013394.1	4	0	0	0	0	4	1	1	1	0	3	0
15	+	92898088	ENSG00000279765	AC013394.1	109	17	147	64	77	27	17	55	52	72	31	9
15	-	38974816	ENSG00000259345	AC013652.1	26	21	39	16	19	14	15	13	18	36	13	11
10	-	76869598	ENSG00000252888	AC013738.1	3	0	1	2	0	0	1	1	1	11	0	2
17	+	27626335	ENSG00000266728	AC015688.4	2	0	1	2	3	0	0	0	2	0	0	1
8	+	122818313	ENSG00000253372	AC016405.1	3	1	0	1	3	3	0	0	1	1	0	4
5	+	173453455	ENSG00000253968	AC016573.1	1	1	3	4	5	0	0	0	0	0	0	0
5	+	55945057	ENSG00000264281	AC016596.3	787	231	1058	971	474	179	147	437	452	659	187	97
2	-	101007227	ENSG00000223947	AC016738.1	3	6	3	2	2	0	0	0	1	0	0	1
2	-	61143549	ENSG00000212978	AC016747.1	1	0	2	0	1	0	3	4	2	4	1	0
7	-	130886974	ENSG00000226380	AC016831.1	0	0	0	0	1	1	7	0	1	0	0	2
7	-	130899569	ENSG00000226380	AC016831.1	2	18	0	2	0	13	1	0	0	0	0	0
7	-	130822448	ENSG00000285106	AC016831.7	5	1	2	0	1	0	0	1	3	1	0	1
7	-	130930198	ENSG00000285106	AC016831.7	10	20	6	3	21	48	8	0	3	12	7	8
7	-	130937048	ENSG00000285106	AC016831.7	2	2	1	1	3	10	1	1	0	1	0	4
2	-	231497512	ENSG00000283491	AC017104.5	0	0	2	3	0	0	4	1	2	1	0	0
18	+	79500650	ENSG00000279981	AC018445.4	0	0	0	0	0	0	0	0	0	15	0	0
11	-	14498845	ENSG00000256206	AC018523.2	0	3	3	0	0	0	3	0	0	2	2	0
11	-	14504875	ENSG00000256206	AC018523.2	21	3	26	18	11	5	6	20	17	23	5	3
15	-	61651794	ENSG00000259675	AC018618.1	1	17	0	0	1	6	0	1	0	0	0	0
2	-	151247684	ENSG00000236885	AC018731.1	1	0	1	5	2	0	0	2	0	2	0	0
17	+	17619287	ENSG00000279200	AC020558.5	74	47	68	44	64	27	40	17	55	75	42	27
15	+	41895940	ENSG00000174171	AC020659.1	0	0	3	2	0	4	5	0	1	0	1	0
19	+	18033435	ENSG00000273654	AC020904.2	2	5	6	2	3	3	1	1	1	1	6	1
19	-	13834515	ENSG00000267519	AC020916.1	9	0	1	0	1	2	1	0	1	0	1	0
16	+	68319605	ENSG00000259797	AC020978.1	3	1	2	1	2	2	2	3	3	0	0	2
5	-	149494338	ENSG00000230551	AC021078.1	4	1	2	4	5	1	0	1	1	0	0	0
5	-	149495978	ENSG00000230551	AC021078.1	2	0	4	7	0	0	2	0	3	5	0	0
7	+	151240971	ENSG00000272661	AC021097.1	4	1	2	1	0	2	1	3	2	0	0	0
15	-	40077726	ENSG00000259584	AC021755.2	2	0	2	3	1	0	0	1	2	3	1	2
5	-	172766988	ENSG00000213386	AC022217.1	3	0	3	4	7	5	0	0	1	21	1	1
5	-	172767212	ENSG00000213386	AC022217.1	102	72	130	126	164	225	20	29	14	350	40	41
8	+	48603189	ENSG00000253608	AC022915.2	0	0	0	0	0	13	0	0	0	0	0	0
12	-	31790601	ENSG00000256843	AC023157.2	1220	64	381	286	430	85	112	331	169	567	74	120
18	+	65866347	ENSG00000263720	AC023394.2	29	15	28	20	29	9	19	12	28	42	13	10
2	-	151010089	ENSG00000222031	AC023469.1	107	122	143	50	137	48	79	24	67	159	57	59
16	-	4562547	ENSG00000261789	AC023830.2	10	0	6	1	1	0	2	5	5	8	1	1
19	-	16633800	ENSG00000269044	AC024075.2	4	0	1	0	4	0	1	4	4	3	1	0
15	+	83074025	ENSG00000260351	AC024270.2	2	0	0	1	9	3	2	2	0	0	1	0
8	-	47735633	ENSG00000254065	AC024451.3	29	12	38	26	34	7	1	2	0	45	0	1
3	-	126607488	ENSG00000288436	AC024558.2	0	0	1	2	1	0	0	1	2	4	1	0
12	-	31251940	ENSG00000177359	AC024940.2	2	0	0	4	1	1	0	4	0	1	0	1
12	+	57796737	ENSG00000257921	AC025165.3	4	1	7	5	3	0	1	6	1	4	5	2
5	+	32175267	ENSG00000272086	AC025181.2	3	0	0	2	3	0	2	2	0	10	1	0
12	+	68844189	ENSG00000256664	AC025423.2	12	4	19	19	21	5	8	4	5	12	12	3
5	+	31923744	ENSG00000249774	AC025458.1	341	64	160	263	106	28	42	120	127	180	39	32
12	+	24906201	ENSG00000278969	AC026310.3	5	2	4	7	2	5	1	2	0	0	1	2
12	+	24906695	ENSG00000278969	AC026310.3	5	0	1	1	2	2	0	2	1	0	0	0
16	-	56610008	ENSG00000260823	AC026461.3	2	1	1	0	0	0	0	0	0	8	0	0
16	-	69355566	ENSG00000260371	AC026464.3	4	0	13	5	11	1	3	1	4	8	3	3
16	+	69300988	ENSG00000260914	AC026464.4	0	0	1	0	3	0	1	1	2	2	2	0
16	+	69307806	ENSG00000260914	AC026464.4	8	6	1	3	2	0	8	1	13	4	6	9
16	+	69309051	ENSG00000260914	AC026464.4	4	0	4	1	0	0	1	1	9	1	0	1
5	+	85550657	ENSG00000251066	AC026700.1	34	3	27	26	19	3	4	19	34	29	6	4
18	+	57668569	ENSG00000267040	AC027097.1	0	0	0	0	4	1	5	0	1	0	0	0
5	-	172656348	ENSG00000280318	AC027309.3	7	1	4	3	0	2	2	5	2	6	2	1
17	+	73646103	ENSG00000264750	AC032019.1	1	0	0	0	1	0	0	1	0	7	1	0
12	+	56106706	ENSG00000257411	AC034102.2	2	1	2	1	5	1	1	2	2	0	4	1
17	-	53759056	ENSG00000285939	AC034268.2	2	9	0	0	11	9	3	0	2	0	1	5
8	+	30083462	ENSG00000272256	AC044849.1	0	0	7	0	0	0	0	1	0	4	0	0
3	+	139475341	ENSG00000248932	AC046134.2	3	2	0	1	5	2	6	2	2	0	1	2
8	-	56067253	ENSG00000236814	AC046176.1	2	2	4	7	0	0	3	2	0	6	0	0
12	-	26336514	ENSG00000256185	AC055720.2	1	0	2	1	2	0	1	6	4	5	7	1
3	-	197850351	ENSG00000234136	AC055764.1	395	106	454	462	272	90	86	171	166	253	78	64
15	-	28698582	ENSG00000254398	AC055876.2	0	1	1	0	0	0	3	0	1	0	7	0
4	+	53461059	ENSG00000282278	AC058822.1	1	2	2	0	2	0	1	0	0	0	2	3
4	+	53462586	ENSG00000282278	AC058822.1	10	0	2	4	1	0	5	2	4	4	4	2
5	-	132190146	ENSG00000224015	AC063976.1	1	1	4	1	0	0	0	0	3	6	1	1
2	-	202374931	ENSG00000273456	AC064836.3	3	0	1	1	0	0	0	0	2	3	0	5
2	-	183607232	ENSG00000224643	AC064871.2	3	0	6	0	1	0	1	1	3	3	0	0
2	+	130294487	ENSG00000226915	AC068137.1	27	4	27	22	7	2	4	10	18	27	1	0
18	-	79677284	ENSG00000178412	AC068473.1	5	0	5	2	2	2	3	0	0	2	0	1
7	-	66069481	ENSG00000229886	AC068533.2	10	4	6	6	8	0	4	5	5	5	2	3
3	+	186585439	ENSG00000283149	AC068631.2	4	2	3	2	2	1	1	4	3	2	1	3
3	+	186585792	ENSG00000283149	AC068631.2	8	9	3	9	3	4	11	8	9	13	6	7
12	-	53034960	ENSG00000257337	AC068888.1	11	2	2	2	1	4	0	0	2	1	0	2
12	-	53039193	ENSG00000257337	AC068888.1	6	0	0	1	0	4	0	0	1	3	0	0
12	-	53045247	ENSG00000257337	AC068888.1	6	0	2	0	1	1	0	1	1	2	1	2
3	+	195555141	ENSG00000236844	AC069213.3	104	25	75	78	37	20	16	23	28	48	16	9
7	+	47960705	ENSG00000225507	AC069282.1	8	2	12	3	4	1	6	6	6	7	4	2
7	-	2251764	ENSG00000286192	AC069288.1	7	2	9	5	5	2	1	8	7	5	2	0
7	+	148941626	ENSG00000286171	AC073140.1	0	5	1	1	0	0	0	0	0	7	0	0
7	-	143312517	ENSG00000231840	AC073342.1	4	1	1	2	0	0	2	6	1	1	0	0
12	+	124383545	ENSG00000255965	AC073916.1	1	1	1	1	1	0	0	1	3	3	0	1
16	-	5288627	ENSG00000260817	AC074051.3	4	1	3	3	3	0	1	4	1	4	2	1
16	+	5367038	ENSG00000261007	AC074051.4	2	0	1	4	0	1	1	0	2	1	0	0
2	-	156324431	ENSG00000282440	AC074099.1	39	1	1	3	1	1	0	3	1	36	3	1
12	-	75688706	ENSG00000258077	AC078923.1	18	3	17	16	13	4	4	7	14	15	2	3
12	-	75835053	ENSG00000258077	AC078923.1	3	0	3	1	10	0	0	1	1	5	0	4
4	-	342753	ENSG00000248564	AC079140.1	475	159	420	499	282	67	105	229	258	325	114	88
3	-	158070100	ENSG00000242536	AC079943.2	0	0	3	3	1	1	0	0	1	4	2	0
3	+	122424498	ENSG00000272758	AC083798.2	1	1	3	0	2	3	0	1	0	2	0	5
8	-	450713	ENSG00000272293	AC083964.1	1	3	7	2	0	0	0	0	2	0	0	6
3	-	156538142	ENSG00000272990	AC084036.1	10	3	15	6	0	9	4	2	4	1	2	16
3	-	156539073	ENSG00000272990	AC084036.1	0	2	1	2	0	3	0	4	0	3	1	0
3	-	156539437	ENSG00000272990	AC084036.1	23	9	24	28	5	5	13	13	14	10	9	21
12	-	46183054	ENSG00000239397	AC084878.1	9	1	5	4	2	3	5	6	7	5	0	3
16	+	9106763	ENSG00000263244	AC087190.3	0	0	1	0	1	2	0	0	2	2	3	0
16	+	9112100	ENSG00000263244	AC087190.3	4	1	3	3	1	1	0	3	1	20	6	5
16	+	9113180	ENSG00000263244	AC087190.3	2	2	1	1	5	0	1	2	2	9	3	4
12	-	23527164	ENSG00000115934	AC087235.1	4	0	1	0	0	0	6	6	5	4	9	0
12	+	32863486	ENSG00000244743	AC087588.1	4	4	4	9	3	2	2	0	1	4	2	2
15	+	41289157	ENSG00000285920	AC087721.2	5	2	0	3	0	1	0	2	0	0	0	1
17	-	80200672	ENSG00000262580	AC087741.1	3	4	0	2	1	1	1	0	0	1	0	1
12	+	104860410	ENSG00000286410	AC089985.1	4	2	0	2	5	3	2	0	2	0	3	7
3	+	14142573	ENSG00000268279	AC090004.1	1	0	2	2	0	0	5	0	0	2	0	0
3	+	14142855	ENSG00000268279	AC090004.1	1	6	13	5	1	1	1	5	2	3	7	8
3	+	14143164	ENSG00000268279	AC090004.1	2	1	4	2	1	1	5	0	2	10	1	2
3	+	14143679	ENSG00000268279	AC090004.1	11	4	12	8	9	2	11	9	29	16	21	4
7	-	128570184	ENSG00000273270	AC090114.2	119	45	112	144	89	30	22	72	66	101	38	19
18	+	49814441	ENSG00000252139	AC090227.1	1	5	0	3	0	5	1	0	0	0	1	4
3	-	179648267	ENSG00000239096	AC090425.1	4	0	6	0	2	0	3	3	5	9	4	1
7	+	137514255	ENSG00000279483	AC090498.1	159	43	170	155	84	30	23	87	74	115	22	11
15	-	56630175	ENSG00000260392	AC090518.1	7	2	2	1	0	0	0	2	1	1	1	0
8	+	88664454	ENSG00000253553	AC090578.1	1	1	5	0	2	1	1	5	3	7	1	3
17	-	32110183	ENSG00000263369	AC090616.1	42	26	47	48	21	12	4	20	17	38	10	6
3	+	17186762	ENSG00000285731	AC090644.1	0	5	3	4	1	0	2	2	0	1	2	0
17	-	20999592	ENSG00000265099	AC090774.1	4	0	4	2	4	3	1	4	3	7	1	0
18	+	67375349	ENSG00000265936	AC091042.1	11	1	7	9	5	0	0	9	6	7	5	1
15	+	58687592	ENSG00000182625	AC091046.1	4	4	5	2	1	0	4	4	4	12	3	4
11	-	6610844	ENSG00000254641	AC091564.3	2	1	2	1	2	1	0	1	3	3	2	3
7	-	25590528	ENSG00000227386	AC091705.1	5	0	5	0	0	0	0	1	1	1	2	0
1	+	211173906	ENSG00000234004	AC092017.2	11	4	10	14	4	2	5	6	9	11	0	2
3	+	43039023	ENSG00000232375	AC092042.2	21	15	26	10	13	6	18	18	12	16	8	7
19	+	53216097	ENSG00000269001	AC092070.2	5	0	0	0	2	0	1	0	2	0	1	5
19	+	34400327	ENSG00000266953	AC092073.1	6	3	16	6	4	3	1	5	9	5	1	1
19	+	34402412	ENSG00000266953	AC092073.1	11	8	10	9	1	9	6	7	15	16	10	12
X	-	40889182	ENSG00000237661	AC092474.2	8	1	8	10	8	1	0	6	7	2	11	9
7	+	55880746	ENSG00000227499	AC092647.2	5	3	4	1	6	1	4	6	10	15	9	6
4	-	118192713	ENSG00000286269	AC092661.1	2	0	1	2	3	0	1	2	0	2	1	0
12	+	27038959	ENSG00000275764	AC092747.4	7	2	2	1	9	2	0	3	6	3	3	2
1	-	209267635	ENSG00000232537	AC092810.3	19	2	25	20	6	3	3	10	8	12	4	7
2	-	215277221	ENSG00000286836	AC092844.1	0	6	3	0	9	1	0	2	2	0	1	1
2	-	215357848	ENSG00000286836	AC092844.1	0	2	0	0	9	0	2	0	0	5	6	7
2	-	215359479	ENSG00000286836	AC092844.1	1	0	1	0	5	0	6	2	2	8	6	0
2	-	215359768	ENSG00000286836	AC092844.1	1	0	0	0	1	0	3	2	0	2	0	3
12	+	8461298	ENSG00000243830	AC092865.1	14	2	5	13	5	2	2	7	6	4	2	2
3	+	147940702	ENSG00000239922	AC092958.1	1	0	0	0	0	0	2	4	3	7	1	3
12	+	76758091	ENSG00000258090	AC093014.1	4	0	4	4	0	0	3	2	6	5	0	0
7	-	131753628	ENSG00000236395	AC093106.2	1	3	8	7	3	0	2	8	7	8	4	1
1	+	87169203	ENSG00000267561	AC093155.3	1	0	5	5	2	0	2	2	8	3	2	4
1	+	101087264	ENSG00000233184	AC093157.1	0	1	0	0	1	0	3	2	4	1	1	0
5	+	44828595	ENSG00000272335	AC093297.2	3	0	2	0	0	0	3	1	0	2	7	1
16	+	2505732	ENSG00000260272	AC093525.2	5	0	5	0	0	0	2	2	4	2	1	2
4	+	173413130	ENSG00000288025	AC093849.4	2	12	1	1	1	3	3	2	3	0	1	0
4	+	18854823	ENSG00000286046	AC093898.1	6	3	5	12	7	1	2	2	5	5	1	2
2	-	184185611	ENSG00000286152	AC096555.1	108	68	102	68	103	22	60	39	80	108	54	38
1	+	201520605	ENSG00000224536	AC096677.1	9	6	0	3	3	1	3	6	2	0	1	3
3	-	50606488	ENSG00000280382	AC096920.1	29	2	11	4	1	1	2	5	0	2	0	0
4	-	173363779	ENSG00000272870	AC097534.2	9	1	8	2	4	1	8	2	1	4	2	0
3	-	52228611	ENSG00000173366	AC097637.1	7	0	3	2	4	0	1	3	5	1	0	2
3	+	29308814	ENSG00000283563	AC098650.1	2	5	0	0	0	13	0	0	0	0	2	6
4	+	158280575	ENSG00000251429	AC098679.2	6	0	1	3	0	0	0	1	2	0	0	0
4	-	68303652	ENSG00000250642	AC098799.3	5	2	3	6	14	3	0	11	3	5	0	0
1	-	225840489	ENSG00000226349	AC099066.1	0	2	5	0	2	7	0	4	1	3	1	3
16	-	23388489	ENSG00000260741	AC099482.1	1	5	1	0	2	1	6	0	0	6	0	1
3	-	21410630	ENSG00000282987	AC099753.1	0	3	1	0	0	0	2	4	2	2	5	5
1	+	54525104	ENSG00000237173	AC099796.1	6	0	5	0	0	3	2	3	0	7	2	0
15	+	23407334	ENSG00000286598	AC100756.4	0	2	1	0	0	1	3	0	0	7	0	0
8	-	1762637	ENSG00000253982	AC100810.1	14	1	4	6	3	1	1	0	4	5	6	0
15	-	64950915	ENSG00000274383	AC103691.1	0	0	0	0	4	5	1	1	1	0	1	1
11	-	27888155	ENSG00000255496	AC103796.1	3	1	1	1	1	0	1	0	3	4	0	1
8	-	57746404	ENSG00000253322	AC104051.1	4	11	14	1	14	2	1	1	8	10	1	6
5	-	138450644	ENSG00000249971	AC104116.1	0	4	2	0	7	3	2	0	1	1	3	1
15	-	61579406	ENSG00000259616	AC104574.2	1	9	0	0	2	2	0	0	0	0	0	0
4	+	134944642	ENSG00000251228	AC104619.4	2	2	1	2	1	1	2	8	10	8	3	1
4	+	125791588	ENSG00000250149	AC104664.1	5	4	4	4	1	2	2	2	6	13	3	2
2	-	28391866	ENSG00000229951	AC104695.2	5	0	5	2	2	3	0	0	0	2	1	2
8	+	91159975	ENSG00000253525	AC104966.1	22	29	18	17	137	14	7	13	2	14	3	10
4	+	25612071	ENSG00000248545	AC105290.1	40	34	23	17	33	19	12	18	23	45	18	12
3	-	36826818	ENSG00000281100	AC105749.1	2	1	0	2	0	2	3	3	3	0	0	0
4	-	9583361	ENSG00000287117	AC105916.1	9	4	3	3	6	10	3	4	2	7	2	1
15	+	92811238	ENSG00000274215	AC106028.4	5	1	2	0	4	0	2	0	0	0	0	0
5	+	177884267	ENSG00000170089	AC106795.1	1	1	5	1	1	1	2	3	1	2	2	0
4	+	153660026	ENSG00000250771	AC106865.1	1	2	4	0	0	0	3	1	1	2	0	0
8	-	140507895	ENSG00000259891	AC107375.1	7	4	1	1	3	3	3	4	2	1	2	3
11	+	17229197	ENSG00000197149	AC107956.1	6	2	3	5	5	1	3	3	5	4	3	2
16	-	3157230	ENSG00000261889	AC108134.2	5	2	1	0	0	0	0	0	0	8	0	0
3	-	129163605	ENSG00000273437	AC108673.3	0	0	3	8	0	0	1	1	2	0	2	0
3	-	129167826	ENSG00000273437	AC108673.3	14	4	14	6	9	2	0	1	7	11	2	0
8	+	43019250	ENSG00000254673	AC110275.1	3	0	1	0	7	0	0	0	0	0	0	0
8	+	43030538	ENSG00000254673	AC110275.1	6	1	3	1	2	0	0	5	1	0	4	3
4	-	66173528	ENSG00000287383	AC110809.1	6	4	10	2	4	2	2	3	4	5	1	0
5	+	160258564	ENSG00000254373	AC112191.2	3	1	7	4	4	0	3	5	4	1	1	0
5	+	67797588	ENSG00000249364	AC112206.2	0	0	2	9	2	2	0	0	0	0	0	0
4	-	73938267	ENSG00000249051	AC112518.1	10	0	3	6	5	0	1	9	7	11	5	1
1	+	77129716	ENSG00000226084	AC113935.1	152	37	131	136	67	27	23	47	52	80	20	11
5	+	92185316	ENSG00000250049	AC114316.1	1	1	3	3	1	3	1	0	1	0	2	0
1	-	34981532	ENSG00000241014	AC114490.1	3	3	3	2	6	1	0	2	4	0	1	0
1	+	107505641	ENSG00000224550	AC114491.1	11	0	12	3	7	1	3	9	9	17	2	1
5	-	88112312	ENSG00000287862	AC114971.1	6	4	5	4	24	7	2	7	7	5	5	6
5	-	88140741	ENSG00000287862	AC114971.1	5	5	3	1	1	0	0	1	0	0	0	0
4	+	65573708	ENSG00000243199	AC115223.1	9	4	7	5	4	1	2	6	3	1	1	0
4	+	66094703	ENSG00000249413	AC116049.2	36	4	22	9	21	3	4	17	15	23	8	9
15	+	38500957	ENSG00000286786	AC116158.3	2	0	0	0	7	5	0	0	0	0	0	0
17	-	32227757	ENSG00000280020	AC116407.3	28	2	15	14	12	0	12	15	22	33	14	4
4	-	33009253	ENSG00000286784	AC116611.1	11	0	1	4	4	1	9	4	11	3	5	1
15	-	92249915	ENSG00000260661	AC116903.2	1	2	3	0	1	0	5	0	1	4	2	1
3	+	178441418	ENSG00000275163	AC117457.1	22	62	10	14	18	29	15	8	7	12	21	17
3	-	196464200	ENSG00000225240	AC117490.1	0	3	0	0	3	2	0	0	0	0	2	2
8	-	93728154	ENSG00000271971	AC120053.1	2	0	0	1	0	2	0	0	1	3	0	2
17	-	7243590	ENSG00000262526	AC120057.2	56	8	40	30	37	4	15	43	30	37	24	9
17	-	7243794	ENSG00000262526	AC120057.2	4	0	2	6	1	1	0	0	5	4	1	5
12	-	75483453	ENSG00000257497	AC121761.1	1	0	3	6	1	0	0	0	0	0	0	0
12	+	125140621	ENSG00000279233	AC122688.3	2	1	4	0	4	0	2	0	0	0	0	0
5	-	180085590	ENSG00000278965	AC122713.2	3	0	2	1	3	0	3	3	3	3	0	1
15	+	24978576	ENSG00000214265	AC124312.1	18	1	14	2	7	1	9	10	13	10	9	3
15	+	24983420	ENSG00000214265	AC124312.1	2	2	1	4	5	5	1	1	1	0	2	0
12	-	3211592	ENSG00000234589	AC125807.1	716	195	982	845	426	138	110	296	315	483	117	81
4	-	109740691	ENSG00000285330	AC126283.2	1	0	1	0	0	0	6	2	4	0	0	2
3	-	168008680	ENSG00000242036	AC128713.1	5	0	4	1	2	1	0	0	1	2	5	0
16	-	19501688	ENSG00000260592	AC130456.3	6	1	1	0	2	0	0	3	1	2	0	0
3	+	47664194	ENSG00000235695	AC130472.1	4	2	0	3	0	0	0	1	0	1	0	0
5	-	149492978	ENSG00000275871	AC131025.2	5	0	2	2	4	1	2	0	1	0	0	0
5	+	69906754	ENSG00000198237	AC131392.1	4	12	1	0	11	1	1	0	3	0	2	7
3	-	197612597	ENSG00000214135	AC132008.2	5	0	7	4	0	0	0	2	0	1	0	2
11	-	2129119	ENSG00000284779	AC132217.2	19	6	14	24	28	1	1	44	51	6	134	76
17	+	82294909	ENSG00000260563	AC132872.1	7	3	1	6	5	3	0	0	0	3	2	4
2	+	87655390	ENSG00000284879	AC133644.3	8	2	8	9	8	2	2	3	6	10	0	2
16	+	31124063	ENSG00000278133	AC135050.6	5	3	1	1	3	0	3	1	1	5	0	0
15	-	32528686	ENSG00000223509	AC135983.2	2	2	2	5	4	5	0	3	5	4	1	5
12	-	57234529	ENSG00000276727	AC137834.2	13	17	4	6	11	8	0	6	1	1	2	2
12	-	93083277	ENSG00000257322	AC138123.1	133	19	148	123	73	30	28	58	66	99	21	9
12	-	93182568	ENSG00000257322	AC138123.1	5	2	2	2	0	3	4	2	1	3	1	2
16	-	63397707	ENSG00000260658	AC138305.1	11	1	2	3	5	2	3	3	1	4	2	0
8	-	37746387	ENSG00000183154	AC138356.1	6	4	2	2	4	0	0	3	2	4	0	0
5	-	34189210	ENSG00000215158	AC138409.2	2	5	2	0	2	1	1	2	0	1	0	0
4	+	81189091	ENSG00000251059	AC139722.1	2	0	2	0	2	0	4	2	2	1	2	0
4	-	776723	ENSG00000249592	AC139887.2	11	1	1	0	0	0	0	2	1	0	2	0
X	-	48775643	ENSG00000233585	AC231533.2	4	4	3	3	8	3	2	2	2	4	0	0
1	+	145235775	ENSG00000223612	AC241585.1	66	8	31	22	31	2	50	70	111	154	44	49
19	+	44666161	ENSG00000279095	AC243964.4	0	0	1	6	0	0	1	1	2	0	0	1
1	-	149255316	ENSG00000215861	AC245297.1	5	5	1	3	0	4	2	1	3	0	1	6
3	-	38122714	ENSG00000060971	ACAA1	13	3	4	5	8	3	7	4	4	11	4	2
12	+	109268225	ENSG00000076555	ACACB	2	0	0	0	0	1	1	0	0	1	0	6
3	-	132558137	ENSG00000240303	ACAD11	10	10	7	7	2	9	4	5	5	7	5	10
11	+	134265854	ENSG00000151498	ACAD8	1	0	3	1	7	7	1	1	2	8	0	0
2	-	210188810	ENSG00000115361	ACADL	0	2	4	4	0	3	0	1	0	0	0	0
12	+	120740007	ENSG00000122971	ACADS	1	3	2	2	4	1	2	2	2	5	3	1
17	+	7225265	ENSG00000072778	ACADVL	7	9	8	6	5	5	5	6	4	1	4	4
15	+	88808904	ENSG00000157766	ACAN	0	3	3	0	17	8	6	1	0	0	1	2
15	+	88815673	ENSG00000157766	ACAN	160	112	84	74	311	288	72	40	40	9	37	59
15	+	88817900	ENSG00000157766	ACAN	4	2	3	2	7	22	4	0	1	1	3	0
15	+	88828243	ENSG00000157766	ACAN	0	1	0	0	5	6	0	0	0	0	0	0
15	+	88829173	ENSG00000157766	ACAN	0	5	1	3	1	12	1	0	1	0	0	3
15	+	88831049	ENSG00000157766	ACAN	48	21	19	20	89	59	27	12	12	2	3	20
15	+	88833686	ENSG00000157766	ACAN	43	15	27	23	79	68	24	11	13	0	8	21
15	+	88840799	ENSG00000157766	ACAN	12	6	9	4	18	24	7	3	2	3	6	4
15	+	88850292	ENSG00000157766	ACAN	1	2	16	5	5	3	0	0	0	0	0	0
15	+	88850599	ENSG00000157766	ACAN	6	2	190	44	38	9	4	0	1	3	3	0
15	+	88852265	ENSG00000157766	ACAN	1	0	15	4	3	1	1	0	0	1	0	0
15	+	88858128	ENSG00000157766	ACAN	9	1	5	2	1	2	5	2	5	6	1	1
15	+	88863023	ENSG00000157766	ACAN	4	7	1	2	6	10	8	4	2	3	1	4
15	+	88874615	ENSG00000157766	ACAN	172	22	129	93	50	34	149	140	129	253	102	114
15	+	88874840	ENSG00000157766	ACAN	20	3	15	8	8	4	18	20	18	54	14	22
15	+	88875356	ENSG00000157766	ACAN	14	0	5	2	3	2	10	9	11	19	7	4
3	-	195417087	ENSG00000114331	ACAP2	2	0	1	1	5	11	2	4	2	5	0	7
3	-	195514424	ENSG00000114331	ACAP2	2	4	2	1	1	0	2	4	0	0	0	1
11	+	108147593	ENSG00000075239	ACAT1	17	1	19	12	3	5	0	1	9	14	7	6
6	+	159778897	ENSG00000120437	ACAT2	5	1	5	2	0	0	1	2	0	3	0	0
1	-	226144678	ENSG00000182827	ACBD3	17	5	33	22	13	2	6	18	15	15	8	1
1	-	226164789	ENSG00000182827	ACBD3	10	6	29	16	5	5	7	5	4	7	4	7
1	-	180426585	ENSG00000230124	ACBD6	2	2	0	1	4	2	3	1	1	0	1	2
16	-	67657531	ENSG00000102977	ACD	3	2	3	1	2	3	3	0	2	0	3	0
14	-	23058563	ENSG00000100813	ACIN1	6	1	5	3	2	0	5	2	7	3	1	1
14	-	23061311	ENSG00000100813	ACIN1	1	6	1	0	0	4	2	6	0	1	4	2
14	-	23075605	ENSG00000100813	ACIN1	2	0	2	0	5	1	0	1	0	0	2	1
2	+	236571634	ENSG00000144476	ACKR3	26	17	36	36	78	85	7	5	7	11	1	22
2	+	236582353	ENSG00000144476	ACKR3	52	13	29	53	106	42	6	9	25	28	3	1
17	-	41866917	ENSG00000131473	ACLY	16	8	10	5	12	5	3	15	21	29	8	5
17	-	41974007	ENSG00000131473	ACLY	1	7	0	1	1	6	1	1	2	1	3	2
9	+	32450835	ENSG00000122729	ACO1	6	2	8	3	0	2	0	1	1	3	1	0
9	+	32457500	ENSG00000122729	ACO1	3	1	1	2	3	2	0	1	3	0	0	2
22	+	41528973	ENSG00000100412	ACO2	3	0	2	3	4	1	1	0	5	4	1	0
6	+	24701713	ENSG00000112304	ACOT13	3	0	2	1	2	0	0	1	0	5	2	0
14	+	73575657	ENSG00000119673	ACOT2	12	1	8	13	1	4	1	4	7	20	0	5
X	-	23701054	ENSG00000123130	ACOT9	2	1	3	6	0	0	3	6	3	4	0	1
17	-	75941506	ENSG00000161533	ACOX1	3	0	2	0	0	0	0	2	4	2	2	0
17	-	75942877	ENSG00000161533	ACOX1	5	2	0	1	0	1	0	0	1	4	2	0
2	+	278282	ENSG00000143727	ACP1	2	2	4	4	0	0	0	3	5	2	0	2
2	+	281805	ENSG00000143727	ACP1	0	1	2	0	4	0	0	1	0	4	0	1
4	-	184755599	ENSG00000151726	ACSL1	7	0	2	3	1	1	1	3	1	4	0	0
2	+	222942221	ENSG00000123983	ACSL3	9	0	5	5	6	5	5	2	6	11	7	0
2	+	222943102	ENSG00000123983	ACSL3	21	5	9	7	0	4	0	5	6	8	6	9
2	+	222944623	ENSG00000123983	ACSL3	6	0	1	2	0	0	1	4	0	2	0	0
X	-	109641334	ENSG00000068366	ACSL4	2	0	10	7	16	5	0	1	0	2	0	0
X	-	109685084	ENSG00000068366	ACSL4	0	15	0	0	12	11	0	0	0	0	0	0
X	-	109722689	ENSG00000068366	ACSL4	0	5	2	0	7	22	0	1	0	1	2	0
12	+	81256758	ENSG00000111058	ACSS3	0	5	1	3	2	1	0	0	0	0	0	0
18	+	62443731	ENSG00000266920	ACTBP9	3	0	6	3	0	2	2	7	4	2	2	3
17	-	81509970	ENSG00000184009	ACTG1	171	40	320	116	79	31	60	119	106	206	43	30
14	-	68874315	ENSG00000072110	ACTN1	20	3	12	6	9	1	4	13	9	15	3	9
14	-	68874666	ENSG00000072110	ACTN1	19	14	11	10	20	0	9	10	14	9	7	3
19	+	38730143	ENSG00000130402	ACTN4	15	4	12	7	17	11	17	13	10	16	5	22
19	+	38730527	ENSG00000130402	ACTN4	75	11	44	32	46	6	23	57	31	34	11	10
14	+	58234789	ENSG00000131966	ACTR10	13	3	7	5	6	1	5	3	3	9	2	2
2	-	97655967	ENSG00000115073	ACTR1B	10	4	16	14	15	5	5	6	13	12	2	3
2	+	65271252	ENSG00000138071	ACTR2	4	0	7	4	2	0	2	5	7	3	1	1
2	+	113959391	ENSG00000115091	ACTR3	1	0	3	1	0	1	1	3	1	0	0	0
20	+	38772190	ENSG00000101442	ACTR5	0	7	4	0	5	0	2	2	2	4	0	5
3	-	53884409	ENSG00000113812	ACTR8	3	0	3	6	1	1	4	4	0	12	0	0
2	-	157736445	ENSG00000115170	ACVR1	11	2	8	4	16	1	4	13	10	5	9	6
2	-	157748035	ENSG00000115170	ACVR1	3	3	3	0	1	2	1	0	3	0	3	2
12	+	51953608	ENSG00000135503	ACVR1B	1	4	0	1	2	7	0	1	1	0	2	0
2	+	54044458	ENSG00000170634	ACYP2	8	0	4	1	0	3	0	0	1	5	2	0
2	+	54305143	ENSG00000170634	ACYP2	6	1	0	0	0	0	1	4	4	7	1	0
15	+	43333432	ENSG00000168803	ADAL	5	2	0	2	1	0	2	2	0	7	1	1
15	-	58595393	ENSG00000137845	ADAM10	6	0	0	1	2	0	0	3	4	0	0	0
1	+	155062774	ENSG00000143537	ADAM15	1	0	0	1	2	2	1	2	1	3	2	0
2	-	9488582	ENSG00000151694	ADAM17	13	15	5	3	1	9	3	5	3	5	9	8
2	-	9523873	ENSG00000151694	ADAM17	0	6	0	1	4	6	0	1	3	1	0	2
14	-	105978447	ENSG00000271968	ADAM6	1510	274	1356	1246	661	234	354	758	794	1149	425	264
5	-	65198319	ENSG00000049192	ADAMTS6	0	0	0	0	3	0	7	1	4	0	2	5
5	-	65400176	ENSG00000049192	ADAMTS6	0	0	0	0	3	0	0	0	0	0	2	7
5	-	65481430	ENSG00000049192	ADAMTS6	1	4	0	0	6	0	4	0	6	7	3	5
3	-	64515653	ENSG00000163638	ADAMTS9	0	0	0	0	13	0	0	0	0	0	0	0
3	+	64732418	ENSG00000241684	ADAMTS9-AS2	3	3	7	1	0	2	1	0	0	1	0	2
3	+	64748027	ENSG00000241684	ADAMTS9-AS2	0	4	1	0	0	3	0	3	0	0	0	0
3	+	64817032	ENSG00000241684	ADAMTS9-AS2	0	3	1	1	3	1	6	0	2	0	0	3
3	+	64901224	ENSG00000241684	ADAMTS9-AS2	1	8	1	1	1	5	1	3	1	0	2	0
3	+	65018320	ENSG00000241684	ADAMTS9-AS2	3	10	8	3	8	3	0	3	2	1	4	1
3	+	65023994	ENSG00000241684	ADAMTS9-AS2	1	4	5	4	6	4	4	0	5	0	2	2
3	+	65038953	ENSG00000241684	ADAMTS9-AS2	5	3	1	0	1	1	0	1	0	0	0	3
9	+	133575518	ENSG00000197859	ADAMTSL2	1	0	3	0	0	1	34	8	11	27	0	2
15	+	83898003	ENSG00000156218	ADAMTSL3	3	2	3	0	1	5	2	1	2	2	0	0
1	-	150564441	ENSG00000203804	ADAMTSL4-AS1	3	3	0	0	1	1	0	0	2	0	8	6
1	-	154582072	ENSG00000160710	ADAR	2	1	0	5	8	0	2	3	1	0	0	0
21	+	45226559	ENSG00000197381	ADARB1	0	3	4	1	2	3	0	2	5	4	0	1
5	+	7493143	ENSG00000078295	ADCY2	2	7	0	1	4	12	1	0	0	2	1	0
5	+	7540312	ENSG00000078295	ADCY2	4	11	5	2	3	18	1	0	0	1	1	4
5	+	7589395	ENSG00000078295	ADCY2	0	8	0	0	0	7	1	0	0	1	0	2
5	+	7827529	ENSG00000078295	ADCY2	14	1	33	23	3	3	3	7	0	4	9	1
2	-	24819168	ENSG00000138031	ADCY3	28	10	8	3	2	1	0	4	9	16	3	1
12	-	48766193	ENSG00000174233	ADCY6	1	0	1	1	0	0	2	1	0	2	4	1
4	+	2903059	ENSG00000087274	ADD1	1	3	0	0	5	0	0	0	1	0	1	0
4	+	2906404	ENSG00000087274	ADD1	0	1	3	2	0	3	1	0	0	0	0	3
4	+	2930061	ENSG00000087274	ADD1	11	6	16	17	5	2	10	24	9	19	5	9
10	+	110135564	ENSG00000148700	ADD3	2	1	1	0	3	0	0	0	1	0	3	4
X	-	18989306	ENSG00000173698	ADGRG2	4	0	1	1	3	1	9	3	17	17	4	0
X	-	19049438	ENSG00000173698	ADGRG2	2	0	1	0	0	3	1	0	3	0	15	2
6	+	142446256	ENSG00000112414	ADGRG6	21	3	12	11	7	4	9	12	23	18	11	16
4	+	61447935	ENSG00000150471	ADGRL3	3	0	2	2	0	1	3	0	1	5	0	0
4	-	62105611	ENSG00000248692	ADGRL3-AS1	5	2	8	5	7	0	0	3	1	6	1	1
8	+	66468808	ENSG00000147576	ADHFE1	2	1	3	0	0	4	0	0	0	1	0	0
2	-	3497922	ENSG00000182551	ADI1	7	0	2	1	3	0	2	0	4	2	2	2
2	-	3498266	ENSG00000182551	ADI1	22	3	6	0	2	3	2	0	3	3	0	0
2	-	3498452	ENSG00000182551	ADI1	20	1	8	6	3	0	4	11	5	8	2	1
12	+	1788673	ENSG00000006831	ADIPOR2	1	2	9	1	1	1	0	2	2	1	2	0
10	+	86970730	ENSG00000148671	ADIRF	104	0	54	6	14	4	15	63	29	53	2	10
11	+	10307187	ENSG00000148926	ADM	4	4	3	3	4	0	0	0	0	2	0	0
11	+	10307381	ENSG00000148926	ADM	83	7	53	18	46	6	0	1	7	13	0	0
20	-	50889047	ENSG00000101126	ADNP	10	6	12	3	1	1	9	3	2	8	8	2
20	-	50890342	ENSG00000101126	ADNP	10	1	5	6	7	0	1	1	4	3	0	3
18	+	80138829	ENSG00000101544	ADNP2	5	2	2	3	1	0	0	4	3	4	0	5
18	+	80140350	ENSG00000101544	ADNP2	2	3	3	0	1	1	2	1	0	0	0	1
13	-	113400453	ENSG00000153531	ADPRHL1	11	41	29	48	40	115	0	6	1	53	1	1
1	+	36093931	ENSG00000116863	ADPRHL2	6	0	8	8	10	0	3	2	8	5	1	1
10	+	111080795	ENSG00000150594	ADRA2A	2	0	1	0	2	0	0	0	5	3	2	3
20	+	62308861	ENSG00000130706	ADRM1	15	3	12	3	6	1	7	8	17	18	2	6
1	-	244408493	ENSG00000035687	ADSS	0	1	2	4	1	0	1	2	4	0	0	3
1	-	244408847	ENSG00000035687	ADSS	5	3	5	1	12	0	3	1	4	6	0	3
14	+	104747309	ENSG00000185100	ADSSL1	4	6	20	10	2	12	2	9	3	6	2	1
7	+	44114559	ENSG00000106624	AEBP1	29	10	14	14	7	1	11	24	26	13	13	43
15	+	88632279	ENSG00000181026	AEN	3	7	1	13	0	0	0	0	1	3	3	2
21	-	39049766	ENSG00000235888	AF064858.1	0	4	3	0	11	0	0	1	0	0	0	0
21	+	39692047	ENSG00000225330	AF064860.1	4	7	4	4	3	4	1	0	0	4	2	2
8	-	89702329	ENSG00000251136	AF117829.1	0	0	0	0	1	1	2	0	2	0	0	6
6	+	167929254	ENSG00000130396	AFDN	0	4	0	0	0	10	1	1	0	1	0	5
6	+	167972022	ENSG00000130396	AFDN	0	0	1	0	2	1	2	2	2	2	1	1
4	+	86971087	ENSG00000172493	AFF1	0	0	0	0	0	0	0	0	0	0	0	12
4	+	87028090	ENSG00000172493	AFF1	1	5	1	2	3	2	0	1	0	2	1	9
4	+	87122898	ENSG00000172493	AFF1	6	9	0	0	0	8	0	3	1	3	0	3
4	+	87141038	ENSG00000172493	AFF1	9	3	4	1	3	0	1	3	5	0	2	2
2	-	99547252	ENSG00000144218	AFF3	0	0	0	1	0	0	2	3	4	8	1	0
5	-	132875394	ENSG00000072364	AFF4	22	3	14	17	7	4	1	10	6	16	1	4
18	-	12328957	ENSG00000141385	AFG3L2	4	3	5	0	3	2	2	0	2	5	0	0
18	-	12367024	ENSG00000141385	AFG3L2	0	0	0	0	0	14	0	0	0	0	0	0
2	+	64578406	ENSG00000119844	AFTPH	0	0	2	0	2	5	0	2	0	0	3	2
2	+	64592132	ENSG00000119844	AFTPH	17	13	11	9	9	0	6	9	11	8	5	4
2	+	64593004	ENSG00000119844	AFTPH	7	4	7	1	2	3	3	1	7	3	5	6
4	-	177430773	ENSG00000038002	AGA	5	0	2	2	0	1	1	5	1	1	5	1
4	-	177431562	ENSG00000038002	AGA	8	1	0	0	0	0	1	2	0	4	2	0
7	+	151144433	ENSG00000133612	AGAP3	5	1	3	4	3	0	1	2	4	5	0	0
10	-	45829331	ENSG00000188234	AGAP4	5	0	0	4	0	0	1	0	1	0	1	0
2	+	27051045	ENSG00000084693	AGBL5	0	0	0	0	0	0	0	0	0	14	0	0
2	+	27059534	ENSG00000084693	AGBL5	3	0	2	2	0	0	0	0	2	3	1	0
2	+	27070617	ENSG00000084693	AGBL5	2	2	3	2	4	0	2	0	2	0	2	2
2	+	227561213	ENSG00000173744	AGFG1	1	7	2	1	3	2	2	2	2	2	0	1
8	-	140520157	ENSG00000123908	AGO2	3	3	3	4	1	0	0	1	4	3	1	0
8	-	140522002	ENSG00000123908	AGO2	2	4	3	1	5	4	1	4	4	2	0	1
8	-	140531330	ENSG00000123908	AGO2	6	1	3	1	5	2	2	2	0	3	2	0
1	+	35856196	ENSG00000134698	AGO4	1	0	4	1	2	1	0	1	1	1	3	3
1	+	35857889	ENSG00000134698	AGO4	4	0	0	0	0	4	2	1	1	0	1	0
9	-	136673142	ENSG00000169692	AGPAT2	5	7	4	0	0	1	1	2	0	7	3	0
6	-	161136073	ENSG00000026652	AGPAT4	6	2	1	0	6	6	0	2	3	2	2	0
1	-	230702533	ENSG00000135744	AGT	3	0	0	0	0	0	0	4	2	14	2	1
1	-	230702729	ENSG00000135744	AGT	8	0	3	0	0	1	6	8	5	27	8	7
1	+	11750768	ENSG00000177674	AGTRAP	0	5	8	5	18	4	0	12	3	6	0	2
1	-	246930137	ENSG00000153207	AHCTF1	0	3	0	0	0	4	0	0	0	0	0	5
1	+	110022392	ENSG00000168710	AHCYL1	45	21	67	52	30	13	14	28	56	37	14	4
1	+	110023601	ENSG00000168710	AHCYL1	1	1	4	1	1	2	2	0	2	0	1	0
1	+	110023741	ENSG00000168710	AHCYL1	10	2	23	10	6	3	0	8	8	4	2	2
6	-	135283985	ENSG00000135541	AHI1	2	9	3	2	4	3	8	4	3	2	6	4
6	-	135285294	ENSG00000135541	AHI1	3	1	1	0	0	0	2	1	6	3	4	2
6	-	135301991	ENSG00000135541	AHI1	2	0	0	1	0	4	1	2	0	1	1	1
6	-	135463138	ENSG00000135541	AHI1	7	13	3	2	2	3	6	1	5	5	3	5
6	-	135465848	ENSG00000135541	AHI1	1	11	2	1	0	3	5	1	4	1	3	8
11	-	62433543	ENSG00000124942	AHNAK	1	1	16	6	2	2	4	8	9	9	4	2
11	-	62515903	ENSG00000124942	AHNAK	40	8	49	12	11	10	12	36	49	53	13	14
14	-	104937252	ENSG00000185567	AHNAK2	1	7	0	6	5	0	0	5	2	1	0	0
14	+	77469469	ENSG00000100591	AHSA1	17	2	5	21	4	5	6	8	8	13	2	7
2	+	61186919	ENSG00000173209	AHSA2P	2	3	4	1	0	3	6	1	3	0	1	1
X	-	130129361	ENSG00000156709	AIFM1	11	2	3	0	0	4	3	0	4	5	2	0
6	+	143196852	ENSG00000146416	AIG1	2	1	5	2	1	3	6	2	3	2	1	2
6	+	143340303	ENSG00000146416	AIG1	1	0	2	2	1	2	0	5	1	0	0	3
4	+	106328230	ENSG00000164022	AIMP1	1	0	8	1	0	2	1	2	2	2	0	0
4	+	106347770	ENSG00000164022	AIMP1	4	3	1	3	6	0	0	2	2	1	2	0
4	+	106348491	ENSG00000164022	AIMP1	2	4	3	5	0	0	0	0	0	0	0	0
4	+	106349224	ENSG00000164022	AIMP1	5	1	8	2	2	1	1	2	2	2	0	0
7	+	6023833	ENSG00000106305	AIMP2	5	1	5	4	0	0	0	10	5	2	0	2
11	+	67491100	ENSG00000110711	AIP	18	3	12	14	11	1	7	4	5	9	3	1
9	-	127866485	ENSG00000106992	AK1	18	5	6	5	9	0	14	16	14	15	13	3
1	-	33013043	ENSG00000004455	AK2	15	3	29	14	12	3	5	10	21	17	5	4
9	-	4711277	ENSG00000147853	AK3	1	6	4	2	2	0	1	1	3	2	0	0
9	-	4712050	ENSG00000147853	AK3	6	10	15	6	4	7	4	5	4	4	1	1
1	+	65232133	ENSG00000162433	AK4	2	1	6	6	2	0	2	4	0	7	1	0
5	-	69351725	ENSG00000085231	AK6	0	0	6	2	1	0	1	0	2	1	0	1
17	+	57121343	ENSG00000121057	AKAP1	10	0	4	5	7	0	4	1	2	6	0	0
17	-	19935614	ENSG00000108599	AKAP10	0	3	1	5	12	9	2	0	2	2	5	3
6	+	151349992	ENSG00000131016	AKAP12	1	0	5	1	4	4	0	0	0	0	0	0
6	+	151356773	ENSG00000131016	AKAP12	5	1	3	6	7	2	0	0	0	1	0	0
15	+	85654846	ENSG00000170776	AKAP13	1	8	0	0	2	4	2	0	0	1	0	0
15	+	85678899	ENSG00000170776	AKAP13	0	4	1	0	0	4	4	1	0	0	0	4
15	+	85684872	ENSG00000170776	AKAP13	0	2	0	0	1	7	2	2	4	0	2	2
15	+	85722778	ENSG00000170776	AKAP13	2	1	0	0	2	9	2	0	0	0	0	0
15	+	85743790	ENSG00000170776	AKAP13	5	2	2	4	3	15	4	4	1	2	2	2
15	+	85746170	ENSG00000170776	AKAP13	0	0	1	0	0	5	0	0	3	2	0	2
15	+	85749354	ENSG00000170776	AKAP13	12	2	5	3	2	5	1	6	5	2	4	3
X	+	1602519	ENSG00000197976	AKAP17A	12	9	13	6	6	2	0	2	3	4	4	2
12	-	4633970	ENSG00000111254	AKAP3	29	19	34	21	19	6	4	21	18	20	8	11
7	+	91994705	ENSG00000127914	AKAP9	1	6	0	0	3	6	6	1	1	2	0	0
7	+	92002129	ENSG00000127914	AKAP9	3	8	2	0	0	1	0	0	1	0	0	0
7	+	92110670	ENSG00000127914	AKAP9	14	19	10	13	11	20	9	6	9	9	4	5
11	+	8920083	ENSG00000166452	AKIP1	1	0	2	2	0	2	2	1	2	5	0	0
6	-	87674859	ENSG00000135334	AKIRIN2	3	0	2	0	0	1	0	2	2	0	1	0
1	-	108925824	ENSG00000162641	AKNAD1	0	3	2	4	6	8	3	3	0	2	0	1
1	+	45570046	ENSG00000117448	AKR1A1	4	0	1	2	0	2	3	1	3	1	0	1
10	+	4977965	ENSG00000187134	AKR1C1	0	3	0	1	0	0	6	1	0	13	0	0
10	-	4989772	ENSG00000151632	AKR1C2	7	4	5	1	11	0	4	0	0	12	2	9
10	-	5003204	ENSG00000151632	AKR1C2	0	1	1	1	2	0	1	0	0	0	4	3
10	-	5304382	ENSG00000215267	AKR1C7P	8	2	6	10	5	4	1	5	3	4	0	1
1	-	19303964	ENSG00000053371	AKR7A2	19	0	6	9	4	1	9	9	5	10	7	5
14	-	104769348	ENSG00000142208	AKT1	7	2	12	2	9	1	2	4	5	7	1	2
19	-	40230716	ENSG00000105221	AKT2	2	4	1	5	3	5	0	1	1	0	2	1
19	-	40231099	ENSG00000105221	AKT2	0	1	0	2	5	3	0	1	1	2	0	3
19	-	40232335	ENSG00000105221	AKT2	10	1	2	3	3	2	1	5	2	7	3	2
1	-	243499723	ENSG00000117020	AKT3	7	7	11	9	3	13	1	11	9	9	9	7
1	-	243503006	ENSG00000117020	AKT3	0	2	9	2	2	4	4	0	1	0	0	1
1	-	243503710	ENSG00000117020	AKT3	0	5	1	3	0	0	0	1	2	0	0	0
1	-	243546595	ENSG00000117020	AKT3	0	12	3	6	4	21	7	0	0	1	5	4
1	-	243742853	ENSG00000117020	AKT3	0	5	0	1	3	13	2	1	2	0	2	1
1	-	243778917	ENSG00000117020	AKT3	0	6	1	1	10	8	2	0	0	1	1	3
6	-	27505683	ENSG00000285703	AL021918.3	0	0	0	0	0	0	0	0	0	15	0	0
1	-	16685350	ENSG00000280114	AL021920.2	13	1	19	14	14	4	6	4	21	14	17	6
1	+	168372339	ENSG00000227722	AL022100.1	2	1	2	1	0	0	1	2	1	2	0	0
22	+	43092587	ENSG00000234735	AL022237.1	3	3	12	9	3	2	5	1	3	7	2	1
22	+	40366555	ENSG00000284431	AL022238.4	5	2	1	2	0	0	1	2	3	3	1	0
22	+	38094645	ENSG00000272720	AL022322.1	1	5	0	2	0	0	0	1	0	0	2	1
6	+	136364508	ENSG00000220660	AL023284.3	5	1	5	7	3	0	1	5	3	5	0	1
16	+	1677907	ENSG00000261732	AL031708.1	4	5	1	0	1	2	1	2	1	2	4	0
1	+	19608630	ENSG00000226396	AL031727.1	934	341	1045	1122	557	217	247	478	624	809	387	176
1	+	27649774	ENSG00000235912	AL031729.1	1	0	3	0	0	0	2	3	1	4	0	0
1	-	168695458	ENSG00000229757	AL031736.2	7	0	0	0	1	0	4	5	14	0	0	1
6	+	35556317	ENSG00000219023	AL033519.3	42	8	51	46	20	5	4	33	18	38	8	6
X	+	44031805	ENSG00000214019	AL034370.1	37	51	34	32	28	20	21	22	17	40	17	17
1	+	8027966	ENSG00000238290	AL034417.2	3	6	0	3	3	13	0	2	1	0	0	2
20	+	32858757	ENSG00000260257	AL035071.1	7	5	2	7	0	3	3	2	8	8	0	0
1	+	86785507	ENSG00000230721	AL049597.1	54	17	67	62	31	19	8	24	22	38	5	8
11	-	33705282	ENSG00000284969	AL049629.2	3	0	3	2	0	1	1	3	0	1	0	1
11	-	33708676	ENSG00000284969	AL049629.2	33	3	5	13	5	1	10	21	11	47	7	3
11	-	33708866	ENSG00000284969	AL049629.2	9	1	4	4	7	3	15	14	4	17	0	7
11	-	33709434	ENSG00000284969	AL049629.2	14	1	4	7	2	1	14	14	8	36	10	1
11	-	33709995	ENSG00000284969	AL049629.2	8	1	0	1	4	1	6	5	3	11	2	1
20	-	22272051	ENSG00000225170	AL049737.1	4	0	4	3	1	0	1	1	2	3	0	1
1	+	32176567	ENSG00000250135	AL049795.2	14	7	14	9	6	6	9	3	7	10	1	1
14	-	57993544	ENSG00000259969	AL049838.1	5	0	0	1	0	2	1	4	2	0	4	1
14	+	103697154	ENSG00000269958	AL049840.5	2	0	0	0	1	0	0	2	2	2	3	0
6	+	143826069	ENSG00000257065	AL049844.1	4	0	0	1	0	0	4	1	5	2	0	7
1	+	85277899	ENSG00000223653	AL078459.1	2	4	0	0	0	0	1	0	4	0	2	0
6	+	94344958	ENSG00000220370	AL078595.1	98	9	67	82	26	12	22	31	49	45	12	13
6	+	119356933	ENSG00000287100	AL078600.1	5	3	0	0	1	2	0	0	1	0	0	0
6	-	159526024	ENSG00000286533	AL078604.4	4	1	5	3	2	3	0	1	3	0	0	1
22	+	31559994	ENSG00000214093	AL096701.1	1	0	4	4	3	0	0	1	2	1	1	0
1	-	16228674	ENSG00000288398	AL109627.1	2	0	0	1	4	0	0	1	0	5	1	0
1	+	101256671	ENSG00000228399	AL109741.2	17	6	12	20	16	2	3	5	11	18	5	1
1	+	11030527	ENSG00000277726	AL109811.3	4	7	4	1	1	1	5	2	4	3	0	5
20	-	57487922	ENSG00000218018	AL109955.1	1	1	2	3	4	3	1	4	3	8	1	3
14	+	100899724	ENSG00000258399	AL117190.1	0	7	1	1	3	0	0	1	0	2	1	0
14	+	100905160	ENSG00000258399	AL117190.1	5	2	0	1	0	2	0	0	3	1	1	5
10	+	38349983	ENSG00000283930	AL117339.5	3	2	4	2	1	3	4	2	2	2	5	0
20	-	62928620	ENSG00000273759	AL117379.1	4	0	4	2	2	4	1	0	0	0	0	0
22	-	46761910	ENSG00000260708	AL118516.1	10	7	22	56	12	0	4	6	2	15	1	0
20	-	35268585	ENSG00000261582	AL121753.1	1	2	4	1	0	0	1	0	1	0	1	0
20	-	35276351	ENSG00000261582	AL121753.1	2	1	9	5	1	8	3	1	2	7	0	0
20	-	35276933	ENSG00000261582	AL121753.1	3	0	5	6	2	1	5	1	1	0	1	0
20	-	35277322	ENSG00000261582	AL121753.1	6	0	7	10	3	2	0	3	4	8	0	0
6	-	28080549	ENSG00000272009	AL121944.1	4	4	0	2	3	1	4	0	3	1	0	0
14	+	90767048	ENSG00000213315	AL122020.1	911	202	775	905	617	136	151	357	431	576	179	146
14	-	64447455	ENSG00000258824	AL122035.1	4	4	5	4	1	0	3	6	3	0	5	3
2	+	32528966	ENSG00000276517	AL133243.3	1	0	0	3	4	4	7	2	0	3	2	3
6	+	151100013	ENSG00000219747	AL133260.1	4	1	3	3	4	1	0	2	1	3	1	0
X	-	42098595	ENSG00000233103	AL133329.1	15	1	18	14	8	2	5	5	4	8	4	2
10	-	114431111	ENSG00000279796	AL133384.2	13	3	11	4	0	1	0	8	4	0	0	0
10	+	37858547	ENSG00000236514	AL135791.1	0	11	0	0	0	0	0	0	0	0	0	0
6	+	85293044	ENSG00000217060	AL135903.1	3	1	3	5	0	1	0	1	6	2	4	0
6	+	63581455	ENSG00000285976	AL135905.2	19	5	13	22	4	9	0	6	8	22	2	3
6	+	63582421	ENSG00000285976	AL135905.2	3	0	3	5	1	1	0	1	0	15	0	0
6	+	63583373	ENSG00000285976	AL135905.2	12	1	10	5	1	1	0	8	1	8	1	0
6	+	63583516	ENSG00000285976	AL135905.2	1	0	3	4	2	1	0	0	2	2	0	0
11	-	35997130	ENSG00000254672	AL136146.1	6	0	2	5	1	0	1	2	3	1	0	3
14	+	24124028	ENSG00000259371	AL136295.3	9	0	3	14	0	1	2	3	1	3	1	0
14	+	24199075	ENSG00000276698	AL136295.6	4	3	4	3	0	0	0	0	1	0	0	0
14	-	32267253	ENSG00000258619	AL136298.2	7	3	8	3	3	0	2	3	0	9	0	1
1	-	207801328	ENSG00000285239	AL137789.2	1	4	1	2	3	2	0	0	1	1	0	0
1	-	75742007	ENSG00000230863	AL137803.1	8	4	4	12	4	2	3	7	5	3	0	0
13	+	46491264	ENSG00000277228	AL138686.1	11	1	12	8	5	0	10	3	6	34	1	0
9	-	37635430	ENSG00000255872	AL138752.2	10	5	9	5	12	3	1	8	13	16	4	0
13	-	45337176	ENSG00000253051	AL138963.2	145	25	112	167	44	16	27	73	63	95	36	24
6	-	7268302	ENSG00000285771	AL139095.5	0	1	6	6	0	2	0	1	0	0	0	1
1	+	10397431	ENSG00000284642	AL139424.2	5	0	4	2	1	0	0	0	0	0	1	0
6	-	131946812	ENSG00000237115	AL139805.1	0	0	0	0	0	0	2	2	2	6	10	5
9	+	95295028	ENSG00000230221	AL157384.1	1	4	2	2	0	0	0	1	1	1	1	2
14	-	69885266	ENSG00000221060	AL157789.1	576	79	536	512	271	78	143	254	258	385	122	78
9	+	94178826	ENSG00000269929	AL158152.1	0	2	2	0	1	1	4	1	0	1	2	2
9	+	94179560	ENSG00000269929	AL158152.1	0	0	0	1	1	4	0	1	0	0	1	3
10	-	22435429	ENSG00000272366	AL158211.3	3	0	2	1	0	2	1	7	0	9	0	0
14	-	55366390	ENSG00000258455	AL158801.3	4	5	18	4	10	4	2	6	3	1	0	5
9	-	127087337	ENSG00000286428	AL161731.1	10	0	8	10	17	0	87	154	196	200	130	48
13	-	20702126	ENSG00000278291	AL161772.1	1	0	1	1	0	0	1	2	2	3	1	0
9	+	37011145	ENSG00000250850	AL161781.2	2	7	1	1	7	4	4	3	0	2	2	2
10	-	91624139	ENSG00000271385	AL161798.1	5	0	0	0	0	7	0	0	0	0	0	0
9	-	34665027	ENSG00000187186	AL162231.1	5	2	8	4	5	0	0	0	0	2	0	0
6	+	156977107	ENSG00000218596	AL162578.1	3	3	0	1	0	1	1	1	0	1	1	2
9	+	127822517	ENSG00000225032	AL162586.1	2	4	1	0	3	4	0	0	0	0	1	0
13	+	43806233	ENSG00000287029	AL162713.2	0	2	0	0	6	3	0	1	1	2	1	1
13	+	103355189	ENSG00000285789	AL162717.1	0	6	2	0	0	0	0	0	2	1	0	4
9	+	20533415	ENSG00000237088	AL163193.1	91	19	101	87	44	11	20	45	63	65	26	15
20	-	3489293	ENSG00000225116	AL353193.1	2	3	2	1	3	0	1	1	2	3	0	1
9	-	86026140	ENSG00000230303	AL353743.2	31	7	7	3	9	2	18	20	22	17	14	18
1	+	54090234	ENSG00000225183	AL353898.1	18	6	8	11	11	8	5	13	9	17	3	6
9	-	7796496	ENSG00000273056	AL354694.1	5	0	6	1	0	0	0	3	0	2	0	0
1	+	38711253	ENSG00000215895	AL354702.1	447	135	542	439	97	99	72	193	121	312	95	65
13	-	93226687	ENSG00000278177	AL354811.1	4	0	0	0	4	0	2	0	3	2	0	2
1	+	70445535	ENSG00000271992	AL354872.2	1	0	3	3	2	0	0	1	0	0	1	0
13	+	19865047	ENSG00000275964	AL355001.2	8	0	0	2	3	0	1	2	1	2	1	1
14	+	101678433	ENSG00000241494	AL355032.1	40	8	52	37	17	5	7	20	18	31	8	7
14	+	81918065	ENSG00000259035	AL355838.1	5	0	9	9	1	3	0	5	1	3	0	2
1	-	185292085	ENSG00000233583	AL356273.1	4	5	1	0	2	0	8	5	2	7	7	3
1	-	185292366	ENSG00000233583	AL356273.1	3	0	4	0	4	0	9	3	1	5	8	6
1	+	157711483	ENSG00000231700	AL356276.2	8	0	3	2	4	0	3	3	2	1	1	2
6	-	112615673	ENSG00000232299	AL357514.1	6	1	3	2	3	0	0	0	2	3	0	1
6	-	149111782	ENSG00000236591	AL357992.1	6	0	8	6	2	1	2	5	1	2	0	0
1	+	153964570	ENSG00000282386	AL358472.4	0	8	5	0	9	0	0	0	1	0	0	0
20	-	17477337	ENSG00000287241	AL359511.3	3	2	10	4	3	3	1	4	4	6	0	0
1	-	84548763	ENSG00000285851	AL359762.3	11	3	2	2	3	3	5	7	1	6	3	8
6	-	136900304	ENSG00000213109	AL365223.1	1	0	3	3	0	0	0	1	1	1	1	1
1	+	197736162	ENSG00000235582	AL365258.2	79	48	108	122	53	34	6	39	53	66	20	30
1	+	151558006	ENSG00000223861	AL365436.1	3	0	4	4	1	1	1	1	2	2	0	1
9	+	107535246	ENSG00000236005	AL389915.1	10	2	6	8	3	0	2	8	6	4	0	3
13	-	110131924	ENSG00000275830	AL390755.1	10	0	4	2	3	0	3	4	8	4	1	3
1	-	192795854	ENSG00000285280	AL390957.1	61	87	90	32	86	39	59	24	38	96	46	44
14	-	66012410	ENSG00000258847	AL391261.2	14	4	9	14	4	1	3	5	17	13	7	7
10	-	32510614	ENSG00000286409	AL391839.3	2	2	1	1	5	3	4	8	3	3	0	2
10	-	35103314	ENSG00000230534	AL392046.1	1	11	0	2	3	8	3	4	2	2	1	3
1	+	222837383	ENSG00000228106	AL392172.1	4	0	1	3	0	1	1	10	2	6	2	5
1	-	39232746	ENSG00000287422	AL442071.2	1	4	1	1	2	2	0	0	0	1	0	4
14	+	42586381	ENSG00000258394	AL442163.1	5	1	1	0	0	1	5	7	2	2	0	0
9	-	26792721	ENSG00000279256	AL442639.1	4	5	30	20	16	7	7	2	6	39	2	3
13	-	88674385	ENSG00000286422	AL445242.1	95	96	120	53	169	25	70	29	75	165	67	46
1	-	178746328	ENSG00000273062	AL449106.1	2	6	0	2	2	0	1	1	3	2	0	1
6	+	117999585	ENSG00000230202	AL450405.1	28	28	41	30	25	9	9	11	13	20	8	6
1	+	15828748	ENSG00000178715	AL450998.1	7	0	0	2	0	2	1	2	4	1	0	0
1	+	165819845	ENSG00000230659	AL451074.4	2	0	1	2	2	0	0	0	3	4	0	0
X	+	75890064	ENSG00000226753	AL451105.1	3	0	9	10	3	3	0	0	0	1	0	0
6	-	122859563	ENSG00000287818	AL512283.3	35	4	22	18	13	4	7	14	17	32	9	6
6	+	110701250	ENSG00000217041	AL512430.2	11	12	2	0	1	0	5	1	1	72	0	2
13	-	22695846	ENSG00000287357	AL512484.1	1	0	0	0	6	0	0	0	1	3	1	0
10	+	68759757	ENSG00000221184	AL513534.1	1	6	0	0	2	3	3	0	2	0	1	1
6	-	85597023	ENSG00000271793	AL589666.1	4	0	2	1	1	0	0	0	2	3	1	1
6	-	156129461	ENSG00000287092	AL589693.1	2	3	3	2	3	3	5	3	3	5	1	0
6	-	156170365	ENSG00000287092	AL589693.1	6	20	22	4	20	10	10	5	6	18	6	9
6	-	27019362	ENSG00000287966	AL590062.1	2	0	0	0	0	1	2	1	1	4	0	0
6	-	80063487	ENSG00000288071	AL591135.2	4	5	1	2	3	3	3	2	8	2	9	5
X	-	53141677	ENSG00000235224	AL591212.2	22	8	56	32	10	6	11	23	16	46	2	9
9	+	81712015	ENSG00000233926	AL591368.1	95	81	103	61	96	28	56	34	78	122	66	53
1	-	225840882	ENSG00000242861	AL591895.1	12	5	8	4	10	1	4	6	1	3	0	2
1	-	44780273	ENSG00000225721	AL592166.1	17	1	14	16	11	4	4	6	4	15	0	1
10	-	131963714	ENSG00000280446	AL607033.1	2	3	4	5	7	9	0	0	1	0	0	0
6	-	31195199	ENSG00000272501	AL662844.4	3	1	3	4	4	0	0	0	2	0	1	1
X	-	136842023	ENSG00000232611	AL683813.1	0	2	4	0	3	9	0	0	1	2	0	2
10	-	121957087	ENSG00000273767	AL731566.1	1	2	0	0	2	1	4	3	1	1	0	3
1	+	157419269	ENSG00000286151	AL732406.1	0	1	2	0	4	2	0	0	1	3	0	0
9	+	107117921	ENSG00000225531	AL807761.2	0	0	0	3	0	0	0	0	2	4	0	2
10	-	95605940	ENSG00000059573	ALDH18A1	26	3	11	11	10	0	18	2	19	23	18	2
15	-	57953428	ENSG00000128918	ALDH1A2	6	3	0	1	3	2	15	6	4	13	4	4
12	+	111809979	ENSG00000111275	ALDH2	11	8	34	24	3	5	2	8	5	13	2	2
17	+	19675743	ENSG00000072210	ALDH3A2	2	0	4	0	0	0	2	0	0	3	2	0
11	-	67682700	ENSG00000132746	ALDH3B2	698	179	807	792	386	163	161	311	390	617	124	115
14	-	74057661	ENSG00000119711	ALDH6A1	2	0	2	1	0	0	1	3	3	0	0	0
14	-	74058596	ENSG00000119711	ALDH6A1	0	0	5	2	2	0	1	1	0	1	0	0
14	-	74060158	ENSG00000119711	ALDH6A1	18	1	16	21	2	8	2	4	4	7	0	2
14	-	74060357	ENSG00000119711	ALDH6A1	3	0	1	3	2	0	0	4	4	0	0	0
5	-	126544752	ENSG00000164904	ALDH7A1	0	0	0	1	0	3	1	2	2	5	2	0
5	-	126627963	ENSG00000164904	ALDH7A1	8	1	8	5	1	1	0	3	1	7	1	0
1	-	165662220	ENSG00000143149	ALDH9A1	26	0	13	10	3	0	2	9	10	9	2	5
16	+	30070413	ENSG00000149925	ALDOA	42	22	76	35	47	3	28	31	34	48	17	17
17	-	28573119	ENSG00000109107	ALDOC	1	2	6	2	7	0	1	2	5	5	0	0
12	+	38329728	ENSG00000175548	ALG10B	2	1	0	2	8	0	0	2	0	0	1	0
X	+	111688799	ENSG00000101901	ALG13	5	0	1	0	0	0	0	4	0	3	0	0
X	+	111760648	ENSG00000101901	ALG13	2	5	0	0	8	7	3	2	3	0	10	0
1	-	94982807	ENSG00000172339	ALG14	4	0	0	2	1	0	2	6	0	8	4	2
9	-	99216440	ENSG00000119523	ALG2	2	1	3	0	0	0	2	2	0	1	0	0
9	-	99217359	ENSG00000119523	ALG2	19	1	23	13	5	4	4	4	3	2	4	0
13	-	36949847	ENSG00000120697	ALG5	4	2	5	2	1	0	4	7	3	3	0	0
11	-	78138979	ENSG00000159063	ALG8	1	3	0	2	1	0	1	3	3	1	1	2
14	-	77673043	ENSG00000100601	ALKBH1	0	1	3	6	6	0	0	0	1	0	0	0
12	-	109088188	ENSG00000189046	ALKBH2	3	1	4	5	0	0	1	1	10	6	0	1
11	+	43920273	ENSG00000166199	ALKBH3	0	0	0	4	0	1	2	2	0	3	0	0
17	+	18204463	ENSG00000091542	ALKBH5	1	4	0	1	4	4	1	2	0	1	1	0
17	+	18209953	ENSG00000091542	ALKBH5	12	10	14	1	1	1	2	6	8	8	2	0
19	+	6375030	ENSG00000125652	ALKBH7	3	1	0	6	1	0	1	0	1	8	3	1
17	+	6874277	ENSG00000262943	ALOX12P2	2	2	2	1	1	0	2	1	4	2	0	3
4	+	112442617	ENSG00000073331	ALPK1	1	2	0	1	3	1	0	2	1	1	0	1
2	-	201700552	ENSG00000003393	ALS2	0	2	0	1	7	0	0	0	0	4	0	4
17	-	81887840	ENSG00000183684	ALYREF	1	1	1	0	1	0	1	3	2	1	0	0
11	-	46428583	ENSG00000110497	AMBRA1	460	98	423	495	297	84	88	204	228	285	105	76
6	+	110874985	ENSG00000123505	AMD1	6	0	6	4	9	9	3	1	0	1	0	0
16	+	2531416	ENSG00000162066	AMDHD2	3	3	1	0	2	0	1	0	1	2	0	1
11	+	94784985	ENSG00000166025	AMOTL1	4	2	1	1	3	2	1	0	3	4	5	3
11	+	94871143	ENSG00000166025	AMOTL1	9	0	1	1	1	2	0	2	1	3	4	2
11	+	94876667	ENSG00000166025	AMOTL1	26	5	12	10	2	0	5	7	18	6	7	2
1	+	109632050	ENSG00000116337	AMPD2	5	10	13	11	4	0	5	6	5	8	1	5
11	+	10507125	ENSG00000133805	AMPD3	0	0	4	1	5	0	2	2	2	1	0	0
1	+	103555238	ENSG00000240038	AMY2B	3	3	1	0	0	1	0	1	3	0	0	1
1	+	103579531	ENSG00000240038	AMY2B	3	11	0	1	1	4	0	3	3	2	0	3
17	+	81900253	ENSG00000141552	ANAPC11	12	3	19	12	7	0	5	21	6	16	3	15
3	-	134477705	ENSG00000129055	ANAPC13	5	4	10	8	1	1	6	6	4	5	1	1
10	+	72233294	ENSG00000166295	ANAPC16	7	1	2	6	2	0	0	3	5	6	1	0
10	+	72233759	ENSG00000166295	ANAPC16	2	3	2	4	0	0	0	1	0	4	0	1
4	+	25418489	ENSG00000053900	ANAPC4	0	6	3	1	0	0	0	5	0	0	2	0
12	-	121308356	ENSG00000089053	ANAPC5	11	4	4	4	9	2	4	11	13	14	5	5
12	-	121332577	ENSG00000089053	ANAPC5	2	4	3	2	6	2	0	3	3	0	0	4
14	+	20694185	ENSG00000214274	ANG	11	2	10	7	7	1	7	2	4	4	3	0
14	-	76787242	ENSG00000013523	ANGEL1	5	0	2	3	1	1	7	0	7	3	0	6
14	-	76886311	ENSG00000013523	ANGEL1	2	0	0	4	1	1	0	2	2	3	0	0
1	-	212992181	ENSG00000174606	ANGEL2	7	7	0	4	5	1	1	6	1	2	1	8
9	-	127088626	ENSG00000136859	ANGPTL2	1	1	0	0	1	0	6	10	6	9	6	0
19	+	8365835	ENSG00000167772	ANGPTL4	3	13	0	0	7	1	0	0	0	0	0	0
19	+	8374372	ENSG00000167772	ANGPTL4	125	159	39	29	505	5	2	7	86	8	8	21
11	-	101890675	ENSG00000187151	ANGPTL5	2	0	0	0	2	0	0	0	4	10	2	0
1	+	11195933	ENSG00000171819	ANGPTL7	3	0	2	0	0	0	5	5	26	4	0	1
10	-	60028402	ENSG00000151150	ANK3	0	6	5	0	16	0	3	0	7	2	3	1
10	-	60029684	ENSG00000151150	ANK3	3	15	8	0	25	2	6	7	3	0	2	8
10	-	60040285	ENSG00000151150	ANK3	0	4	0	0	9	0	4	0	0	0	1	5
10	-	60045916	ENSG00000151150	ANK3	0	10	0	0	2	4	3	0	1	0	0	4
10	-	60050911	ENSG00000151150	ANK3	0	4	0	0	12	2	1	1	0	0	1	1
2	+	189705291	ENSG00000151687	ANKAR	1	4	0	0	2	9	0	0	0	0	2	1
5	-	14704803	ENSG00000154122	ANKH	8	0	3	0	1	0	21	18	17	13	9	7
5	-	14707709	ENSG00000154122	ANKH	2	1	1	0	1	2	5	4	3	5	6	3
5	-	14709250	ENSG00000154122	ANKH	1	0	3	0	2	0	8	15	15	21	13	7
5	-	14709593	ENSG00000154122	ANKH	0	1	1	3	0	0	12	1	3	3	7	1
5	-	14709816	ENSG00000154122	ANKH	16	1	10	8	1	0	16	12	9	24	13	4
5	-	14711063	ENSG00000154122	ANKH	25	2	17	4	13	4	28	26	32	34	18	6
5	-	14715998	ENSG00000154122	ANKH	6	3	1	0	0	2	6	2	9	0	6	5
5	-	14796168	ENSG00000154122	ANKH	4	4	5	8	2	1	4	5	3	5	2	2
5	+	140475579	ENSG00000131503	ANKHD1	0	6	6	1	0	1	0	0	0	0	1	1
5	+	140535909	ENSG00000131503	ANKHD1	2	11	0	1	0	2	5	1	0	0	0	2
7	+	92349051	ENSG00000001629	ANKIB1	3	3	2	0	1	1	0	2	0	0	0	0
7	+	92350022	ENSG00000001629	ANKIB1	2	3	1	5	2	0	1	0	0	1	0	0
12	-	132725669	ENSG00000176915	ANKLE2	1	8	2	3	3	0	6	0	2	1	2	5
5	-	73552334	ENSG00000164331	ANKRA2	2	5	8	1	7	1	4	0	2	3	0	0
5	-	73565523	ENSG00000164331	ANKRA2	1	7	9	6	15	3	5	0	5	1	0	1
13	-	110878539	ENSG00000088448	ANKRD10	4	10	0	0	7	1	3	4	5	2	0	2
13	-	110892698	ENSG00000088448	ANKRD10	6	4	9	4	3	4	1	2	2	1	0	7
13	-	110897294	ENSG00000229152	ANKRD10-IT1	11	50	6	13	30	17	15	8	12	8	23	35
16	-	89267629	ENSG00000167522	ANKRD11	4	4	3	4	0	1	0	0	1	3	4	4
16	-	89282159	ENSG00000167522	ANKRD11	2	1	2	5	3	1	0	0	2	3	0	1
18	+	9256128	ENSG00000101745	ANKRD12	1	3	3	3	7	5	0	3	1	2	0	0
18	+	9283765	ENSG00000101745	ANKRD12	9	1	0	2	2	0	0	1	0	1	0	0
1	-	70260591	ENSG00000118454	ANKRD13C	5	0	1	0	0	1	2	0	4	0	1	2
4	-	73102494	ENSG00000132466	ANKRD17	7	6	4	3	2	4	2	3	1	4	3	3
4	-	73235859	ENSG00000132466	ANKRD17	1	6	4	1	1	4	0	2	1	3	5	14
10	-	27063739	ENSG00000107890	ANKRD26	0	0	0	0	0	0	0	0	0	0	0	19
19	-	32597007	ENSG00000105186	ANKRD27	3	0	3	2	0	0	5	1	1	8	3	0
3	-	15667235	ENSG00000206560	ANKRD28	4	10	13	13	9	2	4	2	0	4	3	0
3	-	15668595	ENSG00000206560	ANKRD28	4	2	4	4	0	2	1	1	0	3	0	3
3	-	15710036	ENSG00000206560	ANKRD28	0	7	0	2	3	13	0	0	0	0	1	0
1	-	145866563	ENSG00000198483	ANKRD35	6	2	3	1	1	1	3	5	3	2	3	1
2	+	97113743	ENSG00000135976	ANKRD36	0	0	0	0	0	0	15	0	0	0	0	0
2	-	95857463	ENSG00000174501	ANKRD36C	3	9	1	1	2	5	3	2	4	1	3	7
4	+	185400240	ENSG00000186352	ANKRD37	44	1	73	23	26	9	1	4	8	8	1	1
11	+	83204652	ENSG00000137494	ANKRD42	0	5	1	1	2	4	0	0	1	2	0	1
11	+	83256095	ENSG00000137494	ANKRD42	3	0	5	3	2	0	0	0	0	3	5	0
2	-	197379366	ENSG00000065413	ANKRD44	54	19	73	63	27	11	11	25	28	35	19	9
8	-	100520771	ENSG00000186106	ANKRD46	0	0	5	8	5	3	1	0	6	1	0	0
11	+	94499582	ENSG00000168876	ANKRD49	2	4	1	1	1	0	3	0	0	0	0	1
22	-	37830854	ENSG00000100124	ANKRD54	5	2	3	4	0	3	0	6	1	3	0	0
6	+	89615173	ENSG00000135299	ANKRD6	0	1	0	0	9	1	0	1	0	0	0	0
16	-	4696510	ENSG00000168096	ANKS3	6	2	3	2	1	1	2	3	3	1	0	2
2	+	219236650	ENSG00000163516	ANKZF1	10	17	19	14	5	19	7	4	13	2	7	10
3	-	43484900	ENSG00000160746	ANO10	4	1	4	4	2	1	1	2	1	2	1	0
12	+	45432348	ENSG00000177119	ANO6	3	1	1	2	2	0	1	1	1	4	0	0
X	-	8528875	ENSG00000011201	ANOS1	0	0	0	0	0	0	0	2	5	5	13	4
15	-	68778904	ENSG00000140350	ANP32A	19	1	10	13	1	0	1	3	3	8	0	3
15	-	68779323	ENSG00000140350	ANP32A	6	0	3	13	14	1	7	5	6	6	4	0
9	+	98015389	ENSG00000136938	ANP32B	0	9	1	0	0	8	0	0	0	0	0	0
9	+	98015810	ENSG00000136938	ANP32B	39	13	95	63	19	11	6	12	14	25	2	17
9	+	98015942	ENSG00000136938	ANP32B	4	1	8	16	0	0	1	0	1	3	0	1
1	-	150218543	ENSG00000143401	ANP32E	11	4	11	26	8	7	0	6	8	18	5	10
16	+	722587	ENSG00000103254	ANTKMT	1	0	2	2	0	1	0	0	4	3	0	1
2	+	69249169	ENSG00000169604	ANTXR1	2	3	4	2	0	0	9	3	4	7	2	2
10	-	80155299	ENSG00000122359	ANXA11	1	0	1	2	0	0	0	2	3	0	5	4
15	-	60388589	ENSG00000182718	ANXA2	2	0	0	1	3	3	6	0	0	3	2	2
10	+	64826894	ENSG00000216740	ANXA2P3	81	4	26	19	18	9	24	70	85	112	25	34
2	+	69825780	ENSG00000196975	ANXA4	12	0	3	1	1	0	0	2	1	5	4	3
2	+	69826463	ENSG00000196975	ANXA4	6	0	3	3	3	0	5	11	6	5	3	0
4	-	121667996	ENSG00000164111	ANXA5	33	10	18	16	7	3	11	22	12	11	9	5
5	-	151101104	ENSG00000197043	ANXA6	20	5	9	10	8	5	2	18	8	16	3	2
10	-	73375444	ENSG00000138279	ANXA7	13	0	1	6	4	3	5	8	15	13	2	4
10	-	73422208	ENSG00000138279	ANXA7	35	12	24	22	15	7	4	13	10	8	2	4
9	+	95015460	ENSG00000148120	AOPEP	3	0	0	0	0	0	0	1	0	5	1	6
9	+	95020629	ENSG00000148120	AOPEP	6	9	2	4	0	14	3	10	3	6	8	9
2	+	200671494	ENSG00000138356	AOX1	5	1	7	10	4	5	1	4	0	1	0	1
22	-	23658860	ENSG00000272578	AP000347.1	0	0	0	0	15	0	0	0	0	0	0	0
22	+	23886314	ENSG00000251357	AP000350.4	1	3	3	3	0	0	1	2	0	1	1	0
11	-	65044814	ENSG00000270775	AP000436.1	3	1	1	1	2	1	1	0	1	2	1	0
11	+	65456609	ENSG00000173727	AP000769.1	3	1	3	3	4	0	0	1	1	0	0	1
11	+	65503004	ENSG00000278217	AP000769.5	65	48	27	8	50	86	34	24	25	27	14	16
11	-	85019179	ENSG00000255396	AP000857.1	4	0	3	2	3	0	0	3	2	0	1	0
11	+	124809411	ENSG00000245498	AP000866.1	5	1	3	1	3	0	0	3	0	2	0	0
11	+	107908819	ENSG00000240652	AP001024.1	642	158	573	783	394	96	113	303	339	425	128	86
21	-	44329890	ENSG00000241728	AP001062.3	0	5	1	1	0	1	4	3	1	1	1	2
11	+	65758507	ENSG00000255557	AP001266.2	3	5	2	0	9	4	1	3	0	0	3	0
11	+	118481735	ENSG00000285827	AP001267.5	1	5	2	1	1	6	0	2	3	1	3	3
11	+	118482493	ENSG00000285827	AP001267.5	1	2	0	0	2	2	0	1	0	2	1	0
18	+	11914100	ENSG00000273141	AP001269.4	5	2	6	0	1	0	1	5	6	9	1	3
11	-	74745666	ENSG00000241097	AP001324.2	55	13	27	51	14	9	8	19	20	28	3	5
11	-	64267628	ENSG00000257086	AP001453.2	3	1	0	0	5	0	2	3	1	0	0	0
11	+	64244131	ENSG00000286264	AP001453.3	147	23	72	85	40	6	49	62	42	62	28	37
11	-	103062084	ENSG00000260966	AP001486.2	2	2	1	3	0	1	1	0	2	3	2	0
21	+	44979252	ENSG00000276529	AP001505.1	4	1	2	6	5	0	0	1	1	4	3	0
21	+	27393557	ENSG00000236332	AP001604.1	6	4	4	4	4	3	2	3	5	6	2	5
4	+	101348882	ENSG00000254531	AP001816.1	3	2	1	4	2	0	0	1	0	3	0	3
11	-	76441334	ENSG00000255135	AP002360.1	5	0	1	5	2	0	0	2	1	0	1	1
11	-	114296054	ENSG00000256947	AP002518.2	8	2	11	2	8	3	0	4	1	4	2	6
11	-	122722706	ENSG00000286341	AP002762.3	0	6	3	3	6	2	4	2	2	3	2	1
11	+	123019620	ENSG00000213184	AP003040.1	9	2	6	10	4	0	7	11	10	4	0	3
11	+	86196781	ENSG00000254502	AP003097.1	6	1	5	8	0	4	1	6	6	3	1	0
11	-	76782215	ENSG00000254632	AP003119.1	30	9	16	27	9	3	2	3	6	8	4	0
11	+	88427612	ENSG00000288018	AP003120.1	9	12	15	2	8	3	1	4	3	13	4	2
11	-	129862097	ENSG00000287426	AP003327.2	5	2	1	1	0	0	1	1	2	0	1	2
8	-	96142329	ENSG00000270131	AP003465.2	0	0	0	0	2	0	0	0	2	0	5	6
11	+	93721868	ENSG00000273885	AP003499.2	2	4	2	5	1	3	1	1	2	0	0	2
8	+	17511274	ENSG00000279932	AP006248.4	1	1	0	0	7	5	0	0	0	0	1	0
11	-	80651764	ENSG00000254434	AP006295.1	18	3	39	28	0	8	4	4	10	16	0	1
4	+	112270049	ENSG00000138660	AP1AR	11	3	4	2	2	1	5	4	1	0	3	0
22	-	29327855	ENSG00000100280	AP1B1	10	2	1	5	0	0	5	6	2	5	2	0
16	-	71728999	ENSG00000166747	AP1G1	3	3	7	2	3	0	2	4	5	3	0	1
16	-	71794846	ENSG00000166747	AP1G1	2	0	0	5	2	8	4	1	0	6	7	15
19	+	16235339	ENSG00000072958	AP1M1	4	0	4	3	1	3	5	4	3	2	1	1
11	+	1010920	ENSG00000183020	AP2A2	1	0	4	1	1	0	4	0	2	2	2	1
17	+	35600439	ENSG00000006125	AP2B1	0	3	1	0	3	9	1	0	0	0	0	2
3	+	184184090	ENSG00000161203	AP2M1	3	1	5	1	4	1	5	10	6	10	4	3
5	-	78083302	ENSG00000132842	AP3B1	2	5	0	2	4	0	0	0	0	0	4	0
19	-	2100993	ENSG00000065000	AP3D1	7	4	4	4	1	1	2	6	2	2	2	3
19	-	2114175	ENSG00000065000	AP3D1	6	4	4	4	1	7	3	3	4	2	3	3
5	+	115914080	ENSG00000177879	AP3S1	0	0	6	1	1	0	2	1	2	5	1	1
15	-	89834301	ENSG00000157823	AP3S2	1	0	2	1	1	0	2	0	3	2	0	0
7	+	4791754	ENSG00000242802	AP5Z1	3	6	5	4	0	1	2	2	1	4	3	0
11	-	6395124	ENSG00000166313	APBB1	6	3	8	2	11	0	2	4	2	2	1	0
20	-	58459100	ENSG00000198768	APCDD1L	7	0	0	0	1	0	2	0	1	0	0	0
14	+	20457766	ENSG00000100823	APEX1	2	0	1	2	3	0	0	1	0	1	1	0
1	-	150265403	ENSG00000117362	APH1A	15	10	29	27	15	6	7	20	23	25	11	10
11	+	43344528	ENSG00000166181	API5	2	1	3	3	1	0	1	2	3	2	9	2
11	+	130121741	ENSG00000084234	APLP2	74	11	33	21	24	4	16	30	37	27	10	6
11	+	130143801	ENSG00000084234	APLP2	9	0	2	1	0	0	1	3	1	1	2	0
11	+	130144804	ENSG00000084234	APLP2	20	2	15	7	7	1	5	18	5	12	0	5
20	-	24962945	ENSG00000101474	APMAP	6	1	2	1	2	0	2	4	9	3	5	1
3	-	195568725	ENSG00000189058	APOD	661	121	234	113	138	77	7	35	2	28	7	5
3	-	195570347	ENSG00000189058	APOD	1	0	7	2	4	0	0	0	0	0	0	0
3	-	195573877	ENSG00000189058	APOD	5	0	1	0	1	9	0	0	0	0	0	0
X	-	23836621	ENSG00000184831	APOO	29	14	44	38	14	5	4	17	19	20	8	2
21	-	25880552	ENSG00000142192	APP	23	1	35	17	23	4	24	17	35	58	17	17
21	-	25880805	ENSG00000142192	APP	33	6	29	29	18	0	21	15	38	45	21	11
17	-	60443157	ENSG00000062725	APPBP2	6	0	3	1	0	0	0	2	1	0	5	0
3	+	57264580	ENSG00000157500	APPL1	0	2	0	0	3	0	2	1	4	0	0	1
3	+	57268427	ENSG00000157500	APPL1	2	3	2	5	2	6	0	3	2	0	3	1
3	+	57273452	ENSG00000157500	APPL1	4	0	7	8	3	4	2	2	8	5	1	1
16	-	88809468	ENSG00000198931	APRT	2	1	3	3	4	0	1	3	4	6	0	1
7	+	30925515	ENSG00000240583	AQP1	2	0	0	0	2	0	5	4	0	3	0	13
9	-	33441159	ENSG00000165272	AQP3	12	1	7	18	2	4	17	26	16	57	9	5
15	-	34853242	ENSG00000021776	AQR	1	3	4	3	1	0	4	0	0	0	0	0
11	-	72685073	ENSG00000186635	ARAP1	20	6	11	16	18	9	8	12	13	21	2	9
11	+	118602924	ENSG00000095139	ARCN1	14	1	9	10	5	0	5	7	13	1	4	3
1	+	228099208	ENSG00000143761	ARF1	42	9	52	35	13	11	21	22	23	40	7	8
12	-	48936208	ENSG00000134287	ARF3	15	4	17	9	4	3	9	9	10	27	3	5
12	-	48938705	ENSG00000134287	ARF3	1	0	0	3	0	0	4	1	0	1	2	1
3	-	57571362	ENSG00000168374	ARF4	1	0	2	1	0	1	1	1	1	2	0	1
3	-	57572073	ENSG00000168374	ARF4	0	1	5	1	5	0	1	0	4	0	0	0
7	+	127591699	ENSG00000004059	ARF5	10	3	4	5	2	4	3	4	2	9	2	0
20	+	63289792	ENSG00000101199	ARFGAP1	6	9	5	3	6	8	4	6	5	4	5	13
22	-	42796530	ENSG00000242247	ARFGAP3	11	2	18	18	13	3	1	5	5	3	3	0
22	-	42796689	ENSG00000242247	ARFGAP3	5	8	9	13	6	7	2	4	3	4	3	1
22	-	42822803	ENSG00000242247	ARFGAP3	0	2	0	1	0	3	1	0	1	0	1	2
20	+	49036692	ENSG00000124198	ARFGEF2	2	4	2	6	3	0	5	8	4	9	5	1
4	+	152911911	ENSG00000164144	ARFIP1	1	1	2	2	5	1	4	0	2	3	0	1
11	-	6476518	ENSG00000132254	ARFIP2	3	1	6	3	0	0	0	4	5	3	0	1
14	+	67625754	ENSG00000081181	ARG2	0	0	4	2	1	15	0	0	0	0	0	0
13	-	106541672	ENSG00000134884	ARGLU1	1	1	0	0	5	0	5	3	0	0	0	0
13	-	106543326	ENSG00000134884	ARGLU1	13	22	9	10	14	8	11	9	7	10	3	9
11	-	46677079	ENSG00000175220	ARHGAP1	19	7	16	17	9	3	39	20	18	27	21	11
4	+	148072775	ENSG00000071205	ARHGAP10	5	5	4	4	2	3	0	1	6	1	1	2
16	-	24919388	ENSG00000140750	ARHGAP17	2	4	4	1	0	0	0	0	3	1	0	0
10	-	97222178	ENSG00000213390	ARHGAP19	0	3	1	2	0	4	0	0	0	2	1	2
10	-	24583613	ENSG00000107863	ARHGAP21	0	1	1	0	1	3	1	1	0	0	4	0
17	+	38512384	ENSG00000275832	ARHGAP23	9	1	6	5	1	0	4	6	3	3	1	1
11	-	128967928	ENSG00000134909	ARHGAP32	8	1	1	0	5	4	3	7	4	2	0	3
19	+	47005076	ENSG00000160007	ARHGAP35	3	1	5	2	0	1	2	1	5	9	0	5
11	+	100704248	ENSG00000165895	ARHGAP42	0	4	1	0	3	0	2	0	0	0	1	8
11	+	100859624	ENSG00000165895	ARHGAP42	4	3	2	0	0	0	0	0	1	0	1	3
14	+	32094235	ENSG00000100852	ARHGAP5	13	5	7	12	0	2	4	2	5	7	5	1
14	+	32158007	ENSG00000100852	ARHGAP5	4	0	4	2	0	0	0	2	1	1	0	0
14	+	32159727	ENSG00000100852	ARHGAP5	2	2	1	2	3	0	2	0	2	2	6	0
17	-	81867720	ENSG00000141522	ARHGDIA	11	4	19	7	7	1	8	7	7	13	2	7
8	+	1958640	ENSG00000104728	ARHGEF10	7	3	3	4	1	7	1	7	0	4	3	3
1	-	157045189	ENSG00000132694	ARHGEF11	6	0	1	0	1	2	3	1	4	1	2	1
11	+	120489029	ENSG00000196914	ARHGEF12	12	3	4	3	0	6	7	5	4	8	5	3
1	-	16198103	ENSG00000142632	ARHGEF19	2	1	5	6	4	3	2	2	2	3	0	1
1	-	155946850	ENSG00000116584	ARHGEF2	17	13	21	11	6	4	9	4	8	3	2	3
12	+	57617242	ENSG00000240771	ARHGEF25	5	3	2	2	1	3	2	2	5	5	5	5
3	-	56727419	ENSG00000163947	ARHGEF3	3	5	5	3	7	2	0	1	0	4	2	0
14	+	21072073	ENSG00000165801	ARHGEF40	5	0	0	1	2	0	1	1	1	2	0	2
14	+	21089544	ENSG00000165801	ARHGEF40	3	2	0	1	2	2	4	7	3	7	5	5
X	-	136665546	ENSG00000129675	ARHGEF6	0	2	1	0	0	0	1	7	2	2	2	3
13	+	111305736	ENSG00000102606	ARHGEF7	9	14	0	1	3	0	6	2	5	11	0	2
1	+	26782103	ENSG00000117713	ARID1A	5	0	0	2	1	0	2	1	4	2	1	0
6	+	156942629	ENSG00000049618	ARID1B	4	5	2	0	1	10	4	3	11	3	5	4
6	+	156953515	ENSG00000049618	ARID1B	0	1	0	1	2	1	0	0	0	0	6	0
6	+	157014896	ENSG00000049618	ARID1B	1	0	0	0	5	6	3	1	0	0	2	2
6	+	157209145	ENSG00000049618	ARID1B	11	10	6	5	2	2	4	9	5	12	6	4
12	+	45906539	ENSG00000189079	ARID2	0	0	2	5	3	0	2	1	2	1	0	0
14	+	58347739	ENSG00000032219	ARID4A	3	9	18	9	12	4	2	5	3	6	0	1
1	-	235166901	ENSG00000054267	ARID4B	3	0	1	1	0	3	1	1	1	0	1	0
1	-	235220432	ENSG00000054267	ARID4B	4	6	2	0	4	4	1	5	3	0	2	4
1	-	235228292	ENSG00000054267	ARID4B	0	7	1	0	2	4	0	0	1	0	3	8
2	+	96552629	ENSG00000196843	ARID5A	6	10	4	0	2	3	1	1	2	0	1	1
10	+	62063523	ENSG00000150347	ARID5B	4	11	2	2	3	8	0	2	2	9	0	3
10	+	62085871	ENSG00000150347	ARID5B	8	17	8	8	5	32	4	4	4	9	2	1
10	+	62096941	ENSG00000150347	ARID5B	9	7	6	4	6	4	1	4	6	4	0	0
15	+	72534306	ENSG00000166233	ARIH1	0	4	0	0	0	0	0	0	1	4	3	0
15	+	72583996	ENSG00000166233	ARIH1	5	0	2	4	0	0	0	2	0	0	2	1
15	+	72586554	ENSG00000166233	ARIH1	19	3	11	9	1	1	3	4	8	8	0	2
3	+	48983619	ENSG00000177479	ARIH2	5	3	1	7	7	1	2	2	1	9	1	3
3	+	48985540	ENSG00000177479	ARIH2	12	11	9	13	7	2	10	3	3	8	4	4
12	-	101393135	ENSG00000120805	ARL1	24	2	25	14	10	1	11	8	13	9	4	3
12	-	101393314	ENSG00000120805	ARL1	3	2	5	4	0	1	5	2	1	2	1	1
12	-	101394756	ENSG00000120805	ARL1	3	1	2	4	0	0	0	4	2	5	3	0
5	+	176380379	ENSG00000175414	ARL10	3	0	5	1	0	2	1	0	1	2	2	1
11	+	30336808	ENSG00000152219	ARL14EP	1	0	3	0	4	0	2	0	0	0	2	1
11	+	30338226	ENSG00000152219	ARL14EP	3	0	2	2	1	0	0	1	1	1	2	2
11	+	65022183	ENSG00000213465	ARL2	5	3	1	5	3	1	3	4	2	6	3	3
16	+	57253634	ENSG00000102931	ARL2BP	7	0	2	3	1	2	2	11	3	13	0	0
10	-	102676662	ENSG00000138175	ARL3	3	0	4	4	3	1	0	9	2	6	5	5
2	-	234495142	ENSG00000188042	ARL4C	5	6	6	4	9	13	4	0	1	3	0	2
17	+	43400933	ENSG00000175906	ARL4D	2	1	2	1	1	0	2	1	0	6	0	2
2	-	151796747	ENSG00000162980	ARL5A	0	2	2	0	2	3	0	2	2	0	3	2
10	+	18681638	ENSG00000165997	ARL5B	1	6	9	3	5	1	0	4	6	5	2	8
16	-	18791668	ENSG00000170540	ARL6IP1	3	1	5	0	0	0	1	0	2	3	0	0
16	-	18793258	ENSG00000170540	ARL6IP1	10	1	6	6	1	2	2	2	2	7	2	0
12	+	122982905	ENSG00000182196	ARL6IP4	7	1	10	2	3	3	1	5	3	10	1	1
3	+	69104931	ENSG00000144746	ARL6IP5	6	0	1	3	0	0	4	8	4	6	1	4
3	+	69105398	ENSG00000144746	ARL6IP5	7	2	7	1	1	0	2	2	4	5	2	0
3	+	69106065	ENSG00000144746	ARL6IP5	11	1	2	1	3	1	6	9	13	6	1	6
1	-	202133422	ENSG00000143862	ARL8A	25	4	24	17	18	5	6	12	13	20	7	7
3	+	5180744	ENSG00000134108	ARL8B	2	1	3	0	9	2	1	1	2	1	1	0
3	+	5180915	ENSG00000134108	ARL8B	4	0	3	3	0	2	1	1	1	1	0	1
8	-	65602823	ENSG00000104442	ARMC1	7	8	8	7	5	2	8	4	9	8	5	1
6	+	108884040	ENSG00000118690	ARMC2	0	6	0	0	0	0	4	0	1	1	0	0
16	+	31467164	ENSG00000140691	ARMC5	8	5	1	2	0	0	2	7	5	3	3	0
3	+	138296518	ENSG00000114098	ARMC8	1	2	2	0	0	0	3	1	1	0	1	0
2	+	231345198	ENSG00000135931	ARMC9	5	2	2	3	0	3	1	8	5	7	9	3
2	+	231374614	ENSG00000135931	ARMC9	2	0	0	0	1	0	3	6	3	8	2	3
X	-	101655280	ENSG00000184867	ARMCX2	12	0	14	4	3	0	4	4	3	4	3	3
X	+	101626490	ENSG00000102401	ARMCX3	6	2	13	9	3	2	2	2	4	0	0	2
X	+	101627840	ENSG00000102401	ARMCX3	2	0	10	7	2	4	2	3	3	1	2	0
X	+	101495806	ENSG00000196440	ARMCX4	2	1	1	0	0	1	0	1	5	1	0	0
X	+	102604158	ENSG00000125962	ARMCX5	8	1	6	7	4	0	0	2	3	0	1	1
X	+	102717735	ENSG00000286237	ARMCX5-GPRASP2	12	4	10	11	7	2	4	1	0	7	0	1
6	+	151470100	ENSG00000146476	ARMT1	1	2	1	2	2	0	0	2	0	0	2	0
1	-	150809712	ENSG00000143437	ARNT	3	8	6	2	0	1	0	1	0	1	0	3
1	-	150810093	ENSG00000143437	ARNT	3	0	9	8	1	2	4	2	2	4	1	5
11	+	13387265	ENSG00000133794	ARNTL	7	4	2	5	0	0	1	0	2	5	0	0
2	+	218254123	ENSG00000163466	ARPC2	36	17	14	19	17	10	22	27	17	42	12	20
2	+	218254347	ENSG00000163466	ARPC2	4	0	4	1	1	1	1	5	2	5	0	0
12	-	110434889	ENSG00000111229	ARPC3	4	1	2	2	0	0	1	0	1	3	1	0
3	+	9807097	ENSG00000241553	ARPC4	5	3	11	7	3	2	2	9	5	12	4	3
1	-	183626212	ENSG00000162704	ARPC5	1	0	1	1	2	0	0	2	4	3	1	0
9	+	124877414	ENSG00000136950	ARPC5L	4	8	0	2	2	0	1	1	5	3	1	0
15	-	89896598	ENSG00000242498	ARPIN	17	0	2	1	3	0	0	7	5	7	3	5
15	-	52547243	ENSG00000128989	ARPP19	0	1	1	2	3	0	3	2	1	2	0	0
15	-	52551181	ENSG00000128989	ARPP19	4	0	2	9	1	1	2	1	2	3	2	1
19	+	18014101	ENSG00000105643	ARRDC2	4	1	2	6	0	3	0	0	2	0	2	0
5	-	91368723	ENSG00000113369	ARRDC3	68	24	29	18	104	5	5	10	22	17	10	7
5	-	91369625	ENSG00000113369	ARRDC3	2	1	3	1	14	2	0	0	0	0	0	0
X	-	2904903	ENSG00000006756	ARSD	5	5	1	5	6	3	4	4	2	4	0	2
4	-	113901177	ENSG00000180801	ARSJ	0	0	0	1	3	0	1	3	0	1	4	2
12	-	14880083	ENSG00000111339	ART4	4	0	3	1	0	0	4	12	20	44	6	8
10	+	102901898	ENSG00000214435	AS3MT	2	1	2	2	0	0	6	1	0	6	1	1
8	-	130052103	ENSG00000153317	ASAP1	1	4	1	1	3	2	1	2	1	0	0	1
2	+	9357191	ENSG00000151693	ASAP2	0	3	0	0	3	4	3	1	0	0	1	0
2	+	9405677	ENSG00000151693	ASAP2	17	6	15	14	9	7	10	15	19	17	14	12
1	-	23444963	ENSG00000088280	ASAP3	2	0	2	1	0	4	1	1	0	0	0	0
10	-	5665798	ENSG00000196372	ASB13	2	3	0	2	2	3	1	0	0	0	1	0
2	-	53669979	ENSG00000115239	ASB3	0	2	4	0	3	2	2	0	3	1	1	0
2	-	53670301	ENSG00000115239	ASB3	7	10	11	4	3	4	1	5	4	8	3	4
2	-	53848882	ENSG00000115239	ASB3	0	0	1	0	0	0	6	0	2	3	0	2
15	+	100651700	ENSG00000183475	ASB7	0	0	0	2	0	0	2	2	7	7	1	1
12	-	48147788	ENSG00000177981	ASB8	3	2	5	2	1	0	7	4	1	6	0	0
10	-	72096520	ENSG00000138303	ASCC1	10	8	14	23	8	0	1	1	4	9	0	2
22	-	29788610	ENSG00000100325	ASCC2	7	2	3	5	4	3	4	1	4	6	5	0
1	-	155335267	ENSG00000116539	ASH1L	7	0	3	7	2	1	2	10	5	12	1	3
1	-	155335758	ENSG00000116539	ASH1L	6	2	4	3	2	0	1	1	9	2	4	1
1	-	155480730	ENSG00000116539	ASH1L	7	0	2	0	1	2	0	0	2	2	1	6
8	+	38139702	ENSG00000129691	ASH2L	6	4	2	4	6	0	4	4	4	7	5	0
20	+	34202093	ENSG00000101440	ASIP	2	5	2	5	2	1	3	1	3	3	0	0
20	+	34269996	ENSG00000101440	ASIP	3	2	5	5	6	0	0	1	4	2	0	0
7	-	97852127	ENSG00000070669	ASNS	1	0	2	0	1	1	0	0	2	1	1	2
2	+	189670830	ENSG00000138381	ASNSD1	11	0	5	9	4	0	0	1	4	5	0	0
8	-	61501228	ENSG00000198363	ASPH	13	4	3	1	1	0	8	10	4	15	5	1
8	-	61624541	ENSG00000198363	ASPH	3	1	4	1	2	0	2	6	7	6	0	2
8	-	61659973	ENSG00000198363	ASPH	3	2	0	2	5	1	5	1	2	1	1	12
9	-	92456204	ENSG00000106819	ASPN	15	0	1	0	0	0	62	109	238	56	82	62
20	+	32370982	ENSG00000171456	ASXL1	0	13	0	0	1	2	2	3	2	0	3	2
20	+	32439318	ENSG00000171456	ASXL1	8	10	4	7	0	0	2	4	3	5	2	4
10	-	87753116	ENSG00000138138	ATAD1	5	1	4	5	7	1	4	5	5	3	5	0
10	-	87753370	ENSG00000138138	ATAD1	7	0	1	2	1	1	4	0	3	1	3	0
10	-	121740423	ENSG00000107669	ATE1	3	0	0	0	2	2	1	3	4	0	2	1
12	+	50821140	ENSG00000123268	ATF1	0	0	5	4	2	0	2	3	5	3	0	0
2	-	175072258	ENSG00000115966	ATF2	5	0	1	7	1	2	0	3	3	1	1	2
2	-	175076742	ENSG00000115966	ATF2	2	0	1	0	0	0	7	1	1	0	2	2
22	+	39522682	ENSG00000128272	ATF4	147	53	257	119	36	26	51	78	80	171	36	25
1	+	161824401	ENSG00000118217	ATF6	2	0	2	1	0	6	0	3	0	16	0	0
1	+	161878912	ENSG00000118217	ATF6	11	0	0	0	0	0	0	0	0	0	0	0
1	+	161964069	ENSG00000118217	ATF6	13	6	23	12	5	3	1	7	5	1	4	0
12	+	14468507	ENSG00000171681	ATF7IP	1	3	0	0	0	1	5	0	0	0	5	1
12	+	14502929	ENSG00000171681	ATF7IP	8	3	7	5	3	2	1	5	10	0	2	1
16	+	10329604	ENSG00000166669	ATF7IP2	0	0	0	1	2	14	6	0	3	0	1	7
16	+	10483637	ENSG00000166669	ATF7IP2	4	0	0	0	6	5	3	2	0	0	1	6
5	-	115830342	ENSG00000145782	ATG12	4	0	2	1	4	0	2	2	1	0	0	0
5	-	115830545	ENSG00000145782	ATG12	0	3	3	6	4	4	4	1	2	1	2	1
11	+	72819419	ENSG00000168010	ATG16L2	1	0	1	0	0	3	0	1	1	0	3	3
11	-	64894545	ENSG00000110046	ATG2A	2	3	3	3	4	7	1	0	1	2	0	1
14	-	96284747	ENSG00000066739	ATG2B	5	0	7	1	0	1	1	0	1	1	0	2
2	+	241672628	ENSG00000168397	ATG4B	3	3	2	1	0	1	0	2	2	3	0	0
2	+	241673856	ENSG00000168397	ATG4B	2	0	1	3	0	1	0	2	1	1	0	0
6	-	106184475	ENSG00000057663	ATG5	1	2	1	7	1	1	3	1	0	5	0	0
2	-	219219381	ENSG00000198925	ATG9A	2	1	5	1	2	0	2	2	3	2	0	2
2	+	215349763	ENSG00000138363	ATIC	0	0	7	0	5	1	2	11	2	3	1	0
2	-	38294879	ENSG00000119787	ATL2	3	0	4	2	0	2	0	1	0	1	1	0
11	-	63624086	ENSG00000184743	ATL3	20	19	25	29	21	8	11	25	23	16	4	8
11	+	108290841	ENSG00000149311	ATM	0	0	3	2	1	1	0	1	0	1	5	0
11	+	108369099	ENSG00000149311	ATM	4	3	5	3	12	2	3	4	4	9	2	3
12	+	6942320	ENSG00000111676	ATN1	2	1	4	0	3	1	0	0	0	4	0	2
2	+	85775210	ENSG00000168874	ATOH8	1	2	9	2	0	6	0	0	0	0	0	0
2	+	85781913	ENSG00000168874	ATOH8	0	3	2	2	0	34	0	0	0	0	0	0
2	+	85788065	ENSG00000168874	ATOH8	60	32	394	147	8	62	2	12	24	14	7	1
5	-	151742821	ENSG00000177556	ATOX1	7	3	7	12	7	0	5	7	10	15	6	1
4	+	47592876	ENSG00000145246	ATP10D	11	2	3	10	1	1	0	1	0	0	4	5
3	+	182921634	ENSG00000058063	ATP11B	3	0	5	1	0	0	0	0	1	1	0	0
1	-	17018718	ENSG00000159363	ATP13A2	8	2	8	3	0	1	1	5	6	9	2	1
3	-	194402673	ENSG00000133657	ATP13A3	6	1	2	5	8	4	3	2	0	1	0	0
1	+	116404773	ENSG00000163399	ATP1A1	42	26	63	48	66	10	33	24	27	59	26	10
1	+	169131776	ENSG00000143153	ATP1B1	3	0	5	4	6	0	3	9	8	3	5	6
1	+	169132544	ENSG00000143153	ATP1B1	0	0	0	0	1	0	0	2	0	6	2	4
1	+	169132718	ENSG00000143153	ATP1B1	5	0	0	1	1	2	1	3	2	4	0	1
3	+	141922675	ENSG00000069849	ATP1B3	1	4	0	1	1	2	2	0	0	6	1	0
3	+	141926199	ENSG00000069849	ATP1B3	4	4	1	1	1	1	2	5	4	11	4	2
12	+	110351092	ENSG00000174437	ATP2A2	10	0	3	2	0	0	1	2	2	5	3	1
12	-	89589803	ENSG00000070961	ATP2B1	4	3	0	4	6	0	3	2	1	4	0	1
1	+	203743718	ENSG00000058668	ATP2B4	6	1	0	0	0	0	4	7	3	0	3	2
1	+	203744080	ENSG00000058668	ATP2B4	22	9	5	5	7	5	12	18	18	5	5	9
3	+	130962731	ENSG00000017260	ATP2C1	2	5	0	0	6	1	2	0	4	1	0	7
18	-	46084148	ENSG00000152234	ATP5F1A	7	2	6	0	1	2	0	6	4	6	3	1
12	-	56638174	ENSG00000110955	ATP5F1B	12	2	14	12	5	3	3	8	12	9	7	3
10	+	7807800	ENSG00000165629	ATP5F1C	18	5	19	7	8	1	11	8	11	13	1	8
19	+	1244822	ENSG00000099624	ATP5F1D	1	1	1	3	1	0	1	2	5	1	0	3
1	+	28238099	ENSG00000130770	ATP5IF1	13	1	12	7	5	3	2	18	10	16	3	1
17	+	48895870	ENSG00000159199	ATP5MC1	12	3	7	7	0	2	4	11	12	13	2	9
12	-	53665171	ENSG00000135390	ATP5MC2	1	2	5	4	4	0	0	3	0	4	2	0
10	-	103389049	ENSG00000173915	ATP5MD	2	2	5	2	2	0	3	5	2	3	2	1
4	-	672437	ENSG00000169020	ATP5ME	16	6	11	10	5	3	4	7	15	27	8	8
11	+	118409198	ENSG00000167283	ATP5MG	20	2	17	10	3	0	1	14	9	11	6	6
14	-	103912515	ENSG00000156411	ATP5MPL	30	8	39	23	9	12	14	17	13	28	7	12
11	+	122961794	ENSG00000254944	ATP5PBP5	15	1	18	8	5	2	3	6	5	11	7	1
17	-	75038864	ENSG00000167863	ATP5PD	6	3	9	5	7	1	0	8	5	13	0	0
21	-	25724544	ENSG00000154723	ATP5PF	5	1	8	4	0	0	2	6	3	5	5	2
21	-	33903452	ENSG00000241837	ATP5PO	8	2	8	4	3	0	1	3	8	7	1	1
X	+	154436512	ENSG00000071553	ATP6AP1	13	1	7	2	4	1	3	8	6	20	3	5
5	+	82318421	ENSG00000205464	ATP6AP1L	1	0	1	2	1	6	0	0	0	0	1	1
X	+	40605883	ENSG00000182220	ATP6AP2	0	0	0	2	6	0	0	5	6	2	0	3
X	+	40606636	ENSG00000182220	ATP6AP2	11	13	8	3	11	7	7	6	11	8	8	6
17	+	42522581	ENSG00000033627	ATP6V0A1	8	1	4	8	2	2	3	3	2	3	2	5
1	+	43978294	ENSG00000117410	ATP6V0B	13	2	7	8	1	10	5	6	6	10	9	5
16	+	2520217	ENSG00000185883	ATP6V0C	89	21	72	70	46	10	30	50	33	40	25	12
16	-	67438018	ENSG00000159720	ATP6V0D1	1	1	2	2	0	1	0	1	2	1	0	1
5	+	173034891	ENSG00000113732	ATP6V0E1	18	3	13	18	7	4	7	7	5	11	6	0
3	+	113812055	ENSG00000114573	ATP6V1A	5	1	0	5	1	0	1	2	3	6	2	0
8	+	20221700	ENSG00000147416	ATP6V1B2	13	5	13	11	8	3	3	8	3	5	1	0
14	-	67338070	ENSG00000100554	ATP6V1D	7	1	1	1	0	0	5	4	5	1	7	0
22	-	17592168	ENSG00000131100	ATP6V1E1	12	1	10	19	7	3	2	6	9	14	5	9
7	+	128865846	ENSG00000128524	ATP6V1F	4	0	1	1	0	0	1	4	0	5	2	2
9	+	114598372	ENSG00000136888	ATP6V1G1	65	13	57	73	21	12	20	42	37	51	24	23
8	-	53715669	ENSG00000047249	ATP6V1H	4	1	2	3	4	0	2	2	0	6	0	0
4	-	42408372	ENSG00000124406	ATP8A1	0	0	2	1	0	9	3	2	1	5	0	1
1	+	154351306	ENSG00000143515	ATP8B2	14	1	9	4	6	6	3	16	11	16	6	4
9	+	35451114	ENSG00000179766	ATP8B5P	15	5	14	5	19	6	5	11	12	17	2	3
20	-	51596777	ENSG00000054793	ATP9A	14	2	4	3	1	8	3	8	4	5	3	0
2	+	27217155	ENSG00000138085	ATRAID	12	0	4	10	8	1	6	15	12	10	9	15
20	+	3651117	ENSG00000088812	ATRN	3	1	2	0	0	0	3	2	6	7	3	1
X	-	77505713	ENSG00000085224	ATRX	7	2	4	3	0	2	1	9	1	2	1	0
6	-	16299111	ENSG00000124788	ATXN1	6	1	4	7	2	3	3	7	18	6	4	1
6	-	16371313	ENSG00000124788	ATXN1	5	0	0	0	1	2	1	0	1	0	2	3
6	-	16393903	ENSG00000124788	ATXN1	1	3	1	0	5	3	0	0	0	1	0	4
6	-	16731465	ENSG00000124788	ATXN1	2	5	3	4	4	6	3	10	6	1	5	10
22	+	45831383	ENSG00000130638	ATXN10	0	6	0	0	0	3	0	0	1	0	1	5
22	+	45843989	ENSG00000130638	ATXN10	4	0	3	1	0	0	1	1	3	4	0	0
16	+	28837231	ENSG00000168488	ATXN2L	4	3	7	6	2	0	3	2	3	3	2	2
3	+	64003461	ENSG00000285258	ATXN7	2	4	0	2	0	3	0	0	1	1	0	0
17	-	44191804	ENSG00000087152	ATXN7L3	17	1	5	6	4	0	1	6	8	17	15	5
12	+	74541448	ENSG00000253719	ATXN7L3B	21	5	9	8	6	1	9	6	10	17	4	4
9	-	91286410	ENSG00000148090	AUH	0	10	1	0	0	1	2	0	0	0	0	0
9	-	91407523	ENSG00000148090	AUH	1	5	0	1	1	0	0	0	0	2	0	4
2	-	74526651	ENSG00000115307	AUP1	11	15	9	5	5	4	13	17	8	15	6	9
1	-	1373735	ENSG00000175756	AURKAIP1	5	1	1	4	4	0	1	5	5	11	1	1
7	+	69722164	ENSG00000158321	AUTS2	0	8	1	1	7	10	5	5	2	4	6	3
7	+	70708599	ENSG00000158321	AUTS2	2	2	0	0	0	0	0	0	0	0	6	3
7	+	70792869	ENSG00000158321	AUTS2	7	3	2	6	5	0	3	2	4	4	2	1
10	-	97677423	ENSG00000119986	AVPI1	18	3	14	11	5	3	2	0	3	12	0	0
16	-	287439	ENSG00000103126	AXIN1	1	3	2	2	8	2	0	6	1	6	0	1
17	-	65528562	ENSG00000168646	AXIN2	0	1	1	1	4	0	6	2	0	1	3	0
19	+	41260290	ENSG00000167601	AXL	2	0	6	1	0	0	1	3	1	2	0	0
19	+	41261765	ENSG00000167601	AXL	3	0	10	5	0	0	0	0	4	1	1	3
3	-	28322358	ENSG00000163512	AZI2	3	1	5	7	0	0	0	1	1	4	0	0
8	-	102828002	ENSG00000155096	AZIN1	6	0	7	5	4	2	0	2	3	0	3	3
1	+	33120525	ENSG00000142920	AZIN2	1	3	2	1	9	0	3	0	4	4	2	2
15	+	44718142	ENSG00000166710	B2M	220	40	288	75	83	23	96	169	130	206	47	47
13	+	31201024	ENSG00000187676	B3GLCT	2	1	2	0	4	1	0	0	1	0	1	0
3	+	183273384	ENSG00000176597	B3GNT5	1	0	0	0	1	0	0	0	1	18	2	0
16	-	67148103	ENSG00000237172	B3GNT9	21	0	5	0	2	3	4	5	6	12	5	3
12	+	464698	ENSG00000139044	B4GALNT3	0	13	0	0	0	0	0	0	0	0	0	0
9	-	33110641	ENSG00000086062	B4GALT1	29	8	12	17	20	8	4	11	5	10	10	1
1	+	43991167	ENSG00000117411	B4GALT2	12	3	17	8	6	3	18	18	15	34	20	10
1	-	161171309	ENSG00000158850	B4GALT3	3	2	6	6	3	2	2	1	2	1	0	2
3	-	119211741	ENSG00000121578	B4GALT4	1	1	2	5	2	1	3	4	4	7	4	1
18	-	31622247	ENSG00000118276	B4GALT6	1	0	0	0	2	0	0	1	2	3	9	0
5	+	177610274	ENSG00000027847	B4GALT7	10	0	4	0	0	2	6	2	3	13	4	1
11	-	66345373	ENSG00000174684	B4GAT1	3	0	2	3	2	0	4	2	0	2	0	0
19	-	41386369	ENSG00000123810	B9D2	0	0	3	1	4	0	0	1	1	1	2	0
19	+	17279336	ENSG00000105393	BABAM1	6	4	6	3	7	0	5	9	6	7	7	5
2	+	28180777	ENSG00000158019	BABAM2	0	5	1	0	1	1	0	0	0	0	0	3
2	+	28314968	ENSG00000158019	BABAM2	3	6	2	0	1	2	0	0	0	0	1	0
2	+	28321955	ENSG00000158019	BABAM2	0	3	1	0	4	2	0	2	0	0	2	7
2	+	28338900	ENSG00000158019	BABAM2	3	0	0	1	0	0	2	3	0	0	2	0
11	-	117285697	ENSG00000186318	BACE1	3	0	1	2	1	1	1	4	2	0	1	2
21	+	41275859	ENSG00000182240	BACE2	2	0	3	4	0	0	1	1	1	2	5	0
9	-	33255024	ENSG00000107262	BAG1	6	3	11	4	5	5	3	8	12	8	2	2
10	+	119677818	ENSG00000151929	BAG3	35	1	16	9	7	3	3	5	13	27	1	5
14	-	103557096	ENSG00000166170	BAG5	5	4	6	1	4	1	2	5	1	2	1	1
6	-	31639040	ENSG00000204463	BAG6	8	7	5	11	6	7	4	10	5	8	2	8
17	+	81466330	ENSG00000266074	BAHCC1	2	0	1	3	1	0	3	2	1	6	1	2
17	+	81109389	ENSG00000175866	BAIAP2	1	2	5	2	0	1	0	8	0	2	7	0
17	+	81110512	ENSG00000175866	BAIAP2	5	1	2	0	6	0	0	1	1	0	0	0
17	+	81116224	ENSG00000175866	BAIAP2	4	0	1	5	3	3	5	3	0	2	0	1
7	-	98293242	ENSG00000006453	BAIAP2L1	1	0	7	2	8	4	0	1	0	1	1	6
10	+	28682768	ENSG00000095739	BAMBI	2	0	0	0	1	0	4	2	1	7	0	2
16	+	88077020	ENSG00000172530	BANP	0	3	4	0	0	0	0	5	3	0	0	0
16	+	88077315	ENSG00000172530	BANP	0	2	6	4	0	0	1	0	3	0	0	1
9	-	93951626	ENSG00000131668	BARX1	1	2	2	0	0	1	0	1	2	2	3	0
11	+	129452275	ENSG00000043039	BARX2	4	1	6	1	1	2	0	1	7	2	1	0
14	+	75546991	ENSG00000156127	BATF	3	3	2	8	5	1	0	0	2	1	0	0
12	-	56596033	ENSG00000076108	BAZ2A	2	4	0	2	0	4	2	0	0	0	0	0
11	+	66522909	ENSG00000174483	BBS1	0	3	1	0	3	2	1	1	0	0	0	1
11	+	66533597	ENSG00000174483	BBS1	3	0	2	0	2	0	0	2	0	3	2	0
16	-	56484384	ENSG00000125124	BBS2	5	0	14	10	15	3	0	3	12	9	3	2
15	+	72721483	ENSG00000140463	BBS4	1	2	1	3	2	1	2	0	0	0	3	0
15	+	72738108	ENSG00000140463	BBS4	1	3	4	4	2	0	2	0	5	2	2	3
2	+	169506654	ENSG00000163093	BBS5	2	1	4	0	1	3	2	6	4	1	0	0
3	+	107660522	ENSG00000114439	BBX	0	9	0	2	2	0	1	0	3	3	5	6
3	+	107710591	ENSG00000114439	BBX	0	0	1	4	1	1	2	5	2	4	0	1
3	+	107773087	ENSG00000114439	BBX	5	2	2	4	1	0	3	0	2	3	1	3
3	+	107773310	ENSG00000114439	BBX	0	2	0	0	2	2	1	4	1	1	1	3
3	+	107805865	ENSG00000114439	BBX	4	1	2	2	0	0	1	2	0	0	0	1
3	+	107806358	ENSG00000114439	BBX	1	0	6	5	2	1	1	1	4	1	2	1
3	+	107811202	ENSG00000114439	BBX	0	0	4	0	2	0	1	5	3	3	0	0
16	-	75229034	ENSG00000050820	BCAR1	25	2	15	8	6	2	17	19	10	37	1	5
1	-	93819542	ENSG00000137936	BCAR3	1	0	0	1	0	1	4	4	0	0	0	2
1	-	114573339	ENSG00000116752	BCAS2	0	9	1	0	7	2	1	0	2	6	1	2
12	-	24811363	ENSG00000060982	BCAT1	99	11	94	64	26	20	27	43	42	43	19	11
12	-	24814806	ENSG00000060982	BCAT1	117	12	99	66	31	31	44	53	42	39	23	13
19	-	48795065	ENSG00000105552	BCAT2	2	1	3	2	2	0	0	0	2	0	1	1
10	+	125823649	ENSG00000107949	BCCIP	6	3	1	1	0	0	0	0	1	0	0	2
10	+	125853526	ENSG00000107949	BCCIP	0	0	4	0	1	0	0	3	2	0	0	2
19	+	41425001	ENSG00000248098	BCKDHA	5	1	6	3	0	0	0	1	0	1	0	0
6	+	80332721	ENSG00000083123	BCKDHB	3	3	3	3	0	0	1	0	0	1	3	0
6	+	80346269	ENSG00000083123	BCKDHB	6	1	7	0	1	0	0	2	0	3	0	1
16	+	31112565	ENSG00000103507	BCKDK	7	0	8	3	3	1	1	1	3	5	1	0
1	-	85266247	ENSG00000142867	BCL10	7	0	6	2	5	9	5	2	2	9	0	0
18	-	63277574	ENSG00000171791	BCL2	9	4	1	7	0	6	17	5	13	7	14	17
19	+	49673915	ENSG00000126453	BCL2L12	3	6	8	11	2	0	2	1	5	0	2	6
22	+	17729227	ENSG00000099968	BCL2L13	5	4	3	2	6	0	0	5	0	3	0	0
22	+	17735220	ENSG00000099968	BCL2L13	2	1	7	0	0	1	0	1	0	1	0	0
19	+	44760041	ENSG00000069399	BCL3	41	45	20	13	16	3	13	6	10	10	5	9
3	-	187721380	ENSG00000113916	BCL6	69	101	90	60	34	67	27	14	26	51	6	16
3	-	187721700	ENSG00000113916	BCL6	4	25	20	14	2	18	12	2	3	11	8	3
3	-	187724450	ENSG00000113916	BCL6	5	4	5	4	2	14	2	0	0	0	1	3
3	-	187743022	ENSG00000113916	BCL6	10	32	83	24	20	34	22	1	13	27	12	15
3	-	187743521	ENSG00000113916	BCL6	5	21	5	11	5	28	4	2	5	0	2	2
16	-	30887794	ENSG00000099385	BCL7C	1	3	5	2	6	0	1	2	2	6	2	6
6	-	136258585	ENSG00000029363	BCLAF1	19	2	8	1	10	4	8	2	4	8	0	3
X	-	19912859	ENSG00000173681	BCLAF3	1	9	0	0	4	0	4	0	0	0	1	0
16	+	81262853	ENSG00000135697	BCO1	3	4	3	0	2	2	1	1	2	7	1	0
X	-	40051250	ENSG00000183337	BCOR	8	2	3	5	3	0	1	1	0	1	0	0
X	-	40110648	ENSG00000183337	BCOR	4	7	5	3	8	1	4	2	1	8	6	7
3	-	197511573	ENSG00000161267	BDH1	0	1	4	3	2	2	0	0	1	2	1	1
4	-	103079475	ENSG00000164039	BDH2	2	0	1	0	1	2	0	1	2	0	3	0
11	+	27582117	ENSG00000245573	BDNF-AS	19	7	26	26	8	7	4	8	9	12	1	3
11	+	27677804	ENSG00000245573	BDNF-AS	2	1	1	3	0	0	4	3	4	3	1	2
5	+	71489582	ENSG00000145734	BDP1	3	10	7	7	4	12	2	0	5	4	2	0
17	-	42810136	ENSG00000126581	BECN1	3	0	4	0	2	1	2	3	1	2	0	2
17	-	42810636	ENSG00000126581	BECN1	1	0	6	0	0	1	2	3	3	2	3	3
7	-	93964118	ENSG00000105829	BET1	0	2	7	0	3	0	4	0	0	0	0	0
7	-	93994220	ENSG00000105829	BET1	0	1	5	5	0	1	1	0	1	1	0	0
11	-	202923	ENSG00000177951	BET1L	9	1	9	10	0	2	1	4	5	4	3	0
X	-	103309345	ENSG00000133134	BEX2	18	0	21	24	3	0	1	9	8	19	1	3
X	-	103309904	ENSG00000133134	BEX2	2	1	2	5	0	3	1	1	0	2	0	0
X	+	103377483	ENSG00000166681	BEX3	3	0	0	2	1	2	2	1	0	1	0	1
X	+	103378072	ENSG00000166681	BEX3	123	8	71	46	35	9	46	95	62	163	25	45
X	+	103217194	ENSG00000102409	BEX4	13	1	13	5	3	1	2	7	4	7	2	0
X	-	102153711	ENSG00000184515	BEX5	12	0	9	6	0	0	3	1	4	8	0	0
X	-	102154282	ENSG00000184515	BEX5	7	2	10	3	5	2	1	8	3	7	2	2
X	-	102154742	ENSG00000184515	BEX5	1	0	2	4	0	0	2	5	1	3	2	0
20	-	17493904	ENSG00000125864	BFSP1	2	0	1	0	1	2	8	5	1	2	2	3
X	+	153509541	ENSG00000182492	BGN	175	19	71	80	37	27	120	218	269	260	202	221
3	+	4984948	ENSG00000134107	BHLHE40	9	2	7	5	5	1	5	4	4	32	1	12
3	+	4985180	ENSG00000134107	BHLHE40	21	8	8	2	11	2	3	6	8	4	4	3
12	-	26120258	ENSG00000123095	BHLHE41	16	4	10	12	9	2	2	14	8	19	1	4
12	-	26120412	ENSG00000123095	BHLHE41	36	3	15	23	15	5	7	22	21	42	5	7
12	-	26124136	ENSG00000123095	BHLHE41	15	2	2	2	6	2	2	1	1	6	0	0
6	+	42868402	ENSG00000112624	BICRAL	4	6	9	2	1	0	6	2	9	5	2	3
2	-	127048037	ENSG00000136717	BIN1	5	5	6	1	3	0	1	0	3	3	1	0
8	-	22620417	ENSG00000147439	BIN3	3	3	4	2	7	8	0	0	2	4	1	4
8	-	22620712	ENSG00000147439	BIN3	1	3	1	3	7	1	1	0	2	1	0	2
11	+	102348682	ENSG00000110330	BIRC2	1	0	5	1	3	3	0	0	0	1	0	2
11	+	102378667	ENSG00000110330	BIRC2	17	5	8	13	6	5	5	8	15	22	2	5
13	+	102841532	ENSG00000134897	BIVM	6	7	3	2	0	4	0	5	3	5	2	0
20	-	37501077	ENSG00000166619	BLCAP	4	9	3	2	0	1	1	0	0	0	0	0
20	-	37517416	ENSG00000166619	BLCAP	14	0	1	1	0	1	1	1	4	2	3	4
10	-	100274699	ENSG00000196072	BLOC1S2	5	4	3	2	3	0	5	3	6	4	2	2
4	+	6717363	ENSG00000186222	BLOC1S4	14	3	2	0	2	4	1	1	3	7	0	0
7	+	43807341	ENSG00000106605	BLVRA	13	0	20	16	2	0	5	12	5	13	0	4
15	-	40087889	ENSG00000104081	BMF	7	0	5	2	3	0	0	1	5	7	1	3
10	+	22331067	ENSG00000168283	BMI1	2	4	10	2	4	1	0	8	5	9	1	1
10	+	22331483	ENSG00000168283	BMI1	12	2	7	4	4	0	1	9	6	0	0	0
8	+	22212325	ENSG00000168487	BMP1	2	6	0	2	1	1	2	0	2	0	1	1
20	+	6779958	ENSG00000125845	BMP2	6	2	0	0	43	0	0	0	1	1	1	0
20	+	6780245	ENSG00000125845	BMP2	6	0	0	2	44	0	1	0	0	4	3	0
6	+	7881421	ENSG00000153162	BMP6	0	0	0	0	0	0	0	5	4	2	0	0
6	+	7881727	ENSG00000153162	BMP6	9	1	0	2	5	0	6	11	3	0	4	0
7	+	33911913	ENSG00000164619	BMPER	0	0	0	0	0	0	0	6	0	0	5	0
10	+	86862800	ENSG00000107779	BMPR1A	2	0	0	0	1	1	2	1	1	0	2	3
2	+	202567748	ENSG00000204217	BMPR2	3	0	1	7	2	0	1	4	2	6	1	2
10	+	42831401	ENSG00000165733	BMS1	1	2	5	0	2	0	0	0	2	5	0	2
10	+	46805382	ENSG00000204177	BMS1P1	1	1	2	0	0	2	5	0	0	0	2	6
7	-	112819146	ENSG00000164603	BMT2	6	1	3	5	2	0	0	6	8	1	4	4
15	-	59659145	ENSG00000140299	BNIP2	18	0	6	6	2	0	7	6	10	3	5	0
15	-	59662855	ENSG00000140299	BNIP2	3	0	16	4	5	4	4	12	8	12	0	10
10	-	131966456	ENSG00000176171	BNIP3	7	6	4	5	2	1	1	2	1	11	0	0
10	-	131968359	ENSG00000176171	BNIP3	10	5	12	17	4	7	0	3	6	5	0	0
10	-	131980678	ENSG00000176171	BNIP3	4	5	0	0	2	1	0	0	0	0	0	0
8	+	26401621	ENSG00000104765	BNIP3L	4	3	4	3	7	2	0	0	1	2	0	2
8	+	26402779	ENSG00000104765	BNIP3L	0	5	0	0	2	3	0	0	0	0	1	0
8	+	26410936	ENSG00000104765	BNIP3L	16	10	13	13	11	11	2	10	7	4	5	4
8	+	26413127	ENSG00000104765	BNIP3L	17	7	11	11	9	0	1	5	2	2	6	0
14	+	28265990	ENSG00000197358	BNIP3P1	163	42	225	213	84	45	31	55	69	82	19	17
3	+	113242139	ENSG00000144857	BOC	10	5	7	1	3	16	7	9	3	3	12	11
3	+	113255122	ENSG00000144857	BOC	2	3	0	1	0	6	6	1	5	0	0	0
3	+	113287450	ENSG00000144857	BOC	39	7	1	1	0	2	5	12	17	16	11	18
5	-	173607536	ENSG00000145919	BOD1	7	1	15	15	9	7	4	8	6	14	6	0
4	-	13568737	ENSG00000038219	BOD1L1	0	0	2	2	12	2	2	0	3	1	1	0
2	+	241574137	ENSG00000176720	BOK	0	0	1	1	1	0	0	4	2	2	0	0
17	-	8188344	ENSG00000196544	BORCS6	3	1	2	1	0	0	0	2	2	0	0	2
19	-	19176905	ENSG00000254901	BORCS8	1	2	0	3	1	0	1	2	1	4	0	1
19	-	19201408	ENSG00000254901	BORCS8	1	0	4	2	4	1	1	1	1	2	1	0
7	+	134679807	ENSG00000172331	BPGM	1	1	1	0	5	0	0	4	1	7	3	0
6	+	3153061	ENSG00000137274	BPHL	1	1	3	0	2	0	3	1	3	4	0	2
17	+	67903851	ENSG00000171634	BPTF	5	1	0	1	2	0	1	1	2	2	3	3
17	+	67982565	ENSG00000171634	BPTF	5	6	1	3	4	0	0	4	1	0	6	0
7	-	140719333	ENSG00000157764	BRAF	1	3	1	4	1	0	0	2	1	0	0	2
7	-	140829343	ENSG00000157764	BRAF	0	2	0	0	0	2	3	0	0	2	2	0
7	-	2537850	ENSG00000106009	BRAT1	1	2	1	2	4	2	1	3	2	1	0	0
6	+	32981309	ENSG00000204256	BRD2	6	3	10	1	0	2	5	4	9	14	3	1
9	-	134030307	ENSG00000169925	BRD3	12	5	3	3	9	0	6	7	6	5	6	1
9	-	134032656	ENSG00000169925	BRD3	4	0	2	3	1	4	0	1	0	1	5	0
19	-	15236837	ENSG00000141867	BRD4	15	5	8	8	4	5	1	6	8	6	0	3
19	-	15237390	ENSG00000141867	BRD4	3	3	2	4	2	1	4	1	2	2	1	2
19	-	15247056	ENSG00000141867	BRD4	2	1	3	2	2	0	1	6	3	1	0	0
3	+	160102926	ENSG00000184100	BRD7P2	12	5	10	7	1	0	5	11	10	8	4	2
5	-	138156886	ENSG00000112983	BRD8	2	2	9	5	3	2	8	4	6	9	1	4
5	-	863740	ENSG00000028310	BRD9	0	6	6	3	1	0	3	4	2	2	1	2
8	-	37843881	ENSG00000104221	BRF2	5	2	6	3	5	0	0	2	4	4	0	0
7	+	98291523	ENSG00000164713	BRI3	9	0	10	7	6	0	3	4	4	4	4	0
5	+	34925673	ENSG00000113460	BRIX1	1	1	4	2	1	0	1	0	3	3	0	0
3	+	10126916	ENSG00000254999	BRK1	4	2	8	6	3	1	1	4	5	4	0	2
3	+	10127187	ENSG00000254999	BRK1	8	1	3	4	4	1	2	8	3	7	3	0
1	+	222735186	ENSG00000162819	BROX	0	2	7	2	4	0	0	7	2	8	1	1
3	+	9747890	ENSG00000156983	BRPF1	3	10	6	4	8	1	1	5	6	8	1	7
X	-	80671548	ENSG00000165288	BRWD3	2	6	0	4	3	0	0	0	0	3	0	1
11	-	62690279	ENSG00000168000	BSCL2	9	2	1	7	2	1	4	5	5	8	2	3
1	-	32365170	ENSG00000160058	BSDC1	0	2	3	4	2	3	0	0	5	2	3	0
10	+	91959244	ENSG00000095564	BTAF1	0	8	0	3	2	7	1	1	0	1	0	0
10	+	92030324	ENSG00000095564	BTAF1	2	3	4	4	11	1	1	3	1	6	1	2
11	-	13388021	ENSG00000148925	BTBD10	4	1	3	6	1	0	3	0	7	0	0	0
12	+	107659638	ENSG00000151136	BTBD11	1	2	2	0	2	0	0	3	1	0	10	3
14	+	105251090	ENSG00000184887	BTBD6	11	2	8	1	4	3	3	4	7	9	5	5
5	+	73505494	ENSG00000145741	BTF3	24	5	29	26	9	5	2	11	11	11	8	1
1	+	52089529	ENSG00000134717	BTF3L4	1	2	0	3	2	1	0	3	1	0	0	0
12	-	92143124	ENSG00000133639	BTG1	382	117	215	151	236	37	47	147	134	181	44	50
1	+	203309601	ENSG00000159388	BTG2	104	28	77	32	56	43	8	13	5	62	4	0
10	+	101557312	ENSG00000166167	BTRC	2	0	2	0	0	0	2	2	3	1	3	0
10	+	123164748	ENSG00000154473	BUB3	3	1	2	0	6	0	4	1	0	0	0	0
10	+	123165364	ENSG00000154473	BUB3	7	0	2	6	0	2	1	3	0	1	2	0
11	-	116748172	ENSG00000137656	BUD13	8	5	4	9	8	1	1	3	5	6	0	7
7	+	73698211	ENSG00000071462	BUD23	14	1	3	6	5	0	4	7	4	16	3	1
X	+	72160562	ENSG00000225471	BX119917.1	209	36	151	183	54	27	40	84	88	81	42	23
1	-	16888541	ENSG00000238142	BX284668.5	4	0	0	1	0	1	1	4	3	4	0	1
X	+	53808909	ENSG00000229037	BX323845.3	3	2	0	2	1	0	1	0	1	2	0	0
2	+	200813277	ENSG00000082153	BZW1	10	1	7	1	9	1	4	7	4	5	1	2
2	+	200816426	ENSG00000082153	BZW1	1	0	0	0	4	4	0	2	1	0	1	0
2	+	200823657	ENSG00000082153	BZW1	15	2	4	7	7	3	2	4	3	0	1	1
2	+	200823845	ENSG00000082153	BZW1	29	3	9	3	7	0	4	6	2	5	2	0
2	+	200827337	ENSG00000082153	BZW1	8	2	2	5	0	2	1	3	4	10	2	5
7	+	16706516	ENSG00000136261	BZW2	3	2	4	2	5	0	2	0	5	3	2	0
10	-	130063895	ENSG00000237489	C10orf143	4	0	0	2	1	0	0	0	2	5	0	0
11	+	111884073	ENSG00000137720	C11orf1	5	0	2	8	1	0	0	2	3	2	0	2
11	-	68261462	ENSG00000171067	C11orf24	2	1	3	1	2	2	2	4	12	12	6	1
11	+	47162246	ENSG00000149179	C11orf49	1	0	3	1	0	0	0	3	3	7	1	0
11	+	16758104	ENSG00000110696	C11orf58	1	1	7	3	0	5	0	9	2	0	0	0
11	-	108472106	ENSG00000166323	C11orf65	5	0	0	3	0	0	3	3	5	6	2	2
11	-	65916809	ENSG00000175573	C11orf68	4	0	0	1	0	0	0	0	1	2	3	5
11	-	114398531	ENSG00000180425	C11orf71	2	0	3	3	1	0	0	0	1	2	0	0
11	+	43943875	ENSG00000187479	C11orf96	25	18	10	6	44	5	9	2	7	52	5	7
12	-	116717335	ENSG00000111412	C12orf49	0	0	3	0	4	0	0	0	2	5	0	0
12	+	6946001	ENSG00000111678	C12orf57	79	14	71	72	45	12	11	45	37	61	15	2
12	+	123257936	ENSG00000130921	C12orf65	2	0	2	4	2	1	0	1	1	0	0	0
12	-	103950739	ENSG00000204954	C12orf73	4	0	2	4	0	0	1	0	0	2	0	0
12	-	110028249	ENSG00000174456	C12orf76	4	4	11	7	0	0	4	5	4	5	0	5
15	+	67526639	ENSG00000189227	C15orf61	17	6	18	26	9	13	9	5	18	9	12	4
16	-	31489488	ENSG00000140688	C16orf58	7	6	25	12	4	4	5	21	4	5	0	3
16	+	9119076	ENSG00000182831	C16orf72	14	1	18	3	1	1	2	5	8	5	4	0
16	+	9119697	ENSG00000182831	C16orf72	3	0	2	2	1	1	0	5	0	3	0	0
17	+	73248876	ENSG00000141219	C17orf80	3	1	0	1	0	0	1	2	2	7	0	0
18	-	49481663	ENSG00000177576	C18orf32	36	12	39	41	35	8	7	17	14	28	3	7
19	-	29701162	ENSG00000131943	C19orf12	1	2	1	1	3	0	3	4	3	0	0	0
19	-	1474171	ENSG00000119559	C19orf25	2	1	1	5	2	0	1	3	0	1	0	0
19	+	13778458	ENSG00000104979	C19orf53	13	5	12	17	10	1	1	5	6	12	6	1
19	-	14087839	ENSG00000188032	C19orf67	3	5	4	1	2	1	1	3	4	4	3	1
7	+	7244349	ENSG00000106392	C1GALT1	0	1	0	5	5	0	0	0	1	0	0	0
7	+	7247196	ENSG00000106392	C1GALT1	1	7	0	0	7	0	2	0	0	0	0	0
X	-	120626049	ENSG00000171155	C1GALT1C1	3	0	2	0	1	0	0	2	1	2	2	0
1	+	37809446	ENSG00000197982	C1orf122	2	0	4	1	0	1	4	5	4	15	3	1
1	-	230837118	ENSG00000119280	C1orf198	8	2	4	7	9	4	0	10	8	12	3	4
1	+	184592262	ENSG00000116667	C1orf21	0	10	1	6	0	9	0	0	0	4	0	2
1	+	184598459	ENSG00000116667	C1orf21	2	0	7	0	0	1	2	1	0	0	0	0
1	+	184619753	ENSG00000116667	C1orf21	1	2	11	2	3	1	0	0	0	7	2	2
1	+	184620325	ENSG00000116667	C1orf21	6	2	35	35	15	17	4	12	9	17	8	4
1	+	184622027	ENSG00000116667	C1orf21	2	0	9	10	3	2	1	1	2	5	3	0
1	+	184629018	ENSG00000116667	C1orf21	5	1	9	15	1	7	2	6	2	4	0	1
1	-	228100730	ENSG00000143793	C1orf35	8	2	4	3	3	1	1	1	2	5	1	2
1	-	154206719	ENSG00000143612	C1orf43	22	13	57	46	20	10	7	17	27	23	6	6
1	-	85251967	ENSG00000162642	C1orf52	6	1	0	1	2	2	1	0	2	3	4	1
17	-	5432776	ENSG00000108561	C1QBP	3	0	3	0	2	0	0	0	3	6	1	0
16	-	1088225	ENSG00000184471	C1QTNF8	9	0	1	0	0	1	9	0	1	4	23	5
16	-	1091991	ENSG00000184471	C1QTNF8	21	1	15	6	2	1	42	20	10	120	101	31
12	-	7080415	ENSG00000159403	C1R	38	20	32	18	27	2	17	33	37	21	9	20
12	-	7094553	ENSG00000139178	C1RL	0	2	4	2	5	0	1	0	2	3	1	1
12	+	7071031	ENSG00000182326	C1S	226	61	121	31	93	16	67	145	119	117	36	84
11	+	119117120	ENSG00000172375	C2CD2L	3	1	2	4	0	0	1	0	5	2	0	0
12	-	22448582	ENSG00000111731	C2CD5	7	1	1	2	5	1	2	1	3	2	0	1
12	-	22449448	ENSG00000111731	C2CD5	1	0	0	1	3	0	1	2	0	2	1	2
2	+	105348762	ENSG00000135974	C2orf49	7	0	4	1	3	2	0	2	3	3	3	1
2	-	85605253	ENSG00000168887	C2orf68	8	1	3	0	0	0	0	5	0	0	2	0
2	+	199927324	ENSG00000178074	C2orf69	3	1	8	5	0	0	5	1	4	4	0	0
2	+	231039338	ENSG00000204128	C2orf72	3	3	1	0	1	2	1	1	2	0	6	5
2	+	231048937	ENSG00000204128	C2orf72	4	0	0	0	1	0	0	3	2	2	0	3
2	-	119302224	ENSG00000186132	C2orf76	3	0	1	1	6	0	0	3	2	5	0	0
3	-	50558030	ENSG00000088543	C3orf18	1	0	2	4	1	1	0	0	2	4	0	0
3	+	14680668	ENSG00000131379	C3orf20	0	2	4	3	1	0	2	0	0	1	0	2
3	+	88166469	ENSG00000179021	C3orf38	3	1	1	1	0	0	1	2	3	0	1	1
1	+	207144968	ENSG00000123838	C4BPA	1	0	0	0	7	0	0	2	2	0	1	1
4	-	119297053	ENSG00000164096	C4orf3	20	6	26	14	16	2	7	15	14	29	7	3
4	-	119298487	ENSG00000164096	C4orf3	23	6	24	9	23	8	7	20	20	23	7	7
4	+	185426896	ENSG00000205129	C4orf47	15	10	6	2	28	3	2	0	1	5	2	2
4	+	185449825	ENSG00000205129	C4orf47	2	4	1	4	5	0	0	0	0	0	5	0
19	+	47343341	ENSG00000134830	C5AR2	1	3	0	0	4	0	1	3	2	0	1	2
19	+	47343851	ENSG00000134830	C5AR2	2	7	1	0	3	2	4	3	1	1	4	6
5	-	133955509	ENSG00000113583	C5orf15	16	4	10	4	10	1	4	21	23	15	6	6
5	+	31554807	ENSG00000082213	C5orf22	0	2	2	3	0	0	1	3	0	2	0	0
5	+	134859734	ENSG00000181904	C5orf24	6	23	11	12	7	4	5	12	13	9	1	4
5	+	41921635	ENSG00000205765	C5orf51	3	1	8	0	2	0	0	0	0	2	0	0
6	-	42890264	ENSG00000221821	C6orf226	6	1	7	3	0	3	2	3	4	9	1	2
6	-	24704921	ENSG00000112308	C6orf62	10	30	21	19	27	17	11	4	15	7	0	16
6	-	24709884	ENSG00000112308	C6orf62	1	6	17	9	0	24	1	0	0	6	0	0
6	+	36926556	ENSG00000198663	C6orf89	18	13	15	23	6	9	11	16	17	12	16	17
6	+	36928963	ENSG00000198663	C6orf89	16	4	14	14	11	5	6	6	10	8	2	6
7	+	6608725	ENSG00000146576	C7orf26	2	2	1	3	2	1	2	3	4	7	1	0
7	-	997005	ENSG00000146540	C7orf50	3	0	5	3	12	2	0	9	2	0	1	2
8	-	95946974	ENSG00000156172	C8orf37	0	1	1	1	0	2	0	2	8	4	1	0
8	-	123227256	ENSG00000189376	C8orf76	2	2	0	5	1	7	3	1	3	0	1	5
8	-	144526218	ENSG00000213563	C8orf82	4	1	16	8	10	5	5	13	10	14	3	6
8	-	38600178	ENSG00000196166	C8orf86	0	1	6	2	0	0	0	1	2	5	0	0
9	-	83938310	ENSG00000165118	C9orf64	4	3	6	0	5	0	1	4	3	4	1	0
9	-	27546545	ENSG00000147894	C9orf72	2	10	3	11	6	7	1	0	6	3	0	2
9	-	129827289	ENSG00000136819	C9orf78	9	4	9	9	10	2	2	9	8	17	1	5
9	-	129827583	ENSG00000136819	C9orf78	3	0	0	2	6	0	1	1	0	3	0	0
X	+	15769214	ENSG00000169239	CA5B	1	4	2	0	1	6	0	0	1	0	0	2
X	+	15784534	ENSG00000169239	CA5B	1	3	2	2	6	0	1	1	3	3	1	1
9	+	35681158	ENSG00000107159	CA9	1	4	4	5	9	0	0	1	4	4	4	0
2	+	230821071	ENSG00000135932	CAB39	2	0	4	2	0	0	2	2	1	1	2	2
13	-	49309797	ENSG00000102547	CAB39L	2	1	1	0	1	0	6	1	1	2	2	0
13	-	49310651	ENSG00000102547	CAB39L	2	0	1	0	0	0	0	5	0	4	0	0
22	+	24178627	ENSG00000099991	CABIN1	3	3	0	2	2	0	0	4	1	0	2	1
1	+	64693052	ENSG00000158966	CACHD1	4	1	4	1	1	0	2	2	2	1	0	0
7	-	81946443	ENSG00000153956	CACNA2D1	4	0	0	0	0	1	0	4	3	3	0	11
17	-	39178380	ENSG00000067191	CACNB1	0	6	0	2	1	5	1	1	2	0	2	0
19	-	3610644	ENSG00000105298	CACTIN	6	5	1	0	0	1	1	2	1	0	1	0
10	-	118685944	ENSG00000151893	CACUL1	5	6	11	4	6	6	11	13	9	4	10	12
1	+	175010261	ENSG00000116161	CACYBP	3	1	2	1	1	0	3	2	3	3	1	0
1	+	175010803	ENSG00000116161	CACYBP	5	0	1	1	2	0	2	4	2	6	0	0
7	-	122320036	ENSG00000081803	CADPS2	1	3	8	6	0	2	0	1	0	0	0	0
6	-	7480452	ENSG00000164304	CAGE1	26	14	35	20	22	8	8	26	21	56	12	25
6	-	163413064	ENSG00000270419	CAHM	7	2	1	3	3	1	2	0	1	0	0	0
12	-	53711117	ENSG00000012822	CALCOCO1	0	2	8	1	1	1	0	0	1	2	0	0
17	+	48863877	ENSG00000136436	CALCOCO2	8	10	8	9	3	1	1	6	3	3	0	0
7	+	134933331	ENSG00000122786	CALD1	1	3	1	1	4	0	1	3	1	0	0	1
7	+	134937004	ENSG00000122786	CALD1	0	3	0	1	1	0	3	1	0	0	4	0
7	+	134947685	ENSG00000122786	CALD1	1	1	2	0	0	0	2	1	11	7	1	2
7	+	134968874	ENSG00000122786	CALD1	4	2	1	0	5	0	0	0	3	1	3	2
7	+	134970640	ENSG00000122786	CALD1	19	2	7	12	39	9	18	14	11	20	13	5
14	+	90403916	ENSG00000198668	CALM1	2	0	2	1	2	0	2	2	0	8	1	5
14	+	90404799	ENSG00000198668	CALM1	123	12	26	12	92	25	102	81	81	260	50	54
14	+	90408053	ENSG00000198668	CALM1	3	3	1	1	0	0	3	1	2	3	0	2
14	+	90408267	ENSG00000198668	CALM1	14	1	4	3	5	2	3	9	2	19	0	6
2	-	47160168	ENSG00000143933	CALM2	153	16	69	68	92	15	79	150	98	145	51	28
2	-	47162336	ENSG00000143933	CALM2	6	0	2	1	2	6	1	4	1	1	1	0
10	+	70163915	ENSG00000229097	CALM2P2	1	0	1	0	5	0	3	0	0	1	0	1
19	+	46610781	ENSG00000160014	CALM3	11	3	4	3	2	0	4	4	6	5	4	1
7	-	71889310	ENSG00000183166	CALN1	5	1	9	6	0	0	4	3	5	12	0	0
19	+	12944488	ENSG00000179218	CALR	73	21	64	51	12	3	35	50	36	67	29	21
7	+	128771473	ENSG00000128595	CALU	8	2	5	1	1	2	4	7	10	8	8	4
7	+	128773399	ENSG00000128595	CALU	2	1	4	2	0	1	3	3	1	4	1	3
10	+	12404000	ENSG00000183049	CAMK1D	4	3	3	0	2	2	2	1	0	4	6	12
4	-	113470019	ENSG00000145349	CAMK2D	0	2	0	1	0	1	2	0	0	0	0	7
4	-	113622028	ENSG00000145349	CAMK2D	0	1	0	0	2	2	1	0	3	0	1	2
17	-	3860314	ENSG00000004660	CAMKK1	6	3	1	2	6	2	0	2	0	8	4	5
17	-	3871301	ENSG00000004660	CAMKK1	23	29	30	12	15	9	7	10	14	40	8	6
5	+	134751390	ENSG00000164615	CAMLG	4	0	11	6	1	4	2	2	1	4	2	1
5	+	134752156	ENSG00000164615	CAMLG	4	0	2	1	0	0	0	2	3	0	0	0
1	+	200743601	ENSG00000118200	CAMSAP2	2	4	3	2	4	2	3	3	1	3	8	8
1	+	200744996	ENSG00000118200	CAMSAP2	7	3	1	3	3	5	3	1	2	1	6	3
1	+	200776002	ENSG00000118200	CAMSAP2	3	4	0	1	0	0	1	5	0	4	0	5
1	+	200860703	ENSG00000118200	CAMSAP2	18	9	5	4	2	4	9	14	3	25	18	2
1	+	6872019	ENSG00000171735	CAMTA1	12	1	24	12	12	2	15	19	12	30	10	12
1	+	7767855	ENSG00000171735	CAMTA1	0	0	5	3	8	0	0	0	1	1	0	1
1	-	6834264	ENSG00000237436	CAMTA1-DT	230	51	246	236	126	35	51	96	112	180	33	34
17	-	4967996	ENSG00000108509	CAMTA2	11	1	14	15	8	3	4	6	14	10	1	6
12	+	67313237	ENSG00000111530	CAND1	2	1	5	4	0	0	1	0	0	4	1	1
17	-	78991715	ENSG00000171302	CANT1	6	0	5	5	1	0	4	1	3	2	2	0
5	+	179729975	ENSG00000127022	CANX	43	4	26	28	12	4	7	10	13	25	2	6
5	+	179730459	ENSG00000127022	CANX	5	1	5	9	0	2	3	0	6	2	2	0
5	+	179730655	ENSG00000127022	CANX	11	4	15	16	2	1	3	10	9	9	1	1
5	+	179730924	ENSG00000127022	CANX	32	13	51	46	20	9	13	17	21	25	13	15
1	+	40060142	ENSG00000131236	CAP1	0	0	8	5	0	0	0	0	0	0	0	0
2	-	85394766	ENSG00000042493	CAPG	6	0	1	0	1	0	3	4	2	5	1	0
1	+	223775838	ENSG00000162909	CAPN2	24	5	6	9	8	3	20	13	7	16	5	9
11	+	77126154	ENSG00000149260	CAPN5	3	1	0	0	7	0	0	0	0	0	0	0
3	+	15252304	ENSG00000131375	CAPN7	9	2	10	4	6	6	2	3	5	1	3	1
19	+	36150352	ENSG00000126247	CAPNS1	10	2	7	7	4	2	1	5	2	9	5	3
12	-	30709552	ENSG00000110888	CAPRIN2	6	6	2	0	2	3	2	2	3	3	0	2
1	+	112671615	ENSG00000116489	CAPZA1	13	10	6	5	9	3	8	8	7	19	5	4
7	+	116918734	ENSG00000198898	CAPZA2	6	4	2	0	0	0	1	1	0	0	2	1
1	-	19338806	ENSG00000077549	CAPZB	9	0	1	2	2	2	3	1	3	6	1	1
9	+	93113282	ENSG00000165233	CARD19	21	1	3	2	0	0	3	8	9	16	1	0
16	-	8854915	ENSG00000153048	CARHSP1	0	0	5	0	2	0	1	1	0	2	1	1
16	-	8892093	ENSG00000153048	CARHSP1	8	7	4	2	0	2	4	6	2	12	5	1
19	+	10922743	ENSG00000142453	CARM1	3	3	3	1	2	3	3	6	1	2	1	4
19	+	10923074	ENSG00000142453	CARM1	4	0	5	2	1	0	3	4	8	3	2	4
6	+	25620529	ENSG00000079691	CARMIL1	3	0	3	1	1	1	1	8	3	0	1	0
11	-	3000930	ENSG00000110619	CARS	2	4	5	2	3	0	0	1	1	2	0	1
11	-	3005372	ENSG00000110619	CARS	1	6	4	4	2	0	1	3	0	1	2	1
13	-	110641416	ENSG00000134905	CARS2	5	2	4	3	1	4	2	3	4	2	2	2
8	-	115408492	ENSG00000253756	CARSP2	1	1	2	0	0	0	9	3	6	2	4	2
17	+	40161846	ENSG00000108349	CASC3	2	0	1	0	1	2	0	0	2	2	1	0
17	+	40172166	ENSG00000108349	CASC3	9	2	7	11	7	6	4	4	5	7	0	3
15	+	44415755	ENSG00000166734	CASC4	12	1	4	4	4	0	4	8	6	10	5	5
7	+	94557018	ENSG00000127995	CASD1	0	2	5	0	2	9	4	1	2	5	0	3
X	-	41514933	ENSG00000147044	CASK	2	0	0	0	3	0	3	3	1	2	1	1
X	-	41519203	ENSG00000147044	CASK	6	2	4	4	1	0	0	4	1	5	1	2
X	-	41735566	ENSG00000147044	CASK	1	0	3	0	1	3	4	1	0	1	1	6
7	+	143296746	ENSG00000106144	CASP2	0	2	0	1	0	0	3	0	2	0	1	3
4	-	184627695	ENSG00000164305	CASP3	3	0	2	1	1	0	1	3	3	2	1	2
10	+	113730904	ENSG00000165806	CASP7	8	8	7	1	5	0	0	0	1	0	1	2
5	+	96765344	ENSG00000153113	CAST	1	16	2	2	7	7	1	1	0	0	0	4
5	+	96772942	ENSG00000153113	CAST	0	3	4	2	3	6	0	4	2	2	2	3
5	+	96773235	ENSG00000153113	CAST	0	1	0	2	2	3	1	4	0	2	1	0
5	+	96774682	ENSG00000153113	CAST	12	8	8	6	18	6	4	5	9	17	3	4
11	+	34472057	ENSG00000121691	CAT	10	0	1	1	1	0	0	8	3	8	1	0
7	+	116559631	ENSG00000105974	CAV1	9	6	13	13	9	7	20	9	7	27	7	5
7	+	116561178	ENSG00000105974	CAV1	43	24	47	69	48	15	35	17	20	114	30	7
7	+	116507688	ENSG00000105971	CAV2	0	0	2	2	9	0	3	1	1	3	3	0
17	-	42402451	ENSG00000177469	CAVIN1	48	12	41	28	14	4	17	30	29	27	11	26
17	-	42403947	ENSG00000177469	CAVIN1	1	1	5	3	0	0	1	4	2	4	0	1
11	-	6318945	ENSG00000170955	CAVIN3	24	1	3	6	5	0	6	12	7	14	10	10
20	+	33623971	ENSG00000078699	CBFA2T2	4	3	3	5	3	8	1	1	2	0	8	7
20	+	33650028	ENSG00000078699	CBFA2T2	9	4	3	2	0	0	3	1	2	0	0	3
16	+	67038788	ENSG00000067955	CBFB	0	4	2	1	0	4	1	0	0	0	2	1
16	+	67101057	ENSG00000067955	CBFB	5	5	6	7	4	7	4	4	6	5	8	1
3	-	105655460	ENSG00000114423	CBLB	0	7	4	2	7	0	0	0	3	0	0	0
3	-	105658268	ENSG00000114423	CBLB	0	13	8	8	5	7	0	1	0	0	7	0
3	-	105675987	ENSG00000114423	CBLB	0	1	1	0	1	5	0	1	1	0	0	5
3	-	105767558	ENSG00000114423	CBLB	2	11	6	1	6	10	1	0	0	0	0	0
3	-	105785420	ENSG00000114423	CBLB	0	3	4	0	5	0	1	0	1	0	0	0
3	-	105831059	ENSG00000114423	CBLB	4	3	0	1	3	5	0	0	1	1	0	7
4	-	168987589	ENSG00000145439	CBR4	2	1	2	3	5	4	6	11	14	7	0	8
9	+	65733671	ENSG00000147996	CBWD5	0	4	4	6	4	4	2	0	0	1	0	0
17	-	48070058	ENSG00000108468	CBX1	9	0	3	2	0	1	1	6	4	6	4	0
7	+	26203036	ENSG00000122565	CBX3	1	0	4	3	1	1	1	0	1	1	1	0
7	+	26213355	ENSG00000122565	CBX3	3	3	4	4	0	0	0	0	0	0	0	0
12	-	54230945	ENSG00000094916	CBX5	7	0	3	0	6	2	0	6	1	5	0	0
12	-	54252149	ENSG00000094916	CBX5	11	1	0	3	4	0	1	9	7	0	0	6
22	-	38861467	ENSG00000183741	CBX6	9	0	3	2	3	0	5	12	4	8	4	4
22	-	38864225	ENSG00000183741	CBX6	14	1	4	3	4	0	4	5	11	5	5	2
22	-	39120189	ENSG00000100307	CBX7	21	5	21	18	10	4	5	12	14	16	13	1
22	-	39130771	ENSG00000100307	CBX7	92	6	111	47	49	30	26	42	42	70	18	12
22	+	38673849	ENSG00000100211	CBY1	6	2	3	7	0	0	4	1	4	8	3	2
10	+	68771330	ENSG00000060339	CCAR1	1	8	0	3	0	4	6	1	2	6	1	3
10	+	68791551	ENSG00000060339	CCAR1	9	4	6	3	5	0	3	4	3	1	3	4
2	-	130338295	ENSG00000136710	CCDC115	3	0	2	7	0	0	3	3	8	4	0	0
22	+	28789294	ENSG00000159873	CCDC117	9	2	5	2	8	0	3	3	11	10	0	1
3	-	46921725	ENSG00000160799	CCDC12	6	0	4	0	3	0	0	0	4	0	0	6
5	-	204952	ENSG00000164366	CCDC127	0	0	3	4	5	1	2	2	4	10	0	1
3	-	123913724	ENSG00000175455	CCDC14	6	4	0	0	2	0	0	1	0	0	0	0
4	-	24806116	ENSG00000181982	CCDC149	8	4	2	0	0	1	3	2	2	6	1	0
9	+	15610469	ENSG00000164989	CCDC171	4	10	2	1	2	7	2	3	1	1	2	7
3	+	14672654	ENSG00000154781	CCDC174	0	4	4	7	1	1	0	0	1	0	0	0
1	+	93181175	ENSG00000122483	CCDC18	1	13	4	2	2	5	2	0	2	1	0	6
1	-	93264663	ENSG00000223745	CCDC18-AS1	3	5	4	0	2	2	5	3	2	6	2	1
10	-	114120861	ENSG00000165813	CCDC186	4	2	6	4	2	0	5	0	3	4	1	3
8	-	27733315	ENSG00000147419	CCDC25	2	1	0	4	2	0	0	2	1	0	1	0
8	-	27735051	ENSG00000147419	CCDC25	4	0	1	1	0	0	4	2	2	0	0	0
8	-	27748114	ENSG00000147419	CCDC25	6	2	1	5	1	0	3	4	5	3	4	5
6	+	138776117	ENSG00000024862	CCDC28A	2	4	19	5	9	4	1	1	4	1	1	0
6	+	138793318	ENSG00000024862	CCDC28A	10	8	20	25	11	3	3	5	9	7	4	2
1	+	32205386	ENSG00000160050	CCDC28B	2	3	1	1	0	0	0	3	0	0	2	1
10	-	12896624	ENSG00000151468	CCDC3	0	0	0	1	0	0	1	3	9	3	6	4
15	-	40553098	ENSG00000128891	CCDC32	2	0	5	1	1	0	0	0	3	1	1	0
17	-	44677439	ENSG00000180329	CCDC43	3	0	2	0	2	3	0	0	4	2	1	0
17	-	63745254	ENSG00000108588	CCDC47	8	2	7	6	2	0	3	4	3	1	2	0
3	-	48432169	ENSG00000164051	CCDC51	2	2	0	1	0	0	4	4	2	2	0	0
12	-	82354564	ENSG00000133773	CCDC59	6	1	6	5	3	0	0	1	0	4	1	0
18	-	54920236	ENSG00000166510	CCDC68	0	1	0	0	4	33	0	0	0	1	2	1
10	+	32726807	ENSG00000216937	CCDC7	5	3	2	0	1	0	14	2	3	4	2	2
7	-	106659360	ENSG00000253276	CCDC71L	2	6	6	3	8	0	6	4	1	2	0	0
12	+	442641	ENSG00000120647	CCDC77	2	2	3	0	0	0	4	0	2	2	0	2
19	-	46410371	ENSG00000169515	CCDC8	0	0	0	1	0	0	1	3	1	1	1	4
3	-	112596798	ENSG00000091986	CCDC80	5	0	3	2	6	1	19	5	23	23	26	37
3	-	112604159	ENSG00000091986	CCDC80	0	0	0	0	0	0	0	0	7	15	3	0
3	-	112605264	ENSG00000091986	CCDC80	3	0	9	1	7	1	28	18	63	25	27	21
3	-	112638250	ENSG00000091986	CCDC80	2	0	3	0	9	0	17	14	23	20	34	24
3	-	112640948	ENSG00000091986	CCDC80	9	1	9	8	11	2	66	28	99	57	62	63
11	+	119015744	ENSG00000186166	CCDC84	6	9	3	2	6	1	4	1	0	0	0	5
2	+	56290977	ENSG00000055813	CCDC85A	1	1	0	1	0	0	3	1	1	0	8	4
2	+	56386171	ENSG00000055813	CCDC85A	0	0	0	0	0	0	1	3	7	14	3	10
2	-	55288083	ENSG00000115355	CCDC88A	2	0	0	0	0	0	6	2	0	6	4	5
14	-	91384273	ENSG00000015133	CCDC88C	11	5	22	20	6	2	4	7	7	8	7	1
11	-	83261455	ENSG00000137500	CCDC90B	8	1	5	3	1	0	2	4	10	1	1	0
12	+	28550165	ENSG00000123106	CCDC91	4	1	2	4	3	2	0	1	2	1	0	0
12	-	123936408	ENSG00000119242	CCDC92	6	1	1	0	2	2	0	3	1	3	2	1
2	-	117915570	ENSG00000125633	CCDC93	14	12	13	11	18	9	1	5	7	2	2	6
2	+	227817555	ENSG00000115009	CCL20	0	1	1	6	378	0	0	0	0	0	0	0
7	+	45040442	ENSG00000136280	CCM2	0	0	0	0	0	0	0	0	0	0	11	0
7	+	45076452	ENSG00000136280	CCM2	4	1	1	4	3	0	5	1	6	2	0	7
1	+	85583704	ENSG00000142871	CCN1	174	99	63	23	26	38	163	303	441	271	329	244
1	+	85583949	ENSG00000142871	CCN1	3	1	0	0	0	1	3	7	7	3	3	4
6	-	131948175	ENSG00000118523	CCN2	1019	127	617	368	13	569	111	717	939	621	789	809
6	-	131948322	ENSG00000118523	CCN2	2	2	0	2	0	3	0	6	2	6	7	5
6	-	131948585	ENSG00000118523	CCN2	0	0	0	0	0	1	0	3	0	19	5	9
8	+	133231595	ENSG00000104415	CCN4	8	2	2	1	7	3	7	2	1	0	0	5
20	+	44727808	ENSG00000064205	CCN5	65	25	20	15	0	5	5	4	3	51	1	3
6	+	112069685	ENSG00000112761	CCN6	6	0	3	0	2	1	6	4	2	6	4	7
14	-	20311369	ENSG00000100814	CCNB1IP1	4	3	5	17	3	2	0	1	1	5	3	1
6	-	99542386	ENSG00000112237	CCNC	5	2	5	3	2	0	1	1	3	4	2	1
12	+	4305352	ENSG00000118971	CCND2	21	2	22	13	19	6	6	27	32	13	8	14
6	-	41934951	ENSG00000112576	CCND3	11	5	14	14	10	3	4	3	1	4	1	1
15	+	43195197	ENSG00000166946	CCNDBP1	7	4	6	5	1	2	4	9	2	9	1	1
5	+	163445015	ENSG00000113328	CCNG1	18	6	13	14	8	0	5	5	8	21	1	0
4	+	77167025	ENSG00000138764	CCNG2	8	3	7	2	6	0	0	3	3	3	0	2
4	+	77167209	ENSG00000138764	CCNG2	11	0	24	8	15	2	0	0	6	3	0	0
5	-	87349161	ENSG00000134480	CCNH	2	10	0	1	0	0	3	0	0	0	2	2
5	-	87372252	ENSG00000134480	CCNH	2	4	0	4	0	0	0	2	0	4	0	0
5	-	87374459	ENSG00000134480	CCNH	0	4	2	4	9	1	0	4	2	7	0	1
5	-	87394275	ENSG00000134480	CCNH	1	0	5	1	1	1	0	1	0	4	0	0
4	-	77047154	ENSG00000118816	CCNI	75	22	111	107	42	13	23	21	28	34	6	5
4	-	77048007	ENSG00000118816	CCNI	395	181	616	562	215	110	78	147	141	237	76	47
14	+	99511514	ENSG00000090061	CCNK	0	2	6	1	1	1	1	4	0	11	1	0
3	-	157147552	ENSG00000163660	CCNL1	0	9	1	0	0	0	0	1	0	0	0	2
3	-	157147795	ENSG00000163660	CCNL1	13	46	18	10	13	22	8	4	7	59	4	41
3	-	157150471	ENSG00000163660	CCNL1	0	1	0	3	2	12	2	0	0	1	0	4
1	-	1386704	ENSG00000221978	CCNL2	5	21	8	3	11	6	5	3	3	5	3	12
12	-	48688461	ENSG00000129315	CCNT1	15	3	7	6	10	3	2	8	6	7	0	2
10	+	35570237	ENSG00000108100	CCNY	11	7	10	9	6	4	6	6	14	7	5	4
10	+	35571324	ENSG00000108100	CCNY	6	0	3	4	3	3	0	5	13	14	7	1
16	+	19553407	ENSG00000103540	CCP110	1	2	8	5	1	1	5	3	4	3	0	0
15	-	55355634	ENSG00000260916	CCPG1	4	0	6	0	3	0	4	2	6	1	2	4
15	-	55358838	ENSG00000260916	CCPG1	22	3	5	3	8	4	9	14	28	20	19	5
15	-	55360386	ENSG00000260916	CCPG1	12	3	2	5	4	2	7	9	13	12	9	12
15	-	55366308	ENSG00000260916	CCPG1	7	0	2	1	0	1	0	0	1	0	5	0
11	+	66606018	ENSG00000173992	CCS	10	10	5	7	0	4	1	1	4	5	8	7
1	-	229321011	ENSG00000154429	CCSAP	7	1	4	3	0	1	1	2	3	3	0	0
10	+	84518516	ENSG00000107771	CCSER2	4	1	3	0	2	0	2	1	1	2	2	0
12	+	69593047	ENSG00000166226	CCT2	0	2	0	1	3	0	3	1	0	0	1	0
12	+	69601569	ENSG00000166226	CCT2	7	12	13	7	3	0	5	5	10	6	3	3
2	-	61868424	ENSG00000115484	CCT4	9	1	18	23	0	1	5	7	5	9	1	0
5	+	10264920	ENSG00000150753	CCT5	1	4	1	0	2	0	3	3	0	0	1	0
5	+	10265079	ENSG00000150753	CCT5	9	4	4	0	0	0	4	2	4	6	0	5
7	+	56063403	ENSG00000146731	CCT6A	8	3	11	6	5	3	1	11	5	10	6	3
7	+	56063988	ENSG00000146731	CCT6A	5	0	5	6	1	2	1	4	2	2	1	1
5	-	14651629	ENSG00000250526	CCT6P2	4	0	2	2	1	0	0	0	0	0	4	1
2	+	73253009	ENSG00000135624	CCT7	13	1	16	10	9	0	2	13	5	17	3	2
21	-	29056325	ENSG00000156261	CCT8	9	1	10	17	3	3	1	2	7	6	1	0
7	+	5925973	ENSG00000122674	CCZ1	17	10	4	7	1	5	10	15	6	15	3	7
7	-	6798936	ENSG00000146574	CCZ1B	12	15	6	0	8	2	5	8	21	7	5	0
6	+	73823930	ENSG00000156535	CD109	3	1	0	0	1	0	0	1	0	3	7	2
6	+	73828312	ENSG00000156535	CD109	9	3	5	1	16	2	14	9	7	20	17	14
5	-	140631732	ENSG00000170458	CD14	11	1	49	5	0	9	2	6	11	17	7	2
11	+	838828	ENSG00000177697	CD151	5	3	7	1	0	1	3	6	2	8	2	0
6	-	109366517	ENSG00000135535	CD164	13	1	21	13	15	2	12	17	19	26	6	3
6	-	109367278	ENSG00000135535	CD164	4	0	7	1	3	0	1	4	4	5	2	5
15	+	73714513	ENSG00000103855	CD276	2	0	5	1	8	0	7	3	6	7	6	3
6	+	47533752	ENSG00000198087	CD2AP	1	1	2	2	0	2	1	0	0	0	2	1
16	-	30352846	ENSG00000169217	CD2BP2	15	3	8	7	1	1	1	5	7	5	2	1
2	-	159768627	ENSG00000241399	CD302	4	4	2	7	4	0	0	0	3	10	0	1
2	-	159768845	ENSG00000241399	CD302	6	1	1	0	0	0	0	2	0	2	0	0
20	+	46129863	ENSG00000101017	CD40	1	0	3	0	4	0	2	0	0	2	0	0
11	+	35139584	ENSG00000026508	CD44	2	4	0	0	3	4	1	1	0	1	4	6
11	+	35229467	ENSG00000026508	CD44	19	16	16	7	42	4	5	8	22	11	5	5
11	+	35230026	ENSG00000026508	CD44	10	2	11	7	11	1	3	6	21	3	1	1
11	+	35232397	ENSG00000026508	CD44	5	2	1	2	6	1	4	3	3	3	0	1
1	+	207795503	ENSG00000117335	CD46	10	6	11	1	7	6	2	9	2	8	5	16
3	-	108047064	ENSG00000196776	CD47	8	0	3	2	4	2	0	3	3	1	1	0
1	+	207359712	ENSG00000196352	CD55	0	0	3	2	4	2	6	5	12	2	1	0
1	+	207360501	ENSG00000196352	CD55	6	1	12	1	23	2	8	2	8	2	1	1
1	+	207360965	ENSG00000196352	CD55	3	2	4	0	1	0	3	2	4	2	0	1
12	-	55725469	ENSG00000135404	CD63	169	22	88	59	58	13	77	115	94	178	54	47
17	+	7582110	ENSG00000129226	CD68	5	1	8	2	3	1	0	1	1	7	1	1
5	-	150401638	ENSG00000019582	CD74	7	1	5	3	0	0	0	0	0	0	0	0
11	+	2397396	ENSG00000110651	CD81	45	1	18	22	17	3	22	40	32	53	18	19
11	-	2335116	ENSG00000238184	CD81-AS1	2	0	2	3	0	2	2	2	4	4	0	1
12	+	6238260	ENSG00000010278	CD9	128	12	36	18	16	4	20	61	65	183	15	18
X	+	2735597	ENSG00000002586	CD99	1	0	1	0	0	0	1	4	9	4	3	0
X	+	2741308	ENSG00000002586	CD99	32	3	15	15	5	1	27	37	26	49	18	14
X	-	150766337	ENSG00000102181	CD99L2	7	2	1	2	1	0	3	4	4	2	1	1
1	+	20618907	ENSG00000158825	CDA	0	2	9	3	0	0	0	1	0	0	0	0
13	+	49267784	ENSG00000102543	CDADC1	0	2	0	2	3	0	0	2	2	2	1	0
15	-	42723558	ENSG00000140326	CDAN1	2	0	0	0	1	0	3	3	2	0	2	0
10	+	12250586	ENSG00000151465	CDC123	10	2	5	4	2	1	1	5	4	7	4	0
5	-	138187649	ENSG00000094880	CDC23	0	0	2	1	4	1	1	1	8	2	1	1
20	+	3806114	ENSG00000101224	CDC25B	4	3	0	1	1	2	0	0	1	0	1	3
17	-	47117940	ENSG00000004897	CDC27	3	3	5	2	4	0	0	4	2	5	4	1
19	-	10391134	ENSG00000105401	CDC37	9	0	7	11	7	8	2	7	4	11	5	6
9	+	4706593	ENSG00000106993	CDC37L1	4	7	14	7	3	4	1	0	2	7	0	1
1	+	22090806	ENSG00000070831	CDC42	0	0	0	0	0	0	0	0	0	9	0	3
1	+	22092945	ENSG00000070831	CDC42	8	2	4	2	2	0	0	6	3	4	3	2
1	-	226989864	ENSG00000143776	CDC42BPA	4	0	5	5	5	0	2	11	6	5	0	1
1	-	227014966	ENSG00000143776	CDC42BPA	1	4	0	0	5	4	9	0	0	0	2	2
1	-	227056387	ENSG00000143776	CDC42BPA	1	5	0	0	4	4	2	3	0	0	0	0
14	-	102932379	ENSG00000198752	CDC42BPB	10	1	3	1	0	0	1	3	6	3	1	2
22	+	37569404	ENSG00000128283	CDC42EP1	4	1	0	2	0	0	0	5	0	0	1	0
2	-	37643976	ENSG00000163171	CDC42EP3	10	2	2	1	10	0	0	8	7	3	2	4
2	-	37670484	ENSG00000163171	CDC42EP3	8	11	4	0	8	4	1	3	0	5	2	7
17	-	73283623	ENSG00000179604	CDC42EP4	10	0	1	1	2	4	3	3	0	23	0	0
1	-	151050984	ENSG00000197622	CDC42SE1	61	25	14	11	41	11	16	16	33	61	16	15
1	-	151052658	ENSG00000197622	CDC42SE1	2	2	0	2	2	0	1	2	1	8	0	2
5	+	131394666	ENSG00000158985	CDC42SE2	1	1	2	2	0	2	2	0	0	2	2	0
6	+	44403878	ENSG00000096401	CDC5L	1	3	5	1	1	0	0	0	0	2	1	2
1	+	193150377	ENSG00000134371	CDC73	0	1	1	2	1	1	4	0	2	1	1	4
1	+	193259148	ENSG00000134371	CDC73	3	4	1	7	1	3	0	3	0	2	4	3
16	+	83796595	ENSG00000140945	CDH13	3	0	9	0	0	0	0	0	0	0	0	0
10	-	71711697	ENSG00000223817	CDH23-AS1	1	2	1	1	0	1	2	2	7	1	3	9
16	-	4510705	ENSG00000089486	CDIP1	5	0	0	1	0	3	2	2	2	1	0	1
16	+	89696351	ENSG00000185324	CDK10	1	2	0	2	4	4	1	4	4	1	0	0
12	-	96278552	ENSG00000059758	CDK17	23	11	28	8	14	20	3	5	14	9	1	7
12	-	96327547	ENSG00000059758	CDK17	4	28	0	0	1	15	0	1	0	0	1	3
6	-	110609978	ENSG00000155111	CDK19	3	2	4	1	4	0	4	1	0	5	0	0
6	-	110610846	ENSG00000155111	CDK19	3	0	2	3	8	2	2	1	1	1	3	0
6	-	110765050	ENSG00000155111	CDK19	0	2	0	0	0	6	1	0	1	0	0	2
12	+	55967024	ENSG00000123374	CDK2	0	1	0	0	3	2	1	0	2	1	1	0
12	+	55972783	ENSG00000123374	CDK2	8	7	8	6	4	2	4	8	5	3	3	4
12	-	123261002	ENSG00000111328	CDK2AP1	35	3	18	7	6	1	22	36	46	59	25	12
11	-	67506508	ENSG00000167797	CDK2AP2	3	1	8	6	1	0	1	1	0	2	1	0
17	+	76005997	ENSG00000250506	CDK3	1	5	2	1	4	4	0	0	2	2	1	2
12	-	57748240	ENSG00000135446	CDK4	2	0	6	3	2	2	2	2	2	4	0	1
20	-	33372856	ENSG00000101391	CDK5RAP1	0	0	0	0	0	0	0	0	0	0	12	0
9	-	120388874	ENSG00000136861	CDK5RAP2	3	4	0	2	5	1	1	4	0	4	2	3
9	-	120527806	ENSG00000136861	CDK5RAP2	0	7	0	0	2	1	1	1	0	4	4	7
17	+	47981771	ENSG00000108465	CDK5RAP3	7	12	6	6	4	1	1	5	0	3	0	2
7	-	92606637	ENSG00000105810	CDK6	2	0	1	0	2	0	0	2	3	0	0	2
5	+	69277304	ENSG00000134058	CDK7	2	1	2	3	8	0	2	2	2	1	2	4
13	+	26405237	ENSG00000132964	CDK8	7	2	1	1	3	1	0	1	7	0	0	1
6	+	36687331	ENSG00000124762	CDKN1A	29	12	18	14	16	7	1	4	4	46	0	4
6	+	36689208	ENSG00000124762	CDKN1A	6	7	3	2	7	1	1	0	0	1	0	0
12	+	12722368	ENSG00000111276	CDKN1B	14	1	20	19	5	2	1	12	8	0	3	1
11	-	2883217	ENSG00000129757	CDKN1C	15	0	1	1	3	5	1	4	10	13	1	2
11	-	2883615	ENSG00000129757	CDKN1C	24	1	10	2	0	7	8	6	13	23	2	8
4	+	183448197	ENSG00000168564	CDKN2AIP	1	0	6	1	0	0	2	1	2	15	3	0
1	+	50974636	ENSG00000123080	CDKN2C	4	0	9	1	1	4	2	5	2	8	1	1
19	-	10566461	ENSG00000129355	CDKN2D	12	2	26	15	23	6	10	17	8	9	7	3
5	-	115804732	ENSG00000129596	CDO1	56	14	41	24	44	6	29	44	42	78	19	15
5	-	115809256	ENSG00000129596	CDO1	0	0	0	0	2	5	1	1	5	3	1	4
5	-	115809602	ENSG00000129596	CDO1	1	3	0	0	1	8	0	0	0	0	0	1
5	-	115813626	ENSG00000129596	CDO1	4	9	1	2	13	6	2	5	9	1	1	10
11	-	125956817	ENSG00000064309	CDON	2	0	0	0	0	0	1	4	7	1	1	2
11	-	125957448	ENSG00000064309	CDON	3	0	1	0	0	0	3	1	11	1	5	2
11	-	126027970	ENSG00000064309	CDON	8	3	3	0	2	1	17	0	8	0	9	7
11	-	126043443	ENSG00000064309	CDON	1	2	0	3	0	4	0	0	0	0	2	0
16	-	22345935	ENSG00000140743	CDR2	10	0	6	5	0	2	0	2	3	6	1	1
16	-	22390807	ENSG00000140743	CDR2	4	5	0	3	2	3	5	0	0	2	1	10
17	-	15436014	ENSG00000239704	CDRT4	1	2	6	2	1	0	0	0	0	0	3	1
20	+	5197886	ENSG00000101290	CDS2	1	2	4	1	1	0	0	3	1	1	0	0
3	+	133575113	ENSG00000091527	CDV3	1	3	5	4	2	0	0	2	3	0	2	0
3	+	133590260	ENSG00000091527	CDV3	2	1	9	22	5	3	0	3	3	5	1	2
19	+	44663376	ENSG00000186567	CEACAM19	0	0	0	0	0	4	0	0	0	0	0	12
19	-	44546258	ENSG00000230666	CEACAM22P	5	5	7	3	6	2	1	3	4	5	2	1
20	+	50192671	ENSG00000172216	CEBPB	146	31	124	85	94	5	13	14	26	72	3	12
8	-	47736912	ENSG00000221869	CEBPD	315	105	349	203	254	47	12	45	19	189	11	21
19	+	33382682	ENSG00000153879	CEBPG	2	1	3	1	4	0	0	0	3	0	0	0
2	-	37201720	ENSG00000115816	CEBPZ	6	0	8	3	5	4	0	4	3	6	0	1
2	-	37212017	ENSG00000115816	CEBPZ	0	4	0	0	0	1	0	5	0	1	1	3
2	+	37204742	ENSG00000218739	CEBPZOS	9	0	8	9	8	1	3	2	2	10	0	1
2	+	37215967	ENSG00000218739	CEBPZOS	1	3	3	0	0	1	2	2	4	0	0	2
11	-	47466130	ENSG00000149187	CELF1	2	2	1	1	0	0	4	7	0	0	4	2
11	-	47466562	ENSG00000149187	CELF1	3	13	14	11	11	1	8	15	9	9	14	12
11	-	47537913	ENSG00000149187	CELF1	1	0	0	0	1	5	4	3	0	0	2	2
15	+	80791121	ENSG00000103888	CEMIP	0	3	0	0	11	0	1	0	1	1	0	2
15	+	80803481	ENSG00000103888	CEMIP	0	4	0	0	15	0	0	0	0	2	0	3
15	+	80851994	ENSG00000103888	CEMIP	0	0	0	0	0	0	0	0	0	0	13	0
15	+	80951770	ENSG00000103888	CEMIP	6	2	0	0	9	0	7	1	0	7	2	1
9	-	71683365	ENSG00000135048	CEMIP2	7	6	3	5	4	2	6	1	17	7	8	9
20	-	3783850	ENSG00000125817	CENPB	9	4	5	3	5	4	6	2	3	9	1	4
4	-	67486968	ENSG00000145241	CENPC	1	5	1	1	4	7	4	0	2	0	1	1
1	+	10442733	ENSG00000175279	CENPS	0	0	0	0	0	1	0	4	4	2	0	0
5	-	123344891	ENSG00000168944	CEP120	4	2	6	5	4	2	0	4	1	3	0	2
11	+	102001066	ENSG00000110318	CEP126	2	0	4	0	1	2	0	9	0	0	0	0
14	+	104896739	ENSG00000099814	CEP170B	2	5	2	1	1	1	0	1	8	3	1	6
18	+	13125035	ENSG00000101639	CEP192	0	5	2	0	0	0	0	0	1	1	0	3
1	+	180113583	ENSG00000135837	CEP350	4	2	0	1	8	4	1	1	2	3	1	0
1	+	180114874	ENSG00000135837	CEP350	5	7	3	4	9	2	3	3	4	3	1	2
4	+	174320326	ENSG00000164118	CEP44	2	3	11	1	4	3	2	0	4	6	4	0
11	+	95821955	ENSG00000166037	CEP57	1	1	6	10	5	2	0	0	3	1	2	1
11	+	95832686	ENSG00000166037	CEP57	0	1	4	8	4	1	1	1	0	0	0	0
3	+	134545791	ENSG00000182923	CEP63	3	4	6	6	4	7	5	4	3	1	0	3
2	+	65084535	ENSG00000011523	CEP68	7	2	5	2	2	2	1	0	0	0	4	0
3	-	138570347	ENSG00000114107	CEP70	3	1	0	2	2	2	1	1	0	0	2	4
17	+	64537945	ENSG00000258890	CEP95	11	18	23	24	16	18	7	2	4	14	0	9
1	+	111147705	ENSG00000134255	CEPT1	3	0	5	1	4	0	4	0	2	0	2	0
9	+	128437346	ENSG00000167123	CERCAM	1	0	1	1	2	0	2	1	1	2	3	4
22	-	46684411	ENSG00000100422	CERK	15	4	9	5	2	3	3	2	5	11	2	0
22	-	46697305	ENSG00000100422	CERK	0	5	3	2	1	2	0	0	0	1	2	2
1	-	150965258	ENSG00000143418	CERS2	6	0	7	2	2	1	6	4	10	7	2	1
1	-	150993205	ENSG00000143418	CERS2	2	2	4	7	2	0	2	8	4	7	4	3
12	-	50129797	ENSG00000139624	CERS5	8	0	4	0	1	0	4	11	3	0	0	4
2	+	168774657	ENSG00000172292	CERS6	3	2	1	0	3	0	3	3	7	1	0	1
16	+	66945095	ENSG00000172831	CES2	3	0	3	2	1	0	1	1	2	0	0	2
X	-	152827326	ENSG00000147400	CETN2	11	0	4	5	1	1	0	0	8	7	0	2
16	-	58113591	ENSG00000070761	CFAP20	13	1	21	6	4	3	7	8	9	7	6	7
21	-	32601784	ENSG00000159079	CFAP298	3	5	2	6	5	3	0	1	4	2	2	3
2	+	55532224	ENSG00000163001	CFAP36	7	7	2	1	5	2	0	1	2	3	0	5
2	+	55535738	ENSG00000163001	CFAP36	0	11	0	2	0	0	0	0	0	0	0	0
2	+	55545072	ENSG00000163001	CFAP36	21	5	23	23	16	4	7	8	7	7	8	7
7	+	90256538	ENSG00000105792	CFAP69	1	8	0	0	3	0	0	0	1	0	1	0
7	+	90269102	ENSG00000105792	CFAP69	5	10	4	3	10	10	0	0	0	0	1	13
7	+	90311014	ENSG00000105792	CFAP69	1	2	0	0	4	2	0	3	0	2	0	2
4	-	185160096	ENSG00000164323	CFAP97	11	0	3	3	0	0	0	7	3	1	1	1
6	+	31952083	ENSG00000243649	CFB	29	6	24	6	29	3	5	17	11	12	10	6
1	+	196656326	ENSG00000000971	CFH	1	16	2	0	2	11	2	1	0	0	0	2
1	+	196675719	ENSG00000000971	CFH	10	27	2	3	5	15	1	2	4	0	4	3
1	+	196679026	ENSG00000000971	CFH	1	8	0	1	1	5	1	1	0	0	2	0
1	+	196679880	ENSG00000000971	CFH	2	1	6	0	0	11	0	0	0	2	0	0
1	+	196688027	ENSG00000000971	CFH	1	0	3	0	0	1	10	0	0	1	2	0
1	+	196690488	ENSG00000000971	CFH	9	0	2	0	0	0	0	2	0	3	0	1
1	+	196690640	ENSG00000000971	CFH	3	9	0	1	0	19	2	1	0	0	0	0
1	+	196691690	ENSG00000000971	CFH	16	3	0	0	2	0	1	3	0	7	0	0
1	+	196693169	ENSG00000000971	CFH	55	0	5	1	0	1	7	5	1	12	0	0
1	+	196693311	ENSG00000000971	CFH	46	2	10	2	1	1	12	9	0	18	0	0
1	+	196693921	ENSG00000000971	CFH	32	0	3	4	2	0	2	13	0	6	0	0
1	+	196698222	ENSG00000000971	CFH	0	13	0	0	0	0	0	0	0	0	0	0
1	+	196700293	ENSG00000000971	CFH	11	2	3	0	5	1	3	3	4	3	0	5
1	+	196701565	ENSG00000000971	CFH	3195	65	260	110	74	68	270	644	323	752	79	163
1	+	196702085	ENSG00000000971	CFH	11	1	5	0	0	0	2	3	2	7	2	0
1	+	196703152	ENSG00000000971	CFH	18	3	1	5	0	1	3	2	4	11	0	2
1	+	196713813	ENSG00000000971	CFH	3	0	0	0	1	0	0	0	1	8	1	2
1	+	196717699	ENSG00000000971	CFH	3	27	7	0	2	9	8	4	0	1	3	13
1	+	196728414	ENSG00000000971	CFH	7	0	1	0	0	0	1	3	1	1	0	0
1	+	196736960	ENSG00000000971	CFH	7	1	1	1	2	2	3	6	0	12	3	1
1	+	196747374	ENSG00000000971	CFH	38	3	3	1	4	1	2	23	3	23	7	4
1	+	196747503	ENSG00000000971	CFH	267	47	48	21	13	7	34	96	70	179	56	41
11	-	65854819	ENSG00000172757	CFL1	6	4	3	1	4	5	6	12	5	6	2	9
14	-	34712007	ENSG00000165410	CFL2	3	1	4	1	3	1	0	2	4	2	0	0
3	-	88052011	ENSG00000163320	CGGBP1	14	1	2	1	3	4	2	1	6	5	0	1
15	+	57550716	ENSG00000128849	CGNL1	8	0	0	0	0	0	0	1	2	0	0	0
17	-	50464495	ENSG00000136457	CHAD	89	0	27	4	0	1	203	124	138	316	199	52
22	-	41229512	ENSG00000100399	CHADL	13	0	0	1	0	1	3	14	8	13	25	10
13	+	114327321	ENSG00000198824	CHAMP1	2	0	2	4	0	0	3	3	1	0	0	6
22	-	23765833	ENSG00000250479	CHCHD10	12	0	1	2	1	1	3	1	1	2	0	3
7	-	56101572	ENSG00000106153	CHCHD2	35	7	48	31	17	6	16	30	27	43	14	16
7	-	56102349	ENSG00000106153	CHCHD2	9	5	3	1	3	8	3	2	2	3	1	2
5	+	69334626	ENSG00000215006	CHCHD2P2	30	2	20	15	14	4	5	15	18	18	7	13
1	+	15605328	ENSG00000235084	CHCHD2P6	90	18	87	56	33	11	38	70	45	107	30	25
7	-	133167991	ENSG00000106554	CHCHD3	6	3	13	5	1	2	1	1	5	6	0	0
8	+	56218618	ENSG00000170791	CHCHD7	1	2	6	1	3	0	1	3	0	2	2	0
5	-	98855206	ENSG00000153922	CHD1	5	2	1	2	1	2	0	0	2	11	0	0
5	-	98855668	ENSG00000153922	CHD1	2	4	1	8	3	3	0	0	1	7	0	0
1	+	147295761	ENSG00000131778	CHD1L	2	0	2	4	8	0	2	8	7	1	4	0
15	+	92984424	ENSG00000173575	CHD2	3	20	4	6	4	4	3	3	2	2	0	3
15	+	92997094	ENSG00000173575	CHD2	2	3	5	3	5	4	1	0	2	0	0	0
15	+	93002219	ENSG00000173575	CHD2	9	4	2	0	8	12	1	6	1	2	0	1
15	+	93027941	ENSG00000173575	CHD2	7	4	11	11	0	3	1	4	0	2	2	2
17	+	7912203	ENSG00000170004	CHD3	1	4	2	1	0	2	0	1	1	0	2	1
12	-	6570081	ENSG00000111642	CHD4	21	8	11	6	13	5	8	14	9	10	5	4
14	-	21385198	ENSG00000100888	CHD8	10	3	11	5	6	2	3	2	6	3	5	6
16	+	53065654	ENSG00000177200	CHD9	0	5	0	4	4	1	4	2	1	2	4	16
16	+	53222684	ENSG00000177200	CHD9	2	4	1	1	15	4	3	1	3	0	2	5
16	+	53226400	ENSG00000177200	CHD9	1	3	4	1	2	0	1	1	2	1	0	1
16	+	53280697	ENSG00000177200	CHD9	5	2	2	2	5	0	1	2	5	0	1	6
16	+	53326883	ENSG00000177200	CHD9	18	6	11	11	2	4	11	11	10	4	6	3
16	+	53327494	ENSG00000177200	CHD9	3	1	7	0	2	2	2	5	4	0	4	1
3	-	53813087	ENSG00000016391	CHDH	4	0	6	5	4	0	0	0	0	12	0	0
19	-	16517895	ENSG00000085872	CHERP	7	8	5	6	7	3	3	4	8	5	2	7
1	-	203178935	ENSG00000133048	CHI3L1	89	116	121	43	148	12	38	91	41	3	7	29
1	+	111236669	ENSG00000064886	CHI3L2	0	10	1	1	8	0	0	0	0	0	0	2
1	+	111243439	ENSG00000064886	CHI3L2	103	68	63	47	2379	10	57	286	172	6	28	291
4	-	54009788	ENSG00000109220	CHIC2	1	1	3	0	0	3	0	1	2	0	0	2
11	-	869763	ENSG00000177830	CHID1	11	0	0	1	2	3	2	5	6	7	2	3
11	-	880873	ENSG00000177830	CHID1	7	1	0	0	3	0	1	6	0	0	2	0
11	-	68052858	ENSG00000110721	CHKA	10	7	13	4	3	0	0	3	1	8	2	5
16	-	89644434	ENSG00000131165	CHMP1A	8	3	5	1	1	5	6	7	8	5	3	0
18	+	11852697	ENSG00000255112	CHMP1B	0	1	3	3	1	0	0	0	1	20	2	0
18	+	11852847	ENSG00000255112	CHMP1B	1	0	2	6	1	0	0	0	0	18	0	3
18	+	11854352	ENSG00000255112	CHMP1B	7	0	3	4	0	0	0	0	1	6	0	0
X	-	80569425	ENSG00000278530	CHMP1B2P	118	18	117	78	53	17	5	19	50	34	19	11
19	-	58551565	ENSG00000130724	CHMP2A	15	5	8	15	15	6	2	10	6	13	1	5
3	+	87254223	ENSG00000083937	CHMP2B	0	3	3	4	0	0	0	2	0	5	0	0
3	+	87255486	ENSG00000083937	CHMP2B	3	2	5	1	4	0	0	3	2	5	0	0
2	-	86529374	ENSG00000115561	CHMP3	3	2	3	3	7	1	2	1	3	6	2	1
14	-	24209614	ENSG00000254505	CHMP4A	6	3	3	5	4	0	3	3	1	3	0	0
20	+	33853831	ENSG00000101421	CHMP4B	2	0	1	3	2	0	0	1	4	4	2	2
20	+	33854363	ENSG00000101421	CHMP4B	33	6	40	37	24	6	17	26	17	36	2	1
15	+	41281889	ENSG00000187446	CHP1	17	1	21	19	3	4	7	11	8	16	1	0
2	-	219538953	ENSG00000123989	CHPF	36	5	28	21	6	1	27	16	11	45	16	12
12	+	101722724	ENSG00000111666	CHPT1	1	16	3	6	15	17	5	0	6	0	2	7
12	+	101729067	ENSG00000111666	CHPT1	17	5	35	34	8	4	8	9	7	29	1	1
12	+	101737328	ENSG00000111666	CHPT1	1	3	0	0	1	3	6	0	1	0	0	4
8	+	140516699	ENSG00000104472	CHRAC1	4	1	3	2	0	1	0	0	1	1	1	1
11	-	74696428	ENSG00000054938	CHRDL2	14	0	2	3	0	0	23	21	11	123	6	18
2	+	178436137	ENSG00000223960	CHROMR	1	0	0	0	4	0	0	4	3	0	0	0
11	-	45648956	ENSG00000175264	CHST1	5	1	2	6	7	14	3	2	3	4	9	2
2	-	100391864	ENSG00000115526	CHST10	8	0	0	0	0	0	14	33	28	31	7	18
7	+	2434060	ENSG00000136213	CHST12	0	1	3	1	0	1	0	1	2	8	4	0
15	+	40473157	ENSG00000169105	CHST14	2	0	4	4	0	0	1	4	4	8	2	5
10	+	71980467	ENSG00000122863	CHST3	3	0	4	0	0	0	2	3	0	0	0	0
10	+	72012080	ENSG00000122863	CHST3	5	0	5	0	6	0	0	3	2	1	0	0
10	+	72013557	ENSG00000122863	CHST3	10	0	4	2	5	0	3	10	10	10	11	2
16	-	75473123	ENSG00000183196	CHST6	4	1	2	3	0	0	6	7	6	8	7	6
15	-	101175821	ENSG00000131873	CHSY1	9	6	1	2	2	0	1	4	3	6	1	3
15	-	101205143	ENSG00000131873	CHSY1	12	20	1	7	1	10	0	4	1	5	3	5
15	-	101246356	ENSG00000131873	CHSY1	1	7	0	0	1	4	0	2	0	3	0	0
5	+	129916512	ENSG00000198108	CHSY3	0	0	1	0	0	0	0	0	0	0	5	5
X	+	44636080	ENSG00000233543	CHTF8P1	7	5	7	4	5	5	5	4	6	7	5	7
1	+	153645468	ENSG00000160679	CHTOP	1	1	6	3	4	0	1	2	0	2	3	1
1	+	153646305	ENSG00000160679	CHTOP	17	1	8	6	1	0	3	6	2	13	2	2
10	-	100232292	ENSG00000213341	CHUK	5	4	4	2	1	1	0	0	1	1	0	2
14	+	64924082	ENSG00000258289	CHURC1	4	2	2	2	0	1	0	0	1	2	2	0
14	+	64932319	ENSG00000258289	CHURC1	2	0	2	3	1	0	1	2	1	5	2	0
14	+	64932652	ENSG00000258289	CHURC1	7	3	4	8	5	10	1	1	6	2	0	3
14	+	64935367	ENSG00000258289	CHURC1	7	0	4	1	1	0	1	5	0	7	0	1
16	-	66932064	ENSG00000166595	CIAO2B	7	3	4	7	1	0	0	3	5	3	3	3
1	+	150287092	ENSG00000159208	CIART	3	0	1	0	0	2	0	1	3	4	1	0
15	-	90230251	ENSG00000185043	CIB1	6	4	4	3	17	0	2	5	6	3	1	1
19	+	42295795	ENSG00000079432	CIC	5	1	2	2	4	0	1	3	1	5	3	6
15	-	65196007	ENSG00000138615	CILP	11	0	17	0	0	0	68	35	111	165	68	33
15	-	65196239	ENSG00000138615	CILP	22	0	22	0	0	1	108	91	200	338	93	44
15	-	65196526	ENSG00000138615	CILP	12	0	13	1	0	1	55	62	82	181	36	15
15	-	65198115	ENSG00000138615	CILP	0	0	0	0	0	1	8	4	5	5	5	0
19	+	19546658	ENSG00000160161	CILP2	161	8	230	66	8	39	245	684	1665	511	1059	430
2	-	174348363	ENSG00000138433	CIR1	2	0	4	2	7	1	1	3	5	0	5	1
19	+	1272541	ENSG00000099622	CIRBP	2	0	2	3	0	0	0	1	1	4	1	0
19	+	1273171	ENSG00000099622	CIRBP	38	17	139	77	43	23	26	52	48	78	25	22
19	+	1274809	ENSG00000099622	CIRBP	20	32	47	57	12	12	11	8	6	11	14	8
10	+	58287848	ENSG00000122873	CISD1	27	18	36	31	20	11	3	14	15	11	4	8
10	+	58287989	ENSG00000122873	CISD1	2	0	7	2	1	5	0	1	6	1	2	0
17	+	38733689	ENSG00000277972	CISD3	3	0	3	0	0	0	4	2	2	3	0	1
6	-	139372255	ENSG00000164442	CITED2	19	8	111	21	8	14	3	1	2	18	1	8
1	-	40861055	ENSG00000179862	CITED4	0	1	3	0	5	1	0	1	0	1	1	0
9	-	128166070	ENSG00000148337	CIZ1	11	9	8	3	4	6	2	5	4	6	0	4
12	-	106237965	ENSG00000136026	CKAP4	20	4	21	20	15	8	15	18	26	54	21	10
12	-	106238662	ENSG00000136026	CKAP4	6	2	18	8	3	0	25	17	18	21	8	7
14	-	103519666	ENSG00000166165	CKB	16	0	7	3	0	0	0	6	0	12	1	0
16	+	66566067	ENSG00000217555	CKLF	6	0	3	6	7	0	5	7	0	3	4	1
5	-	81237560	ENSG00000247572	CKMT2-AS1	7	3	1	2	0	0	2	6	1	1	4	0
5	-	81286318	ENSG00000247572	CKMT2-AS1	0	7	3	1	3	3	0	2	1	0	0	4
2	-	121337775	ENSG00000074054	CLASP1	6	4	13	6	4	5	0	3	4	4	2	0
3	-	33496987	ENSG00000163539	CLASP2	6	2	2	2	2	0	0	5	2	4	0	0
19	+	45070955	ENSG00000104859	CLASRP	2	2	1	3	2	3	1	0	2	1	1	8
4	+	169723184	ENSG00000109572	CLCN3	1	0	2	4	2	2	3	1	0	3	0	1
X	+	10234093	ENSG00000073464	CLCN4	0	0	0	0	3	2	0	3	3	0	0	0
7	+	90415953	ENSG00000157224	CLDN12	2	1	10	3	10	0	0	4	2	2	3	1
21	-	36485848	ENSG00000159261	CLDN14	31	6	43	29	28	5	10	33	18	34	10	2
7	-	101232093	ENSG00000106404	CLDN15	2	3	7	5	1	2	0	0	0	0	1	0
3	-	98500783	ENSG00000080822	CLDND1	3	0	0	2	5	0	0	2	0	1	0	0
19	+	50725705	ENSG00000105472	CLEC11A	2	0	2	0	0	0	0	1	4	0	2	5
16	-	74408630	ENSG00000140839	CLEC18B	0	3	2	1	0	0	0	1	0	11	7	0
16	+	78032105	ENSG00000166509	CLEC3A	7	1	0	0	0	0	103	83	129	399	542	122
3	+	45011469	ENSG00000163815	CLEC3B	3	1	14	8	3	1	5	1	3	11	3	3
1	+	24755626	ENSG00000169504	CLIC4	3	11	7	1	6	7	2	2	0	5	3	15
1	+	24792068	ENSG00000169504	CLIC4	3	12	0	1	3	5	0	0	1	1	0	3
1	+	24818828	ENSG00000169504	CLIC4	6	15	0	0	1	5	3	0	0	4	5	6
1	+	24844320	ENSG00000169504	CLIC4	33	4	18	13	12	8	8	12	15	22	10	6
21	+	34671138	ENSG00000159212	CLIC6	7	9	4	7	1	11	0	3	4	1	0	3
21	+	34718222	ENSG00000159212	CLIC6	4	2	10	3	1	0	3	2	5	2	2	0
5	-	157786286	ENSG00000113282	CLINT1	9	3	22	5	5	3	15	18	15	17	5	2
5	-	157787134	ENSG00000113282	CLINT1	2	4	4	3	1	1	4	3	6	2	0	1
12	-	122271469	ENSG00000130779	CLIP1	3	4	4	2	4	0	2	5	1	1	0	0
12	-	122333129	ENSG00000130779	CLIP1	4	5	2	1	1	2	2	0	4	1	0	0
2	-	200853080	ENSG00000013441	CLK1	11	14	16	11	4	8	1	3	7	2	1	17
2	-	200861775	ENSG00000013441	CLK1	0	2	0	2	0	5	2	0	10	5	0	0
1	-	155262867	ENSG00000176444	CLK2	1	3	0	0	2	0	0	1	1	0	4	1
15	+	74630117	ENSG00000179335	CLK3	2	0	2	1	1	1	0	2	1	1	0	1
5	-	178602663	ENSG00000113240	CLK4	2	1	0	2	5	6	0	1	1	0	1	0
11	-	123069873	ENSG00000166250	CLMP	10	3	6	1	6	2	4	2	1	1	2	0
11	-	123070119	ENSG00000166250	CLMP	6	1	4	0	4	1	0	0	0	3	0	0
[truncated: 9,083 more rows]
